# Supplementary material for: Perturbation of BRMS1 interactome reveals pathways that impact metastasis
Source: PLoS One. 2021 Nov 17;16(11):e0259128. doi: 10.1371/journal.pone.0259128 (PMC8598058; doi:10.1371/journal.pone.0259128)
Supplement: S1 Table — (XLSX) [file pone.0259128.s004.xlsx]

## Sheet: Spectral_counts
Supplemental Table 1. BRMS1 wild-type and mutant purifications.
			Column ends with:
			_P	Peptide Count
			_dS	Distributed Spectral Count
			_SC	Sequence Coverage (%)
			_dNSAF	Normalized Distributed Spectral Abundance Factor
NCBI_Gene	Locus	Halo_BRMS1_1-Mp1Smn7y2asd_P	Halo_BRMS1_1-Mp1Smn7y2asd_dS	Halo_BRMS1_1-Mp1Smn7y2asd_SC	Halo_BRMS1_1-Mp1Smn7y2asd_dNSAF	Halo_BRMS1_2-Mp1Smn7y2asd_P	Halo_BRMS1_2-Mp1Smn7y2asd_dS	Halo_BRMS1_2-Mp1Smn7y2asd_SC	Halo_BRMS1_2-Mp1Smn7y2asd_dNSAF	Halo_BRMS1_3-Mp1Smn7y2asd_P	Halo_BRMS1_3-Mp1Smn7y2asd_dS	Halo_BRMS1_3-Mp1Smn7y2asd_SC	Halo_BRMS1_3-Mp1Smn7y2asd_dNSAF	Halo_BRMS1_1_229_1-Mp1Smn7y2asd_P	Halo_BRMS1_1_229_1-Mp1Smn7y2asd_dS	Halo_BRMS1_1_229_1-Mp1Smn7y2asd_SC	Halo_BRMS1_1_229_1-Mp1Smn7y2asd_dNSAF	Halo_BRMS1_1_229_2-Mp1Smn7y2asd_P	Halo_BRMS1_1_229_2-Mp1Smn7y2asd_dS	Halo_BRMS1_1_229_2-Mp1Smn7y2asd_SC	Halo_BRMS1_1_229_2-Mp1Smn7y2asd_dNSAF	Halo_BRMS1_1_229_3-Mp1Smn7y2asd_P	Halo_BRMS1_1_229_3-Mp1Smn7y2asd_dS	Halo_BRMS1_1_229_3-Mp1Smn7y2asd_SC	Halo_BRMS1_1_229_3-Mp1Smn7y2asd_dNSAF	Halo_BRMS1_S237A_1-Mp1Smn7y2asd_P	Halo_BRMS1_S237A_1-Mp1Smn7y2asd_dS	Halo_BRMS1_S237A_1-Mp1Smn7y2asd_SC	Halo_BRMS1_S237A_1-Mp1Smn7y2asd_dNSAF	Halo_BRMS1_S237A_2-Mp1Smn7y2asd_P	Halo_BRMS1_S237A_2-Mp1Smn7y2asd_dS	Halo_BRMS1_S237A_2-Mp1Smn7y2asd_SC	Halo_BRMS1_S237A_2-Mp1Smn7y2asd_dNSAF	Halo_BRMS1_S237A_3-Mp1Smn7y2asd_P	Halo_BRMS1_S237A_3-Mp1Smn7y2asd_dS	Halo_BRMS1_S237A_3-Mp1Smn7y2asd_SC	Halo_BRMS1_S237A_3-Mp1Smn7y2asd_dNSAF	Halo_BRMS1_S237D_1-Mp1Smn7y2asd_P	Halo_BRMS1_S237D_1-Mp1Smn7y2asd_dS	Halo_BRMS1_S237D_1-Mp1Smn7y2asd_SC	Halo_BRMS1_S237D_1-Mp1Smn7y2asd_dNSAF	Halo_BRMS1_S237D_2-Mp1Smn7y2asd_P	Halo_BRMS1_S237D_2-Mp1Smn7y2asd_dS	Halo_BRMS1_S237D_2-Mp1Smn7y2asd_SC	Halo_BRMS1_S237D_2-Mp1Smn7y2asd_dNSAF	Halo_BRMS1_S237D_3-Mp1Smn7y2asd_P	Halo_BRMS1_S237D_3-Mp1Smn7y2asd_dS	Halo_BRMS1_S237D_3-Mp1Smn7y2asd_SC	Halo_BRMS1_S237D_3-Mp1Smn7y2asd_dNSAF
RPLP2	NP_000995.1	7	24.7826	86.09	0.00257023	6	15.5	43.48	0.00174159	4	3.6	33.04	0.00049059	6	29.5714	74.78	0.00275768	8	27.0455	64.35	0.00275354	2	4.66667	43.48	0.00049759	4	10	60	0.0010587	3	4	31.3	0.00068324	2	2	33.04	0.0002256	3	5.2	41.74	0.00093778	6	53.2128	61.74	0.007797	2	3.2	25.22	0.00038653
HSPA8	NP_006588.1	44	628.484	72.6	0.0116034	65	525.545	82.97	0.0105121	52	592.113	73.84	0.0143644	45	1035.13	71.21	0.0171843	63	386.598	86.22	0.00700684	62	765.134	81.73	0.0145233	49	536.101	69.97	0.0101038	58	393.501	77.24	0.0119653	61	1342.17	75.39	0.0269517	44	468.167	74.15	0.0150302	37	285.945	71.52	0.00745863	52	1205.13	73.99	0.0259141
MIF	NP_002406.1	3	39	26.09	0.00404473	2	11	26.09	0.00123597	7	195	90.43	0.0265737	2	6	26.09	0.00055953	2	29	18.26	0.00295254	9	371	93.91	0.0395582	2	6	26.09	0.00063522	3	12	26.09	0.00204972	8	287	89.57	0.032374	1	14	18.26	0.0025248	2	4	26.09	0.0005861	9	248	93.91	0.0299563
HSPA1B	NP_005337.2	59	1716.99	80.5	0.0319471	75	1656.11	87.52	0.0333844	62	1890.89	81.59	0.0462299	48	2368.21	72.54	0.0396216	76	1095.81	88.14	0.0200158	73	2485.03	87.68	0.0475372	61	1557.39	84.24	0.0295809	67	751.337	83.46	0.0230244	76	3405.87	85.96	0.0689257	54	1218.26	81.9	0.0394165	52	1006.24	77.07	0.0264516	67	3662.54	85.65	0.0793703
TUBA1B	NP_006073.2	44	0	83.15	X	47	0	84.7	X	37	3	80.93	0.00010425	45	0	80.71	X	51	133	84.7	0.00345279	39	2	80.93	5.438e-05	51	0	84.7	X	47	0	85.14	X	43	5.5	82.93	0.0001582	42	0	82.93	X	33	0	74.94	X	38	0	80.93	X
TUBA1A	NP_006000.2	44	485.74	83.15	0.0128455	48	128.8	84.7	0.00369022	35	3	77.83	0.00010425	45	472.287	80.71	0.0112305	49	122.5	81.6	0.0031802	38	2	77.83	5.438e-05	50	456.147	84.7	0.012314	46	223.492	85.14	0.00973411	41	5.5	79.82	0.0001582	42	406.2	82.93	0.0186793	32	89.7568	74.94	0.00335352	37	185.975	80.93	0.00572811
TUBA1C	NP_116093.1	39	1788.56	78.84	0.0475093	47	961.877	84.63	0.0276812	35	558.243	80.85	0.0194846	41	2087.42	76.39	0.0498579	47	704	83.96	0.0183578	36	662.857	76.61	0.0181023	48	1317.25	83.96	0.0357184	43	510.766	79.73	0.0223453	39	805.777	78.62	0.0232799	41	896.667	82.85	0.0414172	31	729.05	74.83	0.0273603	34	416.023	76.61	0.0128708
DCTPP1	NP_077001.1	1	23	11.76	0.00161362	4	32	52.35	0.00243227	7	23	64.12	0.00212028	3	21	37.65	0.00132477	4	23	52.35	0.00158407	9	36	75.29	0.00259666	4	36	49.41	0.00257825	3	19	40.59	0.00219541	9	43	79.41	0.00328119	3	17	37.65	0.00207394	4	32	48.82	0.00317184	7	55	64.12	0.00449415
PRDX1	NP_859048.1	10	38	59.8	0.00227747	17	40.8919	87.44	0.00265519	6	9	42.21	0.00070877	11	50	63.32	0.00269455	16	52.6696	79.4	0.00309886	8	19	38.69	0.00117074	13	34	51.26	0.00208016	7	18	33.67	0.00177677	6	15	37.69	0.0009778	12	26	63.82	0.00270967	7	26	40.7	0.00220156	7	13	41.71	0.00090745
HDAC1	NP_004955.2	32	142.696	75.1	0.00353092	39	157.806	80.08	0.00423047	22	66	55.81	0.00214591	25	114.603	70.75	0.00254987	32	107.26	69.92	0.00260548	19	51.8644	45.44	0.00131942	28	129.564	68.46	0.00327271	28	56.2115	50.21	0.00229081	23	81.4143	52.7	0.00219112	24	76.8165	60.17	0.00330525	25	135.068	62.24	0.00472188	27	76.4612	63.49	0.00220358
HSPD1	NP_955472.1	26	162	54.28	0.00337197	30	118	62.83	0.00266096	20	89	42.76	0.00243417	29	219	55.15	0.00409883	32	173	66.67	0.00353498	23	112	45.38	0.00239676	30	175	55.67	0.00371839	19	57	37.87	0.00195403	20	84	47.12	0.00190168	25	91	50.79	0.00329369	29	116	58.29	0.00341125	25	104	52.01	0.00252123
TCP1	NP_110379.2	27	185	61.69	0.00396844	36	288	76.08	0.00669313	24	99	57.55	0.00279046	33	284	75.54	0.00547789	32	236	77.34	0.00496973	33	199	69.06	0.00438873	25	166	63.49	0.003635	22	69	58.27	0.00243773	22	112	56.12	0.00261309	21	76	54.14	0.00283488	25	165	57.37	0.00500056	26	93	64.75	0.0023235
ACTB	NP_001092.1	26	325.403	54.4	0.0103493	28	197.92	68	0.00681977	19	98	49.07	0.00409553	25	313.758	57.33	0.00897291	30	212.866	71.47	0.00664614	25	117.584	59.73	0.00384485	27	202.289	63.2	0.00656767	22	97.7945	61.6	0.00512265	23	90.3789	53.87	0.00312642	18	108	56	0.00597295	20	190	54.93	0.00853753	25	117	59.2	0.004334
EIF3I	NP_003748.1	7	16	39.38	0.00058716	4	11	19.38	0.00043734	8	16	37.85	0.00077153	6	11	35.69	0.00036298	8	23	36.62	0.00082859	8	14	40.62	0.00052821	6	17	36.62	0.00063685	4	10	12	0.00060441	9	20	39.38	0.00079829	4	10	20.62	0.00063814	4	11	25.23	0.00057032	7	23	23.08	0.00098306
EEF1B2	NP_066944.1	4	8	38.22	0.00042406	4	9	48.89	0.00051686	5	8	46.67	0.00055721	4	10	29.78	0.00047664	6	9.64286	52.44	0.00050179	9	16	63.11	0.00087196	8	14.875	58.67	0.00080491	1	2	17.33	0.00017461	5	13	41.33	0.0007495	3	10	37.78	0.00092175	2	3	12.44	0.00022467	5	8	39.56	0.0004939
RBBP4	NP_005601.1	14	154.933	64.24	0.00434787	18	93.9583	65.41	0.00285666	14	72.8586	59.06	0.00268663	16	121.105	65.41	0.00305594	15	75.0443	60.24	0.0020674	15	92.228	60	0.00266094	15	91.3117	57.65	0.00261583	15	59.9174	56.71	0.00276933	12	73.1368	52.94	0.00223233	13	42.4045	59.29	0.00206928	8	80.0265	32.71	0.00317289	12	68.3052	57.18	0.00223254
RBBP7	NP_002884.1	16	326.067	70.59	0.00915042	20	111.042	77.65	0.00337605	17	123.141	66.82	0.00454078	16	229.895	74.59	0.0058011	20	91.9557	75.29	0.00253329	15	107.772	68.47	0.00310941	18	145.688	72.94	0.00417356	16	65.0826	66.82	0.00300807	17	119.863	71.06	0.00365855	17	59.5955	66.82	0.00290818	9	78.9735	40	0.00313114	14	88.6948	62.59	0.00289897
RUVBL2	NP_006657.1	17	32	42.33	0.00082431	15	42	39.96	0.00117214	11	16	30.45	0.00054157	17	54	44.28	0.00125079	18	54	42.76	0.00136555	10	22	28.29	0.00058264	13	37	34.56	0.00097295	10	22	23.76	0.00093337	8	19	21.81	0.00053233	15	24	35.21	0.00107505	16	52	33.69	0.00189248	10	22	28.94	0.00066005
PCBP2	NP_001122385.1	7	4.66667	50.15	0.00016614	5	2.83333	39.1	0.00010929	12	6.16667	62.39	0.00028848	11	7.41667	66.27	0.00023743	5	3.16667	28.66	0.00011068	15	8.83333	70.45	0.00032333	8	2.83333	35.52	0.00010297	9	3.66667	50.15	0.000215	13	6	62.99	0.00023234	6	1.58333	35.52	9.802e-05	3	1.58333	20	7.964e-05	14	7.75	67.76	0.00032136
PCBP1	NP_006187.2	12	29	65.17	0.00097156	12	41	66.57	0.00148815	11	28	61.24	0.0012326	13	42	71.35	0.00126523	13	81	69.1	0.00266398	11	31	57.02	0.00106776	10	24	57.02	0.00082079	9	17	46.07	0.00093802	15	42	64.33	0.00153042	5	15	29.78	0.00087385	7	23	46.35	0.00108865	10	28	55.06	0.00109255
PCBP2	NP_001092090.1	8	5.33333	54.38	0.00019217	5	2.83333	39.58	0.00011061	12	6.16667	63.14	0.00029197	11	7.41667	67.07	0.0002403	5	3.16667	29	0.00011201	15	8.83333	71.3	0.00032723	8	2.83333	35.95	0.00010422	9	3.66667	50.76	0.0002176	13	6	63.75	0.00023514	6	1.58333	35.95	9.921e-05	3	1.58333	20.24	8.06e-05	13	6.75	63.75	0.00028328
CCT2	NP_006422.1	11	30	38.13	0.00066879	9	28	28.6	0.00067626	15	48	46.54	0.00140606	24	143	61.5	0.0028665	30	90	66.36	0.00196963	30	150	63.18	0.00343794	12	38	36.26	0.00086477	11	27	29.53	0.00099134	14	44	33.83	0.00106687	9	16	24.67	0.00062024	9	28	25.05	0.00088189	17	55	47.29	0.00142805
TUBB6	NP_115914.1	22	132.378	62.11	0.00354	28	211.211	74.66	0.00611917	18	83.5744	56.5	0.00293666	23	147.87	67.94	0.00355563	29	144.907	74.66	0.00380409	19	90.1702	59.64	0.00247907	24	134.984	64.8	0.00368485	25	109.429	63.68	0.00481959	17	71.8748	53.36	0.00209052	20	70.7975	63.68	0.00329215	22	121.438	57.4	0.00458807	15	34.4264	43.27	0.00107224
TUBB2B	NP_821080.1	35	0	70.79	X	46	0	73.71	X	30	1.5	60.67	5.283e-05	35	0	64.72	X	43	16.9356	73.26	0.00044559	28	2.5	62.02	6.889e-05	40	10.5	72.81	0.00028728	40	0	73.03	X	30	1.5	65.62	4.373e-05	33	10.6594	74.83	0.00049679	34	17.8572	72.36	0.00067618	26	1	58.43	3.122e-05
TUBB2A	NP_001060.1	36	41.8031	73.48	0.0011204	47	36.2097	77.3	0.00105142	29	1.5	51.91	5.283e-05	36	23.4249	67.42	0.00056453	42	14.7562	64.49	0.00038825	27	2.5	53.26	6.889e-05	39	10.5	64.04	0.00028728	40	19.2434	67.87	0.00084944	29	1.5	56.85	4.373e-05	32	9.82348	66.07	0.00045783	34	32.6358	72.36	0.00123579	25	1	49.66	3.122e-05
PHB	NP_002625.1	5	19	34.19	0.00083312	8	17	48.16	0.00080759	10	18	58.82	0.0010371	7	28	45.96	0.00110397	9	19	49.26	0.00081786	7	19	39.71	0.00085654	7	14	38.6	0.00062666	4	10	29.41	0.00072218	7	15	40.81	0.00071538	2	3	14.34	0.00022874	6	11	23.16	0.00068145	10	25	61.03	0.00127675
TUFM	NP_003312.3	27	100	60.88	0.00262127	30	118	70.99	0.00335106	5	10	15.82	0.00034443	19	125	53.19	0.00294624	29	148	68.79	0.00380843	8	16	30.99	0.00043119	24	111	56.26	0.00297018	24	62	60.66	0.00267665	5	13	21.76	0.00037063	22	59	57.8	0.00268929	21	153	56.26	0.00566617	5	13	15.82	0.00039689
IRS4	NP_003595.1	57	311	61.5	0.00295085	54	296	62.77	0.00304276	53	254	59.59	0.00316675	60	431	66.83	0.00367716	71	354	70.09	0.00329734	71	375	64.68	0.00365811	58	285	64.6	0.00276046	49	200	55.93	0.00312541	63	330	68.34	0.00340558	46	165	61.5	0.00272236	41	203	50.76	0.00272126	58	410	66.67	0.00453088
CAD	NP_004332.2	56	189	45.48	0.00101311	80	256	55.06	0.00148669	59	151	45.93	0.00106356	68	314	50.88	0.00151346	78	274	52.45	0.00144184	57	185	47.06	0.00101954	66	234	48.63	0.00128043	48	129	33.26	0.00113886	60	162.976	43.78	0.00095018	44	84	33.39	0.00078297	52	210	37.75	0.00159037	48	129	40.85	0.00080537
RUVBL1	NP_003698.1	17	54	52.41	0.00141238	20	49	66.89	0.00138849	11	21	40.35	0.00072172	18	72	59.43	0.00169331	23	65	67.98	0.00166895	12	27	45.39	0.00072604	16	45	57.24	0.00120149	13	19	53.95	0.00081847	11	22	37.72	0.00062585	12	24	41.45	0.00109155	11	27	36.62	0.00099772	12	16	45.18	0.0004874
HDAC2	NP_001518.3	28	82.2601	59.02	0.00201044	32	76.1823	72.54	0.00201718	19	33	51.43	0.00105976	19	57.3013	54.3	0.00125926	26	69.6495	55.94	0.00167107	15	33.1356	32.38	0.0008326	25	78.4201	55.33	0.0019565	26	58.7665	51.43	0.00236549	18	22.4591	32.58	0.00059701	19	40.1541	52.66	0.0017065	19	73.932	48.16	0.00255283	19	32.349	38.11	0.00092082
TUBA4A	NP_005991.1	30	377.614	64.06	0.0100529	32	308.322	67.19	0.0088928	26	174.138	52.9	0.00609159	33	401.32	61.61	0.00960688	34	127.5	49.33	0.00333217	26	146.143	55.8	0.004	33	219.291	54.91	0.00595956	31	249.18	61.38	0.0109256	30	213.702	52.9	0.00618788	29	251.133	52.9	0.0116258	26	421.641	56.92	0.0158589	27	122.419	52.9	0.00379582
NIPSNAP1	NP_001189431.1	5	10	37.5	0.00045177	11	29	57.2	0.0014194	16	79	65.15	0.00468963	8	23	45.83	0.00093432	11	50	57.2	0.00221749	19	99	66.67	0.00459824	12	34	64.77	0.001568	8	20	47.35	0.00148812	16	89	66.67	0.00437319	8	26	40.91	0.00204252	8	17	30.68	0.00108506	15	81	64.02	0.00426202
PRDX2	NP_005800.3	2	2	21.72	0.00012047	3	2.10811	14.65	0.00013757	1	2	9.09	0.0001583	5	13	34.34	0.00070412	4	5.2	46.97	0.00030749	1	2	9.09	0.00012386	3	6	33.84	0.00036894	2	3	13.64	0.00029762	2	4	21.72	0.00026206	2	3	21.72	0.00031423	3	4	21.72	0.00034041	1	3	9.09	0.00021047
HSPA4	NP_002145.3	12	22.1753	25.12	0.00031486	29	67.8592	44.52	0.00104386	31	72.3761	55.24	0.0013503	16	33.6111	30.83	0.00042911	31	79.8171	48.69	0.00111253	32	72.7462	50.12	0.00106192	20	31.62	41.07	0.0004583	12	18.6	21.07	0.00043496	38	91.8239	57.02	0.00141804	11	22.1351	19.88	0.00054651	17	45.5172	34.4	0.00091307	29	80.5161	47.26	0.00133149
EFTUD2	NP_001136077.1	28	73.4834	46.74	0.00093535	36	93	59.87	0.00128249	19	46	35.86	0.00076937	28	83	52.61	0.00094997	35	107	59.34	0.00133703	27	88	51.44	0.00115161	27	71	47.71	0.00092255	23	58	42.58	0.00121591	20	52	40.23	0.00071991	22	42	39.7	0.00092962	30	72	50.8	0.0012948	21	53	38.85	0.00078572
NME1	NP_000260.1	4	0	23.68	X	3	0	41.45	X	3	2	39.47	0.00020621	4	0	23.68	X	5	10.8571	66.45	0.00083631	3	2.25	39.47	0.00018151	3	4.66667	21.71	0.0003738	4	0	41.45	X	1	0	12.5	X	4	2.28571	40.79	0.00031187	1	0	12.5	X	1	0	12.5	X
CCT8	NP_006576.2	8	9	24.09	0.00019588	10	17	27.74	0.00040085	19	39	39.23	0.00111532	19	49	41.06	0.00095893	26	57	45.8	0.00121784	38	117	65.51	0.00261798	16	34	35.04	0.00075539	7	11	15.69	0.0003943	21	51	41.06	0.00120726	10	17	22.81	0.00064338	5	7	16.42	0.00021524	22	46	44.53	0.00116603
TRIM28	NP_005753.1	26	78	54.37	0.00111412	27	78	51.26	0.00120703	32	87	57.6	0.00163286	22	76	50.66	0.00097611	33	122	54.61	0.00171068	35	125	63.35	0.00183563	24	70	52.34	0.00102066	21	63	38.44	0.00148206	30	95	56.05	0.00147587	22	58	48.62	0.00144058	18	87	40.72	0.00175567	26	93	53.05	0.00154714
EEF1A1	NP_001393.1	28	671.647	58.44	0.0173389	34	430.33	60.82	0.0120357	21	87.2414	50.65	0.00295935	30	815.525	58.87	0.0189306	29	471.842	55.19	0.0119578	20	102.9	54.55	0.00273108	33	624.992	62.12	0.0164704	25	205	54.11	0.00871613	21	143.345	56.06	0.00402489	25	474.923	61.9	0.0213195	21	238	45.67	0.0086805	18	123	50	0.00369826
RPS3	NP_001243731.1	8	25	37.86	0.00122703	13	34	65.84	0.00180794	13	26	55.97	0.0016768	8	26	35.39	0.00114746	11	34	60.08	0.0016382	13	30	57.2	0.00151382	10	22	42.8	0.00110227	9	19	50.21	0.00153589	11	21	51.85	0.00112105	9	19	42.8	0.0016216	7	18	45.27	0.00124818	9	22	40.74	0.00125762
CLTC	NP_004850.1	50	136	44.42	0.00096838	41	92	37.67	0.00070972	53	146	48.84	0.00136601	47	139	46.99	0.00088996	50	145	44.54	0.00101356	72	227	55.58	0.00166177	47	150	45.79	0.0010903	26	63	22.45	0.00073882	64	168	54.93	0.00130109	29	76	30.03	0.00094101	28	59	26.87	0.00059354	55	169	49.97	0.00140154
P3H1	NP_071751.3	10	52	27.45	0.00084265	14	55	41.17	0.0009656	23	81	47.42	0.00172474	20	74	50.27	0.00107826	18	83	43.89	0.00132037	21	98	47.55	0.00163271	16	61	37.09	0.00100907	11	27	25.82	0.00072061	16	71	33.83	0.00125139	12	25	27.31	0.00070446	12	53	26.63	0.00121341	19	72	44.43	0.0013589
TUBB	NP_001280141.1	37	1340.06	68.53	0.0344452	49	1214.54	71.55	0.0338226	36	420.667	68.53	0.0142081	36	1615.36	67.24	0.0373356	49	1096.55	70.26	0.0276698	35	536.929	66.59	0.0141892	44	1033.21	70.04	0.0271108	47	748.414	70.26	0.0316837	36	582.456	67.46	0.0162838	38	912.553	69.83	0.0407884	35	1063.45	62.93	0.0386195	32	727.45	65.73	0.0217781
CCT3	NP_005989.3	13	43	42.75	0.00094101	12	45	38.35	0.00106691	19	60	41.28	0.00172532	21	103	53.39	0.0020268	19	61	54.86	0.00131048	24	108	53.21	0.0024299	15	56	40	0.00125102	11	33	28.81	0.0011894	15	41	37.06	0.00097589	15	33	48.81	0.00125578	13	38	31.38	0.00117489	18	49	41.83	0.00124892
ATP5B	NP_001677.2	18	72	52.93	0.0016233	13	50	48.39	0.00122131	17	67	48.39	0.00198488	20	74	57.28	0.00150019	15	54	47.07	0.00119518	14	53	48.02	0.00122852	18	92	55.01	0.0021174	15	43	41.21	0.0015967	13	81	42.91	0.00198628	15	38	43.86	0.00148979	14	67	44.23	0.00213417	13	55	41.78	0.00144425
CCT5	NP_001293083.1	8	2	33.13	4.908e-05	9	5.06667	35.19	0.00013471	7	0	26.13	X	14	0	47.74	X	15	0	45.47	X	20	0	56.17	X	11	2.27778	42.59	5.706e-05	4	0	15.43	X	8	0	28.6	X	6	0	18.72	X	7	2.23077	27.37	7.734e-05	7	0	23.87	X
RPS14	NP_005608.1	10	24	68.21	0.00189565	8	12	54.97	0.00102687	3	5	29.14	0.00051893	7	30	63.58	0.00213066	11	31	43.05	0.0024037	7	10	64.9	0.00081205	8	23	59.6	0.00185448	8	14	41.72	0.00182122	5	7	39.07	0.00060136	6	13	40.4	0.00178551	8	28	34.44	0.00312457	4	7	29.14	0.00064395
CCT5	NP_036205.1	8	44	31.24	0.00097001	9	32.9333	33.09	0.00078659	8	38	29.02	0.00110078	16	71	53.97	0.00140744	17	76	51.94	0.0016448	22	91	60.63	0.00206255	12	38.7222	44.36	0.00087143	5	23	19.41	0.00083511	9	32	31.24	0.0007673	7	15	22.37	0.00057503	8	26.7692	31.61	0.00083377	9	31	31.61	0.00079597
TUBB4B	NP_006079.1	33	18.7246	67.64	0.00050185	45	40.3841	70.79	0.00117263	32	42.5567	67.64	0.00149873	34	17.2853	66.29	0.00041657	45	46.6311	69.44	0.00122691	30	39.9012	62.25	0.00109948	39	23.1735	68.31	0.00063402	43	275.927	69.44	0.01218	31	48.4071	63.15	0.00141111	35	13.3478	68.09	0.00062208	33	66.2832	65.17	0.00250988	30	29.8192	64.72	0.00093083
RPLP1	NP_000994.1	4	5.21739	66.67	0.00054585	5	15.5	71.05	0.00175687	4	5.4	66.67	0.00074234	4	16.4286	66.67	0.00154549	4	7.95455	66.67	0.00081697	2	2.33333	52.63	0.00025098	4	10	66.67	0.00106799	3	4	28.95	0.00068923	2	2	52.63	0.00022758	3	7.8	66.67	0.00141901	4	7.78723	66.67	0.00115103	2	4.8	28.95	0.00058488
BTF3	NP_001198.2	2	5	31.48	0.00036811	4	8	53.09	0.0006381	8	18	55.56	0.0017413	1	3	13.58	0.0001986	4	15	35.8	0.00108411	7	20	61.11	0.00151382	3	4	31.48	0.00030062	2	4	39.51	0.00048502	6	16	46.91	0.0012812	1	3	13.58	0.00038406	1	3	17.28	0.00031204	6	25	49.38	0.00214368
HSP90AB1	NP_031381.2	23	114.384	40.33	0.00188429	27	80	46.69	0.00142779	41	180.243	57.46	0.00390153	27	151.563	44.48	0.00224505	37	115.994	51.8	0.00187583	37	148.262	50.14	0.00251103	32	100.075	49.17	0.00168289	24	43.9024	44.2	0.00119114	50	343.256	63.12	0.00615022	27	80.7761	47.24	0.00231388	22	93.4493	42.27	0.00217494	49	386.381	57.87	0.0074133
HSPA9	NP_004125.3	13	44	29.9	0.00077287	27	66	49.63	0.00125599	20	62	38.14	0.00143099	21	71	41.83	0.00112139	24	118	43.45	0.00203473	22	127	39.47	0.00229348	17	57	35.35	0.00102206	13	29	26.95	0.00083896	26	127	46.98	0.00242631	13	36	27.69	0.00109959	18	87	38.88	0.00215903	21	117	45.36	0.00239359
SLC25A6	NP_001627.2	14	36.1522	39.6	0.00144691	17	23.2687	52.35	0.00100894	12	21	39.26	0.00110438	12	31.6667	44.97	0.00113961	15	12.6435	45.3	0.00049676	14	31.2824	47.65	0.0012872	14	33.9155	48.32	0.00138565	15	16.08	48.66	0.00105994	16	25.5636	51.34	0.0011128	10	9.74286	36.24	0.00067806	10	22.1913	35.23	0.0012548	18	18.5138	53.02	0.000863
SNRNP200	NP_054733.2	52	200	38.11	0.00111674	68	222	45.08	0.00134296	53	150	37.36	0.00110054	60	204	42.42	0.00102423	76	269	46.63	0.00147451	68	220	45.32	0.00126294	63	198	44.99	0.00112859	54	133	38.86	0.0012231	64	155	43.63	0.00094133	44	97	31.51	0.00094182	45	128	34.97	0.00100976	46	145	34.08	0.00094298
NAP1L1	NP_001294853.1	18	76	58.22	0.00236667	18	68.8293	62.4	0.00232213	15	43.3333	58.22	0.00177312	14	75	57.7	0.00210006	16	67.2674	53.52	0.00205637	13	54	55.61	0.00172884	16	71.8068	66.84	0.00228264	15	56.1935	61.36	0.00288204	15	36	60.57	0.00121931	11	39.617	47.78	0.00214526	17	52	55.35	0.00228778	14	35	50.91	0.00126941
PCNA	NP_872590.1	7	19	45.98	0.00086823	7	20	36.02	0.00099015	3	7	21.07	0.00042031	9	32	63.6	0.00131486	5	29	35.63	0.00130093	3	8	15.33	0.00037585	7	25	44.83	0.00116619	5	12	31.42	0.00090313	2	7	15.33	0.00034791	6	20	30.27	0.00158923	6	22	32.18	0.00142034	3	10	21.07	0.00053222
GAPDH	NP_002037.2	11	53	45.97	0.00188692	7	28	36.12	0.00108	8	23	36.12	0.00107597	10	49	45.07	0.00156863	12	51	44.48	0.00178246	12	46	46.27	0.00168373	8	30	37.01	0.0010903	5	15	25.67	0.00087954	8	37	41.19	0.00143274	10	28	45.37	0.00173344	4	4	23.28	0.0002012	8	42	41.19	0.00174156
CRTAP	NP_006362.1	7	17.7333	29.68	0.00052743	11	24	38.15	0.00077335	11	21.7143	37.91	0.00084863	12	32	47.38	0.00085581	12	33	41.15	0.00096353	13	26	34.66	0.00079504	11	32.8235	41.4	0.00099658	6	12	21.2	0.00058783	10	20.16	43.39	0.00065217	9	23	26.68	0.00118954	10	22.619	31.42	0.00095047	11	40.6757	34.16	0.00140904
HSPA6	NP_002146.2	16	24.3782	33.13	0.00045218	20	22.0939	36.86	0.00044399	25	26.1201	48.21	0.00063662	21	50.2511	44.32	0.00083812	22	18.336	36.55	0.00033388	32	68.8315	60.65	0.00131261	17	19.8345	34.37	0.00037556	18	16.3052	30.95	0.00049811	26	46.4319	48.21	0.00093674	15	11.7497	27.68	0.00037898	10	9.80475	18.04	0.00025694	26	62.5192	45.72	0.00135063
PCBP2	NP_005007.2	7	3.91667	41.8	0.00012763	5	2.83333	31.69	0.00010003	12	6.66667	53.01	0.00028546	11	7.41667	56.56	0.00021732	6	4.16667	32.51	0.00013329	15	7.33333	60.38	0.00024569	9	3.83333	38.8	0.00012752	9	4.16667	41.8	0.00022362	13	6	53.55	0.00021266	7	2.08333	38.8	0.00011805	4	2.33333	24.59	0.00010743	14	8	57.92	0.00030363
PCBP2	NP_001122383.1	7	3.91667	41.92	0.00012798	5	2.83333	31.78	0.0001003	11	6.16667	44.93	0.00026477	10	6.66667	48.49	0.00019588	6	4.16667	32.6	0.00013366	15	7.33333	60.27	0.00024636	9	3.83333	38.9	0.00012787	9	4.16667	41.92	0.00022424	12	5.5	45.48	0.00019547	6	1.83333	30.68	0.00010417	3	1.58333	16.44	7.31e-05	13	6.75	49.86	0.00025689
NPM1	NP_002511.1	10	28	39.12	0.00113588	13	39	48.64	0.00171407	4	8	19.73	0.00042644	8	33	37.07	0.00120375	15	56	56.8	0.00223016	5	16	19.73	0.00066732	10	25	41.5	0.00103529	7	16	39.46	0.00106902	9	16	41.5	0.00070597	7	22	41.5	0.00155193	11	40	43.2	0.00229257	5	11	24.15	0.00051973
EEF2	NP_001952.1	20	78.5166	34.73	0.00109143	23	70	41.38	0.0010542	19	42	35.43	0.00076714	24	122	46.15	0.0015249	26	85	41.61	0.00115992	20	51	35.2	0.00072886	23	67	35.78	0.00095073	28	59	35.66	0.00135075	18	39	32.4	0.00058964	23	43	37.65	0.00103939	19	55	25.41	0.00108015	18	38	30.65	0.00061522
PCBP2	NP_114366.1	8	4.58333	45.58	0.00015101	5	2.83333	32.04	0.00010113	12	6.66667	53.59	0.00028861	11	7.41667	57.18	0.00021972	6	4.16667	32.87	0.00013476	15	7.33333	61.05	0.0002484	9	3.83333	39.23	0.00012893	9	4.16667	42.27	0.0002261	13	6	54.14	0.00021501	7	2.08333	39.23	0.00011936	4	2.33333	24.86	0.00010861	13	7	54.14	0.00026861
EIF4A1	NP_001407.1	16	51.7391	45.81	0.0015199	13	50.46	44.83	0.00160595	13	32	36.45	0.00123521	15	70.0968	46.31	0.00185158	15	59.431	40.64	0.00171389	15	89.1765	43.1	0.0026933	11	36.6471	39.41	0.00109897	15	41.7632	34.73	0.00202059	11	44.7231	33	0.00142895	12	30.0769	30.79	0.0015364	13	34.6757	41.13	0.00143916	16	44.0526	41.38	0.00150723
ATP5A1	NP_004037.1	19	123	47.02	0.00265279	27	125	52.62	0.00292076	10	34	26.22	0.00096354	21	190	50.81	0.00368467	27	106	47.2	0.00224428	12	42	32.19	0.00093129	23	108	47.02	0.00237777	18	75	38.16	0.00266408	13	49	32.19	0.00114943	16	64	38.88	0.00240022	19	131	49.91	0.00399168	10	46	26.76	0.00115549
RPLP0	NP_444505.1	10	26	51.1	0.00097822	13	33	59.94	0.00134514	3	4	14.83	0.00019775	10	26	50.79	0.0008796	11	32	45.11	0.00118191	5	6	29.34	0.00023209	11	21	60.57	0.00080655	6	10	31.23	0.00061966	1	2	8.2	8.184e-05	5	15	30.28	0.00098136	7	16	31.86	0.00085049	3	3	15.46	0.00013146
PCBP2	NP_001122384.1	8	4.58333	45.71	0.00015142	5	2.83333	32.13	0.00010141	11	6.16667	45.43	0.00026771	10	6.66667	49.03	0.00019805	6	4.16667	32.96	0.00013514	15	7.33333	60.94	0.00024909	9	3.83333	39.34	0.00012928	9	4.16667	42.38	0.00022672	12	5.5	45.98	0.00019764	6	1.83333	31.02	0.00010532	3	1.58333	16.62	7.391e-05	12	5.75	45.98	0.00022126
EEF1G	NP_001395.1	14	41	46.45	0.00111899	7	17	27.46	0.00050267	11	35	39.13	0.00125517	16	30	58.81	0.00073622	12	25	43.94	0.00066981	14	32	52.63	0.0008979	17	45	52.17	0.00125373	6	11	27.23	0.00049445	15	36	51.95	0.00106864	9	19	30.43	0.00090171	5	8	16.25	0.00030847	13	27	47.83	0.00085826
CCT7	NP_006420.1	8	45	23.94	0.00098841	11	39	38.86	0.00092806	16	63	48.07	0.00181826	21	101	54.51	0.00199476	16	103	39.78	0.00222092	27	159	61.33	0.00359053	12	55	33.52	0.0012332	10	22	33.52	0.00079586	12	45	37.2	0.00107504	6	16	20.63	0.00061111	5	23	16.57	0.00071374	13	53	34.62	0.00135585
TUBB3	NP_006077.2	23	14.0367	42.22	0.00037203	22	18.61	55.11	0.00053437	20	4.54591	28.89	0.00015832	20	14.9499	42.44	0.00035628	25	13.6091	45.11	0.00035409	16	0	20.44	X	25	8.56621	39.78	0.00023176	23	8.27994	34.89	0.00036143	17	1.99308	25.56	5.745e-05	19	10.8636	36.67	0.00050068	17	1.90683	34.44	7.14e-05	18	7.30461	31.56	0.00022549
VCP	NP_009057.1	2	7	4.96	0.00010358	7	16	13.15	0.00025651	15	28	29.78	0.00054443	14	32	30.89	0.00042578	16	36	36.35	0.00052295	20	40	43.3	0.00060854	9	25	20.72	0.00037764	6	11	16	0.00026808	14	26	31.39	0.00041846	6	15	11.17	0.00038597	5	7	12.66	0.00014634	15	30	32.88	0.00051704
YWHAE	NP_006752.1	8	33.2727	37.65	0.00155622	7	32	41.96	0.00162152	14	46.3538	48.63	0.00284879	8	33.3708	30.59	0.00140345	11	43	45.88	0.00197435	12	47.8981	47.45	0.00230324	9	38.2676	37.25	0.0018271	8	32	37.65	0.00246503	11	49.3245	43.53	0.00250919	7	26.2574	39.22	0.00213554	8	50	43.53	0.003304	10	41	37.65	0.00223346
PSMC5	NP_001186092.1	8	27	28.64	0.0008091	18	66	58.29	0.00214275	1	2	3.52	7.875e-05	10	33	34.42	0.0008892	13	39	54.52	0.0011473	6	14	24.87	0.00043133	10	25	36.93	0.00076477	9	19	28.14	0.00093774	5	8	20.85	0.00026075	8	19	28.64	0.00099007	10	41	37.19	0.00173584	6	7	21.61	0.00024431
ACTA2	NP_001604.1	15	7.58341	38.46	0.00023991	16	0	34.75	X	9	1	17.77	4.157e-05	17	9.67926	44.83	0.00027534	15	0	43.77	X	12	2.3875	27.85	7.765e-05	13	3.40856	35.81	0.00011008	13	0	38.2	X	13	5.61404	25.2	0.00019317	9	2.5	27.59	0.00013753	8	2	21.22	8.939e-05	12	1	25.2	3.685e-05
ACTC1	NP_005150.1	16	3.84566	38.46	0.00012166	19	27.08	37.67	0.00092815	10	1	20.69	4.157e-05	18	7.56294	44.83	0.00021514	18	48.0477	46.68	0.0014922	13	5.02816	27.85	0.00016354	15	16.3028	35.81	0.00052649	16	19.2055	45.36	0.00100068	14	3.00702	25.2	0.00010347	10	2.5	30.5	0.00013753	9	2	24.14	8.939e-05	13	1	28.12	3.685e-05
TXN	NP_003320.2	6	20	48.57	0.00227177	7	21	58.1	0.00258429	6	11	42.86	0.00164179	6	18	48.57	0.00183846	7	30	58.1	0.00334524	6	15	57.14	0.00175171	5	19	46.67	0.00220311	4	7	48.57	0.00130954	2	5	23.81	0.00061772	5	8	46.67	0.00158015	6	20	65.71	0.0032096	7	16	57.14	0.00211673
TUBB4A	NP_001276052.1	28	51.7218	59.19	0.00124621	36	16.9962	57.17	0.00044367	28	28.6556	59.19	0.00090723	30	61.8593	58.79	0.0013402	37	44.0991	61.01	0.00104309	24	0	51.72	X	32	60.2781	60.61	0.00148261	36	11.5806	61.01	0.00045956	28	33.2693	57.58	0.00087187	30	41.3458	62.83	0.0017323	29	154.539	56.97	0.0052607	26	0	54.95	X
SMU1	NP_060695.2	9	37	29.82	0.00086022	13	37	40.55	0.00093196	6	16	18.91	0.00048878	13	42	49.71	0.00087802	12	39	39.96	0.00089011	9	24	31.19	0.00057366	7	22	25.93	0.00052213	5	14	15.98	0.00053607	8	21	29.43	0.00053102	5	18	16.57	0.0007277	6	21	19.1	0.00068978	4	17	15.98	0.00046033
GBAS	NP_001474.1	7	17	35.31	0.00070893	8	33	43.36	0.00149094	16	92	60.84	0.00504124	9	26	43.36	0.00097494	8	30	41.26	0.00122815	13	85	56.29	0.0036443	10	45	48.6	0.00191566	7	20	37.06	0.00137365	16	85	56.99	0.00385536	6	17	29.02	0.00123276	6	22	29.37	0.00129618	13	102	53.5	0.00495414
RPS4X	NP_000998.1	9	31	38.02	0.00140582	14	41	52.47	0.00201437	10	29	33.84	0.00172805	10	40	36.12	0.00163108	15	69	57.41	0.00307177	13	46	43.73	0.00214468	11	36	46.01	0.00166655	12	30	41.83	0.00224067	12	34	45.63	0.00167701	10	25	39.54	0.00197143	12	47	45.63	0.00301128	9	29	30.04	0.00153171
CDK1	NP_001777.1	7	44	38.72	0.00176693	7	18	37.04	0.00078312	6	16	31.31	0.00084426	10	48.9583	44.78	0.00176783	6	30.871	28.28	0.001217	8	33	37.04	0.00136244	6	39	30.64	0.00159875	5	12	26.26	0.00079366	4	21	21.89	0.00091722	6	14.8235	30.3	0.00103512	4	16	19.87	0.00090776	4	13	21.21	0.00060802
BUB3	NP_001007794.1	6	21	37.42	0.00076829	6	22	40.18	0.000872	2	4	12.88	0.00019229	7	26	43.87	0.00085531	7	21	43.87	0.00075422	5	16	31.29	0.00060182	6	14	37.42	0.00052286	2	4	12.88	0.00024102	4	8	31.29	0.00031833	5	11	28.83	0.0006998	2	2	11.96	0.00010338	3	6	18.71	0.00025566
CKB	NP_001814.2	9	28	30.97	0.00087651	4	10	18.9	0.00033915	13	29	53.81	0.00119286	11	29	36.48	0.00081629	13	47	54.59	0.00144434	15	36	50.13	0.00115861	14	34	51.18	0.00108649	10	18	50.39	0.00092802	14	31	50.66	0.00105548	12	30	45.41	0.00163302	5	7	24.15	0.00030959	15	32	46.46	0.0011667
SNRNP40	NP_004805.2	5	10	27.73	0.00033408	7	15	35.85	0.00054292	7	9	40.34	0.00039508	6	11	21.57	0.00033044	7	16	31.09	0.00052474	6	9	36.69	0.00030913	12	20	50.42	0.00068208	8	15	31.09	0.00082534	4	8	24.09	0.00029069	4	7	28.57	0.00040666	3	13	24.37	0.0006136	2	4	11.48	0.00015564
HSPH1	NP_006635.2	16	39.0411	32.52	0.0005427	17	48.3239	31.12	0.00072776	29	60.8125	50.12	0.00111076	22	59	37.18	0.00073745	25	57.0122	39.28	0.00077799	22	65.0243	39.04	0.00092929	13	31.2245	21.56	0.00044308	12	24.8	19.23	0.00056777	25	63.9691	37.88	0.00096715	9	17	17.25	0.00041092	11	18.6355	19.81	0.00036598	23	74.6167	40.79	0.00120804
EIF5A	NP_001137232.1	6	71	42.39	0.00460218	5	17	29.89	0.00119383	8	62	51.63	0.00528067	5	92	41.85	0.00536216	6	22	46.74	0.00139991	10	104	55.98	0.00693069	7	87	48.91	0.00575669	4	11	42.39	0.00117432	10	109	51.63	0.00768459	5	42	42.39	0.004734	5	22	42.39	0.00201472	8	95	58.15	0.00717199
PPIB	NP_000933.1	4	9	20.37	0.00049695	9	34	41.2	0.00203393	18	91	57.87	0.00660242	6	8	25	0.0003972	12	26	49.07	0.00140934	23	84	61.57	0.00476855	10	25	41.67	0.00140915	4	6	31.94	0.00054564	19	68	57.87	0.00408382	5	11	18.52	0.00105617	7	11	47.69	0.00085812	18	61	54.17	0.00392293
P4HB	NP_000909.2	6	26	22.05	0.00061043	11	37	39.37	0.00094113	9	29	26.57	0.00089464	11	34	33.66	0.00071777	14	45	41.54	0.00103716	13	33	38.98	0.00079655	9	31	32.48	0.00074297	12	25	42.52	0.00096669	8	24	27.17	0.00061286	8	18	27.95	0.00073486	6	20	19.69	0.0006634	8	29	24.61	0.00079299
PUF60	NP_001258027.1	7	15	30.65	0.00032061	10	15	32.44	0.00034735	13	33.6875	34.77	0.00094613	8	26	27.42	0.0004997	13	33.75	38.35	0.00070817	20	58.2857	50.36	0.00128082	7	22	27.06	0.00048002	8	12	31	0.00042243	12	28	31.72	0.00065093	7	10.5	27.78	0.00039026	11	35	33.51	0.00105692	13	36.8	40.32	0.00091611
NONO	NP_031389.3	17	82	38.85	0.00207642	18	86	49.89	0.00235933	19	61.6438	46.92	0.00205109	19	93.9588	49.04	0.00213937	22	75	50.32	0.00186439	22	76.7073	49.26	0.00199699	14	61.8841	36.73	0.00159967	14	55.9483	34.61	0.00233334	17	61	36.31	0.00168004	18	48.7407	46.71	0.00214619	9	49	36.73	0.00175301	15	59	39.92	0.00174006
XRCC5	NP_066964.1	19	52	35.79	0.00084726	20	49	36.75	0.00086496	22	69	34.97	0.00147725	20	54	37.7	0.00079114	28	80	46.86	0.0012796	23	87	43.58	0.00145737	21	65	38.66	0.00108112	15	46	26.09	0.00123441	25	83	43.85	0.00147089	16	37	29.1	0.0010483	21	91	37.7	0.00209479	23	98	40.16	0.00185973
AIFM1	NP_004199.1	22	111	48.61	0.00215966	24	87	50.9	0.00183388	21	89	41.92	0.00227533	19	105	46.33	0.00183696	19	86	45.51	0.00164261	23	73	50.57	0.00146024	19	101	43.07	0.00200601	16	44	37.68	0.00140995	22	109	46.66	0.00230663	13	44	31.16	0.00148864	13	88	31.81	0.00241898	18	114	45.51	0.00258332
PKM	NP_002645.3	11	36	33.52	0.00080859	10	19	29.19	0.00046235	11	27	29.94	0.00079686	15	48	37.85	0.00096943	14	36	41.62	0.00079379	14	33	39.55	0.00076204	9	25	28.06	0.00057321	10	26	30.51	0.00096181	15	30	39.36	0.00073289	15	30	45.2	0.00117172	9	24	31.64	0.0007616	10	23	30.51	0.00060168
PPIA	NP_066953.1	4	20	32.12	0.00144567	4	15	33.33	0.00117468	4	15	27.27	0.0014247	4	16	32.73	0.00103993	4	31	32.73	0.00219975	3	16	25.45	0.00118904	2	10	16.36	0.00073788	2	5	16.36	0.00059525	2	13	16.36	0.00102205	3	14	25.45	0.00175971	4	18	32.73	0.00183822	2	13	16.36	0.00109444
SLC25A5	NP_001143.2	19	292.327	43.96	0.0116997	21	120.731	46.98	0.00523498	16	172	45.3	0.00904539	17	334.333	42.28	0.0120319	24	153.851	56.71	0.00604478	19	287.99	51.68	0.0118501	20	209.085	47.65	0.00854234	20	90.0033	48.32	0.00593272	22	307.436	53.02	0.0133829	16	140.257	45.97	0.00976124	16	154.809	38.59	0.00875364	19	366.486	50	0.0170834
PUF60	NP_001258025.1	7	5	28.47	0.00011023	10	15	30.31	0.00035827	13	15.3125	32.72	0.00044357	7	0	21.63	X	13	11.25	36.41	0.00024347	20	9.71429	48.8	0.00022018	6	0	21.26	X	7	0	25.32	X	12	14	29.57	0.00033569	7	10.5	25.51	0.00040252	10	0	27.91	X	13	9.2	38.45	0.00023622
RPS17	NP_001012.1	6	16	48.89	0.00141354	7	17	46.67	0.00162715	5	11	46.67	0.00127695	3	6	31.11	0.00047664	6	19	56.3	0.00164784	3	7	31.11	0.00063581	3	10	40	0.00090186	7	10	43.7	0.00145505	3	12	40	0.00115308	3	12	40	0.0018435	3	11	36.3	0.00137299	3	7	40	0.00072027
CFL1	NP_005498.1	4	18	33.73	0.00129326	3	7	28.92	0.00054488	4	10.1111	33.73	0.00095457	2	9	16.87	0.00058144	6	18	36.14	0.00126958	3	9	27.11	0.00066481	3	16.1538	27.11	0.00118478	2	2.66667	23.49	0.00031555	3	4.8	28.92	0.0003751	5	15.3	40.96	0.00191152	3	10	17.47	0.00101508	3	7.5	23.49	0.00062761
STRAP	NP_009109.3	4	7	24	0.00023854	3	6	23.43	0.00022151	6	8	25.14	0.00035821	6	20	31.43	0.00061282	4	7	20.57	0.00023417	9	16	46.29	0.00056055	4	7	24.57	0.0002435	5	7	20	0.00039286	4	8	21.43	0.00029651	2	6	10.29	0.00035553	4	6	23.43	0.00028886	5	7	24.86	0.00027782
PARP1	NP_001609.2	19	82	32.94	0.00096449	32	91	41.72	0.00115962	36	138	46.06	0.00213283	25	87	39.25	0.00092013	20	84	32.84	0.00096992	41	152	49.7	0.00183809	29	101	40.83	0.0012127	21	58	32.84	0.00112357	36	145	43.39	0.00185499	17	55	27.81	0.00112492	21	81	32.54	0.00134604	30	124	41.42	0.0016987
PSMC2	NP_002794.1	6	14	14.55	0.00038562	9	22	34.64	0.00065652	10	20	25.87	0.00072386	15	28	49.65	0.00069349	8	16	30.02	0.00043264	9	17	24.94	0.00048142	12	26	37.18	0.00073107	6	9	22.86	0.00040829	11	22	33.95	0.00065909	5	12	18.24	0.00057476	9	21	25.64	0.00081722	5	9	14.09	0.00028873
HNRNPF	NP_004957.1	7	35	30.12	0.00100587	13	67.5271	52.53	0.00210253	4	15.4286	23.86	0.00058263	9	42.0942	40.96	0.00108779	11	69.1935	45.54	0.00195215	6	21.1304	31.81	0.00062434	7	31.9	32.29	0.00093587	8	22.3125	38.55	0.00105612	5	24.9167	28.43	0.00077885	8	28.1336	34.7	0.00140596	9	31.7619	36.87	0.00128964	5	19	23.86	0.00063597
KPNA2	NP_002257.1	12	30	42.91	0.00067638	10	24	37.43	0.00058623	10	38	34.97	0.00112575	11	39	41.4	0.00079064	7	22	27.22	0.00048693	12	40	47.07	0.00092718	11	46	49.34	0.0010587	9	28	31.57	0.00103971	10	31	34.59	0.00076018	8	14	31.76	0.00054887	8	23	29.87	0.00073263	11	34	44.8	0.00089281
RPS8	NP_001003.1	4	7	25.96	0.00040138	8	20	48.08	0.00124245	5	9	23.08	0.0006781	9	19	50	0.00097963	9	20	52.88	0.0011258	4	7	25	0.00041266	8	17	42.79	0.00099508	3	5	19.23	0.00047219	2	3	17.79	0.0001871	5	8	33.65	0.00079767	4	8	28.85	0.00064809	3	5	18.27	0.00033392
GSTP1	NP_000843.1	4	8	31.9	0.00045435	4	7	35.24	0.00043072	2	4	21.43	0.00029851	2	8	17.14	0.00040855	6	14	43.33	0.00078056	4	13	27.14	0.00075908	2	5	17.62	0.00028988	4	10	29.52	0.00093539	2	5	21.43	0.00030886	5	13	47.14	0.00128387	4	8	30.95	0.00064192	3	6	30.95	0.00039689
PDHB	NP_000916.2	8	18	39	0.000598	11	22	44.29	0.00079184	3	5	19.78	0.00021827	5	18	21.73	0.00053771	12	25	40.95	0.00081534	2	3	11.98	0.00010247	9	18	38.44	0.00061045	7	15	22.84	0.00082075	3	6	19.78	0.0002168	8	16	25.35	0.00092432	1	2	8.91	9.387e-05	2	3	15.32	0.00011608
RCC2	NP_061185.1	12	24	36.21	0.00054836	8	13	24.52	0.0003218	4	5	9.2	0.00015011	12	29	36.4	0.0005958	13	27	34.1	0.0006056	2	4	5.75	9.396e-05	13	31	40.42	0.00072304	4	8	9.58	0.00030104	7	11	18.58	0.00027336	9	26	18.2	0.001033	5	13	14.75	0.00041965	4	7	10.34	0.00018628
EIF3D	NP_003744.1	10	34	31.75	0.00073998	18	40	47.26	0.00094317	11	29	36.68	0.00082934	10	36	32.66	0.00070452	14	45	45.07	0.00096145	13	35	32.3	0.00078316	8	28	20.44	0.00062208	12	26	36.5	0.00093198	10	20	28.83	0.00047344	7	12	20.44	0.00045415	10	26	27.01	0.00079947	9	30	31.2	0.00076046
HNRNPA2B1	NP_112533.1	5	17	22.38	0.00057438	5	14	18.41	0.00051247	3	5	11.33	0.00022198	8	19	28.33	0.00057723	15	44	40.51	0.0014594	6	11	20.4	0.0003821	5	13	15.3	0.00044837	4	7	12.46	0.00038952	5	7	17.28	0.00025724	4	7	15.01	0.00041126	2	4	4.82	0.00019094	2	2	7.65	7.87e-05
RANBP1	NP_002873.1	3	4	27.36	0.00023735	2	5	21.89	0.00032143	5	15	48.76	0.00116953	4	12	44.28	0.00064026	5	13	50.25	0.00075726	4	17	44.28	0.00103708	4	12	44.28	0.00072687	3	6	27.36	0.00058636	2	8	21.89	0.0005163	4	7	44.28	0.00072227	2	4	15.92	0.00033533	4	9	44.28	0.00062199
QARS	NP_005042.1	9	17	16.26	0.00026162	12	26	21.55	0.00043349	2	6	4.52	0.00012133	11	26	20.52	0.00035978	12	29	22.32	0.00043812	15	33	30.84	0.00052212	12	30	20.52	0.00047129	7	12	13.29	0.00030415	12	34	21.03	0.0005691	8	14	16.39	0.00037465	7	19	16	0.00041311	12	21	23.23	0.0003764
CSNK2A1	NP_808227.1	9	42	36.32	0.00128114	15	47.0769	50.38	0.00155576	15	30.8824	53.71	0.0012378	11	58.8108	42.46	0.00161306	14	50	50.64	0.00149723	14	48	42.2	0.00150531	18	59.5862	53.96	0.00185541	19	45.6522	52.94	0.00229349	15	39	50.64	0.0012939	10	36	41.69	0.00190951	8	51	32.74	0.00219788	12	31	47.57	0.00110133
SLC25A4	NP_001142.2	12	8.5207	34.9	0.00034102	11	0	34.56	X	10	0	34.9	X	9	0	32.21	X	12	4.50517	41.95	0.00017701	12	12.7271	42.62	0.00052369	11	0	35.91	X	10	1.91667	35.23	0.00012634	12	0	38.26	X	9	0	34.56	X	8	0	32.55	X	14	0	44.63	X
STIP1	NP_001269581.1	8	13	16.95	0.00026279	8	17	19.49	0.00037231	38	122	45.93	0.00324058	5	13	11.02	0.0002363	14	32	33.39	0.00063503	34	87	45.93	0.00180812	9	22	20.51	0.00045399	7	14	20	0.00046611	47	216	49.15	0.00474913	10	22	24.07	0.00077333	8	12	14.58	0.00034272	39	177	49.66	0.00416731
TMPO	NP_003267.1	8	14.8824	23.49	0.00025576	9	15.7143	27.81	0.00029258	10	16.9231	29.68	0.00038215	10	16.25	27.38	0.00025111	7	11.9	23.05	0.00020076	15	24.7273	31.84	0.0004369	7	14.8824	19.74	0.00026109	8	13.5	19.02	0.00038211	11	21.4286	29.39	0.00040054	5	7.42857	12.39	0.00022199	10	21.4286	22.91	0.00052029	8	12.0909	19.88	0.00024201
PHB2	NP_001138303.1	4	8	20.74	0.00031911	4	13	20.4	0.0005618	7	16	33.11	0.00083862	5	16	24.75	0.00057388	6	8	28.09	0.00031327	7	18	33.11	0.00073818	3	7	14.72	0.00028503	3	4	14.72	0.00026278	6	16	28.76	0.00069416	3	5	14.05	0.00034681	5	12	26.09	0.00067627	6	12	27.76	0.0005575
YBX1	NP_004550.2	6	15.6923	30.86	0.00057765	8	12.4667	35.19	0.00049718	1	2	9.26	9.674e-05	7	13	41.36	0.0004303	8	17.3333	38.89	0.00062637	4	8	22.22	0.00030276	5	8	28.4	0.00030062	3	5	20.37	0.00030314	3	8	22.53	0.0003203	2	6	16.36	0.00038406	3	9	26.54	0.00046807	3	5	22.53	0.00021437
ENO1	NP_001419.1	9	29	32.95	0.00079695	5	14	23.5	0.00041682	12	27	41.01	0.00097497	8	21	36.41	0.00051892	12	53	44.7	0.00142982	13	32	43.78	0.00090411	13	28	46.08	0.00078549	6	12	25.12	0.00054313	10	28	41.01	0.00083691	10	27	37.79	0.00129024	2	4	5.76	0.0001553	11	25	39.4	0.00080017
PSMC1	NP_002793.2	4	8	13.86	0.00021685	10	15	37.05	0.0004405	7	11	21.36	0.00039179	5	15	20.23	0.0003656	9	14	23.41	0.00037254	9	18	27.5	0.00050163	10	15	21.36	0.00041506	6	11	16.36	0.00049108	7	14	22.73	0.00041275	7	12	21.14	0.00056562	6	12	19.55	0.00045956	6	8	14.09	0.00025256
SSBP1	NP_003134.1	4	17	31.08	0.00136997	3	5	27.7	0.00043654	3	3	27.7	0.00031767	4	30	27.7	0.00217385	6	21	41.89	0.00166132	5	7	37.84	0.00057996	6	18	43.92	0.00148075	4	5	27.7	0.00066362	3	5	32.43	0.00043825	1	7	10.14	0.00098092	3	12	22.3	0.00136625	2	3	16.22	0.00028157
HIST1H2AG	NP_066408.1	4	0	49.23	X	4	0.333333	57.69	3.313e-05	3	0	42.31	X	3	0	26.92	X	5	0.333333	57.69	3.002e-05	2	0	20	X	1	0	14.62	X	4	0	35.38	X	3	1	43.85	9.979e-05	3	2.33333	43.85	0.00037225	3	0	32.31	X	4	0.333333	49.23	3.562e-05
HIST1H2AC	NP_003503.1	4	0	49.23	X	3	0.333333	43.85	3.313e-05	3	0	42.31	X	3	0	26.92	X	4	0.333333	49.23	3.002e-05	2	0	20	X	1	0	14.62	X	4	3.2	35.38	0.00048352	3	1	43.85	9.979e-05	3	2.33333	43.85	0.00037225	3	0	32.31	X	4	0.333333	49.23	3.562e-05
HIST2H2AA3	NP_003507.1	5	19.4839	49.23	0.00178754	5	25.4211	57.69	0.00252675	4	10.6667	42.31	0.00128588	5	10.5455	49.23	0.00086995	6	8.54545	57.69	0.00076964	4	9.53846	42.31	0.0008997	3	22	36.92	0.0020604	5	5.8	57.69	0.00087639	4	13.7	43.85	0.00136706	2	2	21.54	0.00031907	5	23.8667	54.62	0.00309356	5	16.7778	49.23	0.00179277
EEF1A2	NP_001949.1	12	20.3529	33.91	0.00052429	8	9.67033	23.54	0.00026988	6	4.75862	24.19	0.00016107	10	16.4752	31.53	0.00038161	12	17.1579	39.09	0.00043389	8	2.1	27.21	5.562e-05	11	21.0081	38.66	0.00055243	7	0	19.01	X	8	2.65455	23.33	7.437e-05	10	15.0769	35.42	0.00067535	4	0	11.88	X	6	12	24.19	0.00036003
PRPF8	NP_006436.3	55	161	32.03	0.00082236	51	136	31.35	0.0007526	54	122	35.33	0.00081882	49	147	30.36	0.00067515	59	157	35.37	0.00078724	63	208	38.24	0.00109229	52	160	32.68	0.00083427	47	108	28.48	0.00090855	47	113	30.41	0.00062777	37	86	24.45	0.00076385	35	107	22.14	0.00077216	47	129	30.32	0.00076743
HSPA4L	NP_001304310.1	9	14.7836	16.67	0.00020267	16	29.8169	28.28	0.00044285	16	36.8114	28.85	0.0006631	12	21.3889	20	0.00026366	18	33.1707	30.8	0.00044641	20	56.2295	31.15	0.00079251	12	20.1555	20.69	0.00028206	9	18.6	17.36	0.00041996	19	41.207	33.56	0.00061442	7	16.8649	13.22	0.00040203	12	24.8473	20.57	0.00048125	18	47.8672	28.97	0.00076428
PA2G4	NP_006182.2	4	5	13.45	0.00015135	3	10	14.72	0.00032796	9	17	33.5	0.00067619	4	15	22.34	0.00040829	6	12	25.89	0.0003566	12	26	36.8	0.00080917	6	11	19.29	0.00033991	7	11	25.38	0.00054841	7	16	19.54	0.00052679	4	5	11.68	0.00026319	3	7	12.44	0.00029937	8	18	23.6	0.00063461
PRKDC	NP_008835.5	106	367	35.42	0.00106035	89	237	29.7	0.00074186	88	251	29.92	0.0009529	119	539	41.33	0.00140029	98	304	28.95	0.00086224	90	282	30.72	0.00083766	105	386	34.04	0.00113846	82	210	24.78	0.00099929	73	229	25.63	0.00071963	84	237	28.13	0.00119071	68	200	23.98	0.00081639	71	220	25.15	0.00074032
H2AFZ	NP_002097.1	4	20.8387	46.09	0.00194171	4	22.5789	53.91	0.00227932	4	15.1667	46.88	0.00185693	5	27.2727	53.91	0.00228501	7	22.4545	56.25	0.00205395	4	20.4615	46.88	0.00196015	4	18	43.75	0.00171212	4	18	42.97	0.00276232	5	14.3	53.91	0.00144923	3	13	40.63	0.00210635	3	18.1333	40.63	0.00238714	5	17.2222	53.91	0.00186902
PHGDH	NP_006614.2	15	59	40.15	0.00132022	15	44	43.53	0.00106669	7	13	22.7	0.00038224	13	42	38.27	0.00084507	13	41	36.96	0.00090064	7	25	24.95	0.00057514	13	39	39.59	0.00089086	9	15	27.2	0.00055281	10	22	37.34	0.00053544	14	36	42.96	0.00140079	10	33	30.02	0.00104327	9	19	27.2	0.00049518
DYNC1H1	NP_001367.2	56	126	19.76	0.00032346	60	131	22.77	0.00036434	60	123	21.07	0.0004149	66	163	24.17	0.00037625	74	167	26.95	0.00042086	72	175	25.76	0.00046187	54	132	20.64	0.00034591	41	77	15.56	0.00032555	70	159	24.3	0.00044395	48	84	17.91	0.00037497	45	94	16.72	0.00034092	54	134	19.39	0.00040064
PGRMC1	NP_006658.1	3	17	23.59	0.00103977	3	16	28.21	0.00106022	4	15	44.1	0.00120551	3	20	23.59	0.00109993	4	15	33.33	0.00090064	3	9	33.85	0.00056594	2	11	23.59	0.0006868	3	8	35.38	0.00080587	2	12	23.59	0.00079829	2	12	23.59	0.00127627	3	12	23.59	0.00103695	3	20	23.59	0.00142472
EPRS	NP_004437.2	17	30	20.5	0.00023664	14	24	17.39	0.0002051	14	27	15.01	0.00027985	24	51	28.24	0.00036173	24	48	21.1	0.00037169	24	62	27.84	0.00050281	17	25	20.7	0.00020131	9	19	8.4	0.00024684	19	33	22.02	0.00028312	15	23	16.47	0.00031548	11	23	13.03	0.00025632	14	31	17.86	0.0002848
XRCC6	NP_001460.1	12	34	25.12	0.00066586	13	26	32.35	0.00055166	17	37	35.47	0.00095214	13	49	23.81	0.00086288	14	29	36.12	0.00055754	19	49	38.26	0.0009866	14	32	26.44	0.00063974	6	13	17.9	0.00041931	19	39	38.59	0.00083073	7	16	17.08	0.00054488	9	27	21.35	0.00074706	17	60	33	0.00136857
PSMC4	NP_006494.1	7	39	36.84	0.00111278	5	31	29.43	0.00095829	7	20	34.69	0.00074984	9	34	42.58	0.00087231	5	18	24.88	0.00050419	6	23	32.3	0.0006747	7	26	34.69	0.0007573	5	18	29.43	0.00084588	8	23	35.65	0.00071378	6	18	32.06	0.00089308	6	14	29.43	0.00056437	8	29	39.95	0.00096373
C1QBP	NP_001203.1	8	57	46.1	0.00241073	8	33	51.77	0.00151209	8	38	47.16	0.00211179	10	110	51.42	0.00418325	9	59	54.96	0.00244962	10	66	48.23	0.00286983	8	46	43.26	0.001986	6	21	47.52	0.00146279	9	46	51.77	0.00211602	8	38	51.42	0.00279467	8	69	48.94	0.00412297	9	48	46.1	0.00236443
HNRNPH1	NP_005511.1	8	30	28.06	0.00079689	9	43.0033	27.84	0.00123756	5	8.57143	20.49	0.00029917	10	23.0517	30.96	0.00055059	11	42.0116	34.97	0.00109551	6	13.3696	18.26	0.00036512	9	27.3308	31.63	0.0007411	9	27.0833	28.73	0.00118486	3	3.58333	10.47	0.00010353	8	14.3395	28.73	0.00066234	6	61.0381	18.93	0.00229068	3	2.5	11.14	7.734e-05
LMNB1	NP_005564.1	4	16	13.82	0.00032565	11	19	24.23	0.00041896	9	22	21.67	0.00058836	5	13	17.24	0.00023791	9	15	26.28	0.0002997	5	10	15.87	0.00020925	6	15	17.58	0.00031165	11	20	23.72	0.00067042	14	25	31.4	0.00055342	7	14	18.6	0.00049548	10	38	19.28	0.00109269	6	11	15.87	0.00026075
PSMD2	NP_002799.3	17	38	30.4	0.00049914	11	26	23.68	0.00037	10	18	19.6	0.00031067	18	42	32.49	0.00049606	8	16	17.4	0.00020631	14	35	28.41	0.00047265	19	45	31.61	0.00060339	5	9	8.81	0.0001947	10	18	17.62	0.00025716	11	18	24.01	0.00041113	4	8	8.7	0.00014846	10	20	17.73	0.00030597
PQBP1	NP_001161461.1	1	3	12.5	0.00013553	1	2	12.5	9.789e-05	2	4	21.97	0.00023745	2	4	21.97	0.00016249	3	8	21.21	0.0003548	2	3	22.35	0.00013934	2	5	21.97	0.00023059	1	2	9.47	0.00014881	2	5	21.97	0.00024568	1	2	9.47	0.00015712	3	7	35.61	0.00044679	2	4	21.97	0.00021047
RPS27A	NP_002945.1	10	12	53.21	0.00091744	9	9.5	50.64	0.00078688	12	55	54.49	0.00552527	9	0	46.15	X	7	18.5	42.31	0.00138849	11	0	46.15	X	12	0	46.15	X	5	4.5	30.13	0.00056663	16	48	46.15	0.00399143	5	0	33.97	X	2	6	21.79	0.00064809	13	27	46.15	0.00240421
RPSA	NP_001291217.1	9	34	40	0.0013517	3	6	20	0.00025843	8	15	46	0.00078358	8	27	45	0.00096519	8	15	34	0.00058542	9	31	48.67	0.00126707	8	30	38.67	0.00121751	4	7	22.33	0.00045834	8	27	41.67	0.00116749	7	14	46	0.00096784	3	5	17.33	0.00028084	7	14	24	0.00064825
HSP90AA1	NP_001017963.2	20	52.6164	29.74	0.00073483	17	55.8333	27.52	0.00084479	35	108.625	42.74	0.00199338	22	54.7222	32.2	0.00068719	29	86.8817	41.33	0.00119115	36	113.604	44.5	0.00163115	22	40.6829	35.48	0.00058	21	46.0976	30.44	0.00106031	53	305.526	53.28	0.0046409	18	33.0105	32.55	0.00080166	15	40.4783	25.41	0.00079868	49	213.534	50.7	0.0034733
PAICS	NP_006443.1	4	6	20.94	0.00016838	2	2	11.53	6.081e-05	5	12	17.88	0.00044249	3	12	19.76	0.0003028	7	19	26.12	0.00052343	6	11	25.18	0.00031737	5	16	25.88	0.00045836	4	7	16.71	0.00032353	3	8	14.12	0.00024418	5	8	23.29	0.00039039	3	6	14.82	0.00023789	4	9	19.06	0.00029416
MCM3	NP_002379.3	17	61	27.08	0.00085291	16	53	26.03	0.00080286	11	26	18.87	0.00047768	14	38	27.2	0.00047775	16	45	29.31	0.00061767	14	38	32	0.00054625	19	73	30.36	0.00104195	9	14	17.94	0.0003224	15	33	27.67	0.00050185	11	21	24.38	0.00051058	13	46	22.63	0.0009087	12	30	22.04	0.00048855
EIF4A3	NP_055555.1	4	4.26087	17.76	0.00012365	6	9.54	21.41	0.00029993	7	16	18.49	0.00061009	6	8.90323	21.41	0.00023231	8	11.569	22.38	0.00032957	9	14.8235	30.41	0.00044225	4	6.35294	15.09	0.00018819	5	9.23684	14.11	0.00044146	9	18.9615	24.82	0.00059847	5	6.92308	13.87	0.00034934	8	12.3243	23.11	0.00050528	5	9.94737	21.9	0.0003362
NCL	NP_005372.2	10	59	17.46	0.0009911	24	91	36.34	0.00165613	11	28	23.66	0.00061804	15	62	28.31	0.00093649	27	153	38.31	0.00252307	11	35	22.68	0.00060446	17	61	27.32	0.00104603	9	26	15.92	0.00071933	15	38	30.14	0.00069428	9	28	22.54	0.00081789	17	127	26.9	0.00301408	10	28	17.61	0.00054781
HNRNPK	NP_112553.1	9	33	35.13	0.00084824	9	29	33.41	0.00080759	4	9	13.36	0.00030398	12	49	38.79	0.00113253	17	45	48.49	0.00113551	4	8	14.87	0.00021141	5	17	22.41	0.00044607	3	6	12.07	0.00025401	6	13	23.71	0.00036344	8	23	31.25	0.00102803	5	18	25.86	0.00065368	6	9	26.08	0.00026944
MTHFD1	NP_005947.3	16	42	27.27	0.00053575	15	27	21.6	0.00037313	2	4	4.28	6.704e-05	17	48	33.58	0.00055055	13	21	24.39	0.00026297	2	4	4.28	5.246e-05	19	42	29.09	0.0005469	12	22	21.18	0.00046219	2	3	5.35	4.162e-05	9	22	14.65	0.00048799	14	29	22.25	0.00052263	5	9	9.52	0.00013371
ZNF24	NP_008896.2	3	9	15.49	0.00029169	5	6	22.55	0.00021068	4	10	21.74	0.00042586	6	11	28.53	0.00032056	7	12	32.88	0.00038179	4	7	17.12	0.00023324	3	6	13.59	0.00019851	6	12	19.84	0.00064054	7	14	32.88	0.00049351	7	14	31.25	0.000789	4	15	27.17	0.00068684	4	9	18.21	0.00033973
MTA2	NP_004730.2	7	13	18.71	0.00023211	9	20	24.85	0.00038687	4	8	11.68	0.00018768	9	15	21.71	0.00024082	11	27	32.34	0.00047324	7	15	21.11	0.00027534	8	19	25.9	0.0003463	3	7	10.48	0.00020584	5	11	14.37	0.00021361	4	7	9.43	0.00021733	3	7	7.93	0.00017658	5	12	14.37	0.00024954
CPSF3	NP_001308763.1	6	19	12.06	0.00035025	7	22	20.25	0.00043937	10	26	22.72	0.00062977	7	15	18.39	0.00024863	5	23	16.54	0.00041622	15	41	29.37	0.00077703	9	25	21.64	0.00047044	6	7	17.31	0.00021252	16	39	37.56	0.00078194	3	5	9.58	0.00016027	4	5	13.14	0.00013022	10	25	27.67	0.00053675
HNRNPA1	NP_002127.1	7	20	32.19	0.00074542	8	25	38.75	0.00100949	5	8	24.06	0.00039179	8	23	32.5	0.00077081	12	43	48.75	0.00157331	9	20	38.75	0.00076637	8	19	35	0.00072289	7	13	32.19	0.000798	6	14	28.75	0.00056753	9	25	37.19	0.00162027	3	9	16.88	0.00047392	4	5	16.25	0.00021705
KPNB1	NP_002256.2	14	44	30.59	0.00059906	8	14	18.04	0.00020651	16	40	32.53	0.0007156	15	46	32.88	0.00056315	6	13	14.61	0.00017375	18	45	35.84	0.0006299	15	37	32.99	0.00051424	4	8	9.25	0.00017939	12	25	21.46	0.00037021	11	21	23.06	0.00049718	3	3	8.9	5.771e-05	13	38	23.29	0.00060258
CALM2	NP_001292553.1	3	11	29.95	0.00066596	4	16	29.95	0.00104946	6	19	41.62	0.00151148	6	21	44.16	0.0011432	5	15	44.67	0.0008915	6	24	50.25	0.00149385	4	12	38.58	0.00074163	2	4	29.95	0.00039885	3	13	38.58	0.00085603	4	7	38.58	0.00073693	4	11	38.58	0.00094088	2	10	29.95	0.00070513
PSMD3	NP_002800.2	5	7	12.55	0.00015634	6	9	16.1	0.00021778	11	21	30.15	0.0006163	6	10	18.73	0.00020083	9	13	22.66	0.00028503	12	23	29.4	0.00052814	6	11	14.42	0.0002508	7	11	19.66	0.00040463	11	18	27.72	0.00043726	6	12	14.04	0.00046605	7	11	16.85	0.00034711	7	12	18.54	0.00031216
TMPO	NP_001027454.1	4	8.11765	14.1	0.00021325	6	6.28571	23.57	0.0001789	7	5.07692	26.87	0.00017525	8	9.75	28.19	0.00023031	7	5.1	27.53	0.00013153	7	7.27273	25.99	0.00019643	5	8.11765	16.74	0.00021769	4	7.5	13.44	0.0003245	7	8.57143	25.77	0.00024491	6	5.57143	23.13	0.00025451	6	8.57143	19.16	0.00031813	5	6.90909	18.28	0.0002114
DDX42	NP_987095.1	3	7	5.33	8.901e-05	3	3	5.54	4.133e-05	4	7	6.72	0.00011695	3	8	5.54	9.147e-05	9	17	19.4	0.0002122	4	9	6.5	0.00011765	3	3	5.86	3.894e-05	1	2	2.88	4.188e-05	6	14	8.21	0.00019361	5	6	9.49	0.00013266	2	3	5.54	5.389e-05	3	4	5.54	5.924e-05
DYNC1LI1	NP_057225.2	4	6	18.16	0.00013683	5	10	21.22	0.00024706	4	8	13.19	0.00023972	4	7	14.34	0.00014354	7	19.8636	30.78	0.00044469	5	9	22.18	0.00021101	6	7.58333	23.33	0.00017653	2	5	9.75	0.00018779	5	7	22.37	0.00017362	2	2	4.78	7.931e-05	5	5	13.96	0.00016109	4	7	12.24	0.00018592
EIF3B	NP_003742.2	10	19	16.83	0.00027839	8	16	18.55	0.00025398	8	14	14.74	0.00026954	11	22	22.97	0.00028985	9	19	20.15	0.00027329	11	31	21.87	0.00046698	12	26	21.38	0.00038888	8	16	13.51	0.00038611	10	24	19.66	0.00038247	8	13	13.02	0.00033122	2	4	3.69	8.28e-05	14	23	25.8	0.0003925
EIF3G	NP_003746.2	2	4	7.81	0.00014908	5	10	27.81	0.0004038	4	5	20.94	0.00024487	3	4	16.88	0.00013405	3	5	16.25	0.00018294	5	9	26.56	0.00034487	1	2	2.81	7.609e-05	4	6	13.75	0.00036831	7	12	32.5	0.00048646	4	5	15	0.00032405	2	8	19.38	0.00042126	3	7	16.56	0.00030387
FLNA	NP_001104026.1	15	28.5091	8.5	0.00012846	13	22.05	11.03	0.00010764	18	33.4091	12.77	0.0001978	20	34.099	14.24	0.00013815	16	21.6	12.47	9.554e-05	26	48.0192	17.6	0.00022244	14	27.0408	9.07	0.00012438	10	12.4348	7.18	9.228e-05	19	32.8421	15.9	0.00016095	7	11.0526	4.19	8.66e-05	5	9	4.08	5.729e-05	19	34.6098	13.45	0.00018163
PSMD1	NP_002798.2	11	21	24.34	0.00026281	5	11	11.75	0.00014915	7	13	12.91	0.00021378	14	49	30.54	0.00055141	9	17	21.41	0.00020886	11	29	23.19	0.00037313	8	24	18.57	0.00030661	5	13	11.86	0.00026796	8	13	18.57	0.00017695	6	8	15.01	0.0001741	3	4	5.14	7.073e-05	9	16	17.42	0.00023322
RPL3	NP_000958.1	13	56	39.95	0.00165732	10	50	36.48	0.00160316	5	15	22.58	0.00058331	10	34	26.05	0.00090478	16	61	38.21	0.00177223	10	34	29.03	0.00103451	9	31	25.81	0.00093654	9	29	25.06	0.00141353	8	19	26.55	0.00061159	10	18	30.27	0.00092633	8	48	22.08	0.00200699	6	13	22.83	0.0004481
HNRNPU	NP_004492.2	7	24	17.12	0.00035514	15	35	30.4	0.00056111	12	24	26.92	0.00046665	11	20	21.46	0.00026611	18	43	40.45	0.00062464	11	21	25.81	0.00031948	13	28	28.04	0.00042296	5	8	11.91	0.00019497	9	17	15.51	0.00027361	6	10	13.77	0.00025731	12	34	22.83	0.00071081	7	12	16.63	0.00020681
CD2BP2	NP_006101.1	4	10	19.94	0.00034976	3	4	18.18	0.00015157	3	9	18.48	0.00041362	3	5	20.53	0.00015725	4	8	23.75	0.00027468	5	12	27.27	0.00043151	2	4	8.8	0.00014282	2	3	8.8	0.00017281	4	7	23.46	0.00026629	4	6	21.99	0.00036492	3	5	13.2	0.00024707	4	7	23.46	0.00028515
HADHA	NP_000173.2	8	19	17.17	0.000297	7	16	17.69	0.00027096	19	59	40.24	0.00121183	8	13	19.92	0.00018272	9	19	17.96	0.00029156	22	64	39.97	0.00102853	10	13	21.23	0.00020744	6	10	11.66	0.00025745	20	52	31.45	0.00088408	9	11	17.82	0.000299	9	11	19.4	0.00024293	20	50	32.63	0.00091029
TROVE2	NP_004591.2	5	5.5	12.27	0.00012193	2	2	5.2	4.804e-05	5	6	15.43	0.00017478	5	6.5	12.27	0.00012957	4	4	12.83	8.705e-05	8	10.5	21.38	0.00023931	8	7.5	25.65	0.00016973	4	2.5	11.34	9.128e-05	8	13.5	22.86	0.00032551	4	4	10.41	0.0001542	3	4	10.41	0.00012528	8	20	25.84	0.00051639
XRN2	NP_001304889.1	4	7	6.03	8.121e-05	6	13	11.77	0.0001634	11	22	19.46	0.00033539	6	9	7.78	9.389e-05	8	13	14.11	0.00014806	13	26	24.61	0.00031013	11	19	19.16	0.00022503	8	10	15.95	0.00019108	12	24	23.05	0.00030285	3	5	4.86	0.00010087	5	9	9.14	0.00014752	9	14	16.25	0.00018918
TROVE2	NP_001166996.1	5	5.5	12.74	0.00012664	2	2	5.41	4.989e-05	5	6	16.02	0.00018153	5	6.5	12.74	0.00013457	4	4	13.32	9.041e-05	8	10.5	22.2	0.00024855	8	7.5	26.64	0.00017628	4	2.5	11.78	9.48e-05	8	13.5	23.75	0.00033808	4	4	10.81	0.00016015	3	4	10.81	0.00013012	7	0	23.55	X
TUBA8	NP_001180343.1	20	0	40.47	X	19	0	39.69	X	16	0	39.69	X	20	0	39.69	X	23	85	40.47	0.00259846	18	0	39.69	X	24	42.9304	48.83	0.0013647	18	0	39.69	X	18	0	39.69	X	19	0	39.69	X	15	0	35.77	X	17	0	39.69	X
CCAR2	NP_066997.3	13	31	28.28	0.00040057	11	25	26.22	0.00034999	12	33	22.43	0.00056031	19	49	35.97	0.00056933	14	38	27.19	0.00048203	17	45	31.85	0.00059782	14	38	24.38	0.00050125	10	20	21.24	0.00042564	14	28	27.09	0.00039352	13	25	23.51	0.00056174	10	28	20.8	0.00051117	10	25	17.98	0.00037625
DDX39B	NP_542165.1	5	30.6667	19.63	0.00085457	5	12.7778	21.73	0.00038577	4	4.8	13.55	0.00017576	7	24.6154	28.97	0.00061678	4	11.5	14.72	0.00031459	5	11	24.07	0.00031514	7	24.6	22.43	0.00069978	3	5.5	9.81	0.00025242	4	6	13.32	0.00018185	3	11	10.98	0.00053302	5	19.0588	17.99	0.00075035	5	4.5	16.36	0.00014605
NME1-NME2	NP_001018146.1	7	24	29.96	0.00107207	5	12	36.33	0.00058074	4	10	24.34	0.00058695	6	21	26.22	0.00084349	6	8.14286	34.46	0.00035708	4	6.75	22.85	0.00030999	3	9.33333	14.23	0.0004256	5	7	27.34	0.00051499	4	12	23.6	0.00058302	4	13.7143	25.09	0.00106527	3	4	17.98	0.00025244	3	8	17.98	0.00041621
SERBP1	NP_001018079.1	2	3	7.38	9.104e-05	3	6	15.01	0.00019727	5	8	18.58	0.00031902	5	10	10.18	0.00027288	5	6	18.58	0.00017875	8	11	26.72	0.00034321	1	2	4.07	6.196e-05	1	2	6.36	9.997e-05	5	11	18.07	0.00036309	5	11	14.25	0.00058049	2	3	8.65	0.00012863	5	10	19.85	0.00035346
ACTR1A	NP_005727.1	3	7	19.68	0.00022204	5	7	29.79	0.00024056	3	5	18.09	0.0002084	6	18	33.24	0.0005134	2	4	12.5	0.00012456	6	12	23.67	0.00039134	5	13	28.46	0.00042095	5	10	27.13	0.00052242	4	7	26.6	0.0002415	6	10	30.32	0.00055158	2	2	13.56	8.963e-05	1	2	7.98	7.389e-05
SF3B3	NP_036558.3	14	40	21.86	0.00039201	8	20	17.5	0.00021235	12	30	18.65	0.00038632	12	32	20.87	0.00028199	17	40	25.64	0.00038483	18	37	25.39	0.0003728	15	33	24.98	0.00033014	7	16	13.23	0.00025825	12	28	17.34	0.00029846	6	10	9.04	0.00017041	9	16	15.28	0.00022153	10	28	18	0.0003196
RPL5	NP_000960.2	6	16	21.21	0.00064252	9	17	30.64	0.00073961	2	2	8.75	0.00010553	6	19	28.28	0.00068607	10	28	41.41	0.00110382	6	11	25.25	0.00045415	7	18	23.57	0.00073788	6	13	14.81	0.0008598	5	8	11.78	0.00034942	3	8	10.44	0.00055864	3	12	10.77	0.00068082	4	6	14.81	0.00028063
DDX3X	NP_001180345.1	9	15.3571	17.55	0.0002771	11	19.4118	23.75	0.00037947	4	9	9.23	0.00021338	10	40	23.75	0.00064898	18	47.5109	35.25	0.00084156	9	21	18.91	0.00038956	10	18	20.73	0.00033154	4	7	8.17	0.00020802	8	16	18.76	0.000314	10	17.5484	21.94	0.00055059	9	20.0857	20.42	0.00051203	5	12	11.04	0.00025218
USP7	NP_001273387.1	17	36	23.83	0.00042808	12	24	20.34	0.00030919	13	30	22.63	0.00046874	15	36	27.52	0.00038492	13	33	19.54	0.00038522	19	49	30.71	0.00059904	12	26	17.45	0.0003156	5	8	6.68	0.00015668	12	22	20.94	0.00028453	9	13	14.06	0.00026881	8	14	13.96	0.0002352	13	29	20.94	0.00040163
RPS3A	NP_000997.1	6	21	29.92	0.00094872	7	22	20.45	0.00107679	4	8	15.15	0.0004749	6	12	29.17	0.00048747	11	27	32.95	0.00119744	6	10	28.41	0.00046447	7	16	29.92	0.00073788	4	11	17.42	0.00081847	4	9	18.94	0.00044223	4	9	13.26	0.00070703	4	7	19.32	0.00044679	6	11	26.52	0.00057879
PCMT1	NP_001238978.1	7	17	29.37	0.00070893	4	8	23.78	0.00036144	3	6	17.13	0.00032878	6	19	30.42	0.00071246	3	13	17.83	0.0005322	5	13	22.73	0.00055736	8	18	34.97	0.00076626	2	5	17.83	0.00034341	4	11	22.03	0.00049893	5	10	29.37	0.00072515	2	8	17.83	0.00047134	3	4	16.78	0.00019428
PABPC1	NP_002559.2	13	22.4143	30.66	0.00042033	13	25.0417	24.84	0.00050877	8	4.5	15.88	0.00011088	15	24.812	33.96	0.00041838	18	30.1111	33.02	0.00055433	8	15.5	24.21	0.00029884	8	6.16667	22.01	0.00011805	8	16.5	14.47	0.00050961	6	10.2	12.89	0.00020804	7	2.5	17.14	8.152e-05	11	11	21.86	0.00029144	11	16	23.9	0.00034946
HNRNPL	NP_001524.2	9	37	23.94	0.00074922	6	26	19.52	0.00057039	3	5	9.51	0.00013304	9	30	26.66	0.00054623	9	33	28.35	0.00065599	3	11	10.7	0.000229	6	14	23.09	0.00028939	3	5	12.56	0.00016675	3	12	11.38	0.00026429	6	11	25.81	0.00038732	4	12	10.02	0.0003433	3	5	13.58	0.00011792
SF3B2	NP_006833.2	10	22	15.75	0.00029317	20	43	26.82	0.00062081	14	33	22.12	0.00057784	13	25	16.98	0.00029956	15	35	22.46	0.00045787	11	19	13.52	0.00026031	11	23	18.44	0.00031288	12	25	18.55	0.00054869	10	28	10.17	0.00040583	7	14	11.17	0.00032442	7	16	13.3	0.00030124	11	29	20.45	0.0004501
DHX15	NP_001349.2	10	23	21.64	0.00034505	9	29.7632	17.99	0.00048375	8	18	16.73	0.00035483	10	25	22.89	0.00033724	10	30	18.11	0.00044182	7	15	14.34	0.00023136	7	24	17.36	0.00036755	5	14	13.71	0.00034592	6	14	10.57	0.00022844	8	14	17.86	0.00036522	6	16	13.46	0.00033913	6	14	13.71	0.00024462
CPSF2	NP_059133.1	5	11	7.54	0.00016777	4	6	9.08	9.914e-05	5	13	7.16	0.00026053	2	5	3.32	6.857e-05	10	23	19.82	0.00034436	10	25	21.87	0.00039201	8	19	14.58	0.00029581	3	5	7.8	0.0001256	9	16	14.96	0.00026541	6	9	11.25	0.00023869	3	2	8.82	4.31e-05	5	10	10.23	0.00017763
SNRPD1	NP_008869.1	2	9	27.73	0.00090202	1	14	16.81	0.00152017	2	9	27.73	0.00118525	2	3	27.73	0.00027036	1	7	16.81	0.00068873	3	8	45.38	0.00082433	2	11	27.73	0.00112543	2	3	27.73	0.00049521	2	13	27.73	0.00141713	2	5	27.73	0.0008714	2	13	27.73	0.0018408	2	8	27.73	0.00093385
SSB	NP_003133.1	5	14	15.93	0.00040925	8	22	37.01	0.00069675	9	22	29.17	0.00084504	2	14	7.35	0.00036799	7	16	23.28	0.00045915	9	23	27.21	0.00069124	7	22	23.28	0.0006565	4	7	14.71	0.00033702	9	28	28.19	0.00089025	4	12	15.2	0.00060998	4	20	15.69	0.000826	6	14	21.08	0.00047665
UBR5	NP_001269802.1	42	129	21.98	0.00054988	53	132	30.81	0.00060959	36	81	21.77	0.00045368	48	149	29.16	0.0005711	48	131	30.59	0.00054817	39	103	22.19	0.00045139	47	135	24.95	0.00058743	28	60	16.37	0.00042123	37	87	21.27	0.00040335	36	80	22.77	0.00059298	37	113	20.98	0.00068052	37	73	21.62	0.00036242
CANX	NP_001737.1	9	16	23.99	0.00032235	6	14	22.47	0.00030558	9	21	25.34	0.00055592	6	18	20.95	0.00032608	10	22.8462	28.04	0.00045184	9	31	26.01	0.0006421	6	13	22.8	0.00026736	1	2	3.04	6.636e-05	8	17	23.31	0.00037251	2	4	4.05	0.00014013	2	5	4.39	0.00014232	8	13	21.79	0.00030504
PLOD1	NP_000293.2	3	5	6.33	8.203e-05	5	8	7.7	0.00014219	2	3	4.54	6.467e-05	4	4	9.35	5.901e-05	7	11	14.72	0.00017716	3	5	6.88	8.433e-05	2	5	3.99	8.373e-05	4	7	6.19	0.00018914	3	6	6.19	0.00010706	3	6	5.23	0.00017116	2	3	2.34	6.953e-05	3	4	5.36	7.643e-05
NT5DC2	NP_001127703.1	6	16	22.98	0.0003426	2	3	7	6.959e-05	5	8	19.75	0.00022509	7	14	22.08	0.00026955	5	6	16.7	0.00012612	6	8	19.21	0.00017611	13	22	38.78	0.00048088	4	7	14.54	0.00024686	7	8	18.49	0.00018631	7	10	21.9	0.00037234	4	9	13.46	0.00027227	2	4	5.39	9.976e-05
CTPS1	NP_001896.2	9	31.9688	24.87	0.00064515	9	23	29.95	0.00050287	6	13	18.61	0.00034472	12	39.9487	30.29	0.00072491	10	26	24.2	0.00051509	5	11	14.55	0.00022823	10	26	23.86	0.00053562	5	8	15.4	0.0002659	7	12	22.5	0.00026339	9	19	24.2	0.00066675	9	28	22.84	0.00079833	6	14	18.61	0.00032906
DDX39A	NP_005795.2	9	15.3333	32.79	0.00042828	7	10.2222	30.68	0.00030933	3	3.2	10.07	0.00011745	5	7.38462	21.08	0.00018547	6	11.5	24.82	0.00031533	2	0	10.77	X	9	16.4	19.2	0.00046761	3	5.5	9.84	0.00025302	3	3	9.84	9.114e-05	1	0	2.81	X	6	7.94118	18.03	0.00031338	4	4.5	12.88	0.00014639
FASN	NP_004095.4	21	60	17.05	0.00028499	16	41	13.54	0.00021098	22	52	17.64	0.00032454	27	71	20.23	0.00030324	22	62	14.93	0.00028909	27	66	19.47	0.0003223	25	69	18.2	0.00033456	14	25	12.5	0.00019557	22	49	15.01	0.00025314	19	41	15.41	0.00033864	13	26	10.63	0.00017448	19	43	15.37	0.00023788
RPS19	NP_001308413.1	2	4	10.34	0.00032901	5	11	31.03	0.00098025	2	3	15.86	0.00032424	2	3	17.24	0.00022188	4	6	18.62	0.00048448	4	8	31.03	0.00067652	3	5	15.86	0.00041983	3	8	16.55	0.00108376	4	6	28.97	0.00053678	3	7	17.24	0.00100121	1	5	10.34	0.00058105	2	3	10.34	0.0002874
DCTN1	NP_001128512.1	9	15	13.89	0.00014278	10	21	20.11	0.00021656	11	18	17.24	0.00022513	10	22	18.12	0.0001883	14	25	24.42	0.00023361	14	28	23.86	0.00027401	12	24	20.19	0.0002332	7	12	10.06	0.00018812	13	20	18.04	0.00020706	8	14	11.25	0.00023173	6	12	8.54	0.00016138	9	16	14.53	0.00017738
SF3B1	NP_036565.2	8	10	10.43	9.146e-05	8	13	14.8	0.00012882	11	18	17.1	0.00021633	11	18	16.87	0.00014804	10	20	16.95	0.00017958	7	18	10.05	0.00016926	11	28	15.95	0.00026143	9	12	14.19	0.00018077	10	22	16.03	0.00021886	10	14	14.49	0.00022266	5	9	8.28	0.0001163	8	17	13.5	0.00018109
MATR3	NP_954659.1	11	33	21.13	0.00046468	13	47	29.28	0.00071701	11	26	22.67	0.00048107	11	34	23.61	0.00043049	16	64	33.65	0.00088469	17	47	32.7	0.00068042	12	35	26.8	0.0005031	9	27	23.26	0.00062617	13	31	24.56	0.00047478	9	18	17.83	0.00044074	7	26	16.65	0.00051725	9	22	20.9	0.00036081
NSUN2	NP_060225.4	7	13	17.34	0.00020215	11	18	27.12	0.00030324	5	9	11.99	0.00018389	5	12	14.21	0.00016779	6	11	14.34	0.00016792	9	21	21.64	0.00033573	6	13	13.3	0.00020636	7	15	13.43	0.00038416	6	13	14.08	0.00021987	3	9	6.78	0.00024336	3	5	7.95	0.00010985	5	16	11.86	0.00028977
CHD4	NP_001264.2	17	35	16.21	0.00021832	20	56	18.62	0.00037845	26	52	20.03	0.00042622	22	63	19.82	0.00035336	21	52.1818	16.84	0.00031954	32	83	26.67	0.00053229	23	53.1136	18.57	0.00033821	12	24.7	10.25	0.00025376	27	71.3231	21.44	0.0004839	18	32	15.17	0.0003471	15	29	13.81	0.00025558	24	54	18.67	0.00039232
RPS18	NP_072045.1	2	4	11.18	0.00031386	2	4	11.18	0.00034004	5	7	27.63	0.00072172	4	5	26.97	0.00035277	4	9	20.39	0.00069326	2	6	14.47	0.00048403	5	8	27.63	0.00064079	1	2	5.26	0.00025846	3	4	22.37	0.00034137	4	7	19.08	0.0009551	1	2	5.26	0.00022172	4	6	28.29	0.00054833
HUWE1	NP_113584.3	28	77	11.45	0.00020996	33	67	16.21	0.00019793	45	96	18.34	0.00034396	67	179	25.93	0.00043888	45	104	18.38	0.00027839	74	192	28.19	0.00053825	42	89	16.94	0.00024773	22	45	10.63	0.00020209	48	117	19.2	0.00034699	23	35	10.61	0.00016595	19	41	9.53	0.00015795	42	100	16.9	0.00031758
LARS	NP_064502.9	11	21	14.29	0.00021298	10	20	17.69	0.00021975	11	25	15.65	0.00033316	13	36	17.26	0.0003283	12	30	20.07	0.00029868	18	42	25.6	0.00043793	12	29	17.77	0.00030024	9	14	13.69	0.00023385	18	36	23.21	0.00039711	3	4	4.85	7.054e-05	7	10	7.82	0.00014329	15	28	20.24	0.00033074
GTF2I	NP_001157108.1	18	47	27.97	0.00057434	17	52	25.31	0.00068844	16	42	25.61	0.0006744	13	38	17.83	0.00041755	20	53	28.28	0.0006358	20	48	29.51	0.00060305	17	43	22.85	0.0005364	13	26	18.14	0.00052328	11	22	18.14	0.0002924	8	15	13.93	0.00031874	8	20	15.16	0.00034529	14	36	22.23	0.00051237
IARS	NP_038203.2	7	11	11.65	0.00010396	10	21	17.99	0.00021502	11	22	14.82	0.0002732	13	33	18.54	0.00028043	13	31	20.29	0.00028761	16	41	20.68	0.00039837	9	23	13.47	0.00022189	7	13	8.95	0.00020235	12	21	14.26	0.00021586	6	9	7.29	0.0001479	5	10	7.29	0.00013352	13	26	17.04	0.00028619
IMPDH2	NP_000875.2	6	10	17.12	0.00023204	7	13	19.07	0.00032681	4	7	15.37	0.00021343	5	8	14.4	0.00016692	7	17	16.54	0.00038724	2	4	6.23	9.542e-05	5	10	12.45	0.00023687	5	8	12.45	0.00030573	3	9	11.28	0.00022714	8	11	22.96	0.00044384	2	4	6.23	0.00013113	5	9	12.45	0.00024323
HSPA2	NP_068814.2	11	8.80539	22.07	0.00016435	14	9.23576	25.35	0.00018676	11	2.2917	19.09	5.62e-05	10	5.7764	20.97	9.695e-05	17	3.62307	25.82	6.639e-05	15	5.44856	24.88	0.00010455	11	3.34367	21.91	6.371e-05	11	1.27346	22.38	3.915e-05	16	27.0146	23.79	0.00054841	13	1.31139	23.63	4.256e-05	8	2.28308	16.9	6.02e-05	16	12.4736	29.89	0.00027116
ATP1A1	NP_000692.2	24	53.9184	30.21	0.00062861	16	26.9231	22.58	0.00034006	17	58	20.04	0.00088852	22	47	32.55	0.00049271	17	47	24.34	0.00053792	18	41	22.97	0.00049144	20	58.8596	26.3	0.00070051	11	25	14.37	0.00048004	18	45	21.7	0.00057062	17	31	21.9	0.00062847	14	44	23.36	0.00072475	17	45	21.02	0.00061104
EIF3E	NP_001559.1	2	6	7.42	0.00016081	2	4	7.64	0.00011615	5	13	15.51	0.00045782	5	13	22.7	0.00031329	5	9	20.9	0.0002368	10	21	36.18	0.00057866	5	13	21.57	0.00035568	2	5	7.42	0.00022071	5	10	15.51	0.00029151	6	11	20	0.00051266	4	6	14.61	0.0002272	7	14	23.15	0.00043702
SKIV2L2	NP_056175.3	7	16	11.13	0.00018314	9	22	13.92	0.00027281	15	28	21.5	0.00042112	10	21	14.4	0.00021613	11	28	18.91	0.00031462	20	51	22.55	0.00060015	11	23	16.89	0.00026874	4	5	5.66	9.426e-05	18	32	25.05	0.00039838	5	7	8.93	0.00013932	9	18	12.76	0.00029108	17	32	24.47	0.0004266
DLD	NP_000099.2	6	25	16.5	0.00058579	7	12	21.61	0.00030463	8	17	22.79	0.00052342	7	24	17.09	0.00050567	7	21	22	0.00048306	6	18	17.49	0.00043363	9	27	24.75	0.00064583	4	5	9.63	0.00019296	7	15	19.65	0.00038228	6	18	21.22	0.00073342	4	11	12.77	0.00036415	5	17	17.68	0.00046394
DARS	NP_001340.2	5	12	9.18	0.00028567	3	12	7.39	0.0003095	4	9	7.19	0.00028153	4	19	9.38	0.00040671	5	11	10.18	0.00025707	7	14	14.37	0.00034265	3	8	4.59	0.00019441	2	7	4.39	0.00027446	4	11	7.19	0.00028482	1	2	2.4	8.279e-05	3	6	7.39	0.0002018	3	8	4.19	0.00022181
HSPA1L	NP_005518.3	15	0	27.46	X	19	2.54133	33.85	5.123e-05	16	0	27.77	X	15	5.44051	33.85	9.102e-05	19	0	30.73	X	19	0	30.11	X	15	0	27.46	X	15	0	26.99	X	21	0	30.11	X	16	0	28.86	X	13	0	23.09	X	18	3.91102	33.23	8.476e-05
UGGT1	NP_064505.1	13	30	12.99	0.0002301	9	13	11.25	0.00010803	9	11	13.05	0.00011086	11	24	14.02	0.00016552	12	23	17.3	0.00017318	13	22	16.46	0.00017348	12	34	15.5	0.00026621	6	8	6.95	0.00010106	6	11	9.39	9.176e-05	6	18	5.98	0.00024007	3	7	3.54	7.585e-05	5	6	7.2	5.36e-05
ACLY	NP_001087.2	7	15	10.54	0.00016249	9	18	12.99	0.00021125	8	15	11.08	0.00021351	5	7	9.17	6.818e-05	10	16	14.99	0.00017015	9	21	11.9	0.00023388	4	9	5.72	9.952e-05	5	8	6.9	0.00014273	8	17	12.08	0.0002003	6	7	8.45	0.00013186	8	11	11.81	0.00016835	8	17	12.17	0.00021448
COPA	NP_001091868.1	14	18.5	17.6	0.00017895	9	10.5	12.65	0.00011004	11	13	17.03	0.00016523	18	16.5	21.09	0.00014351	13	9	17.27	8.546e-05	16	17.5	20.76	0.00017403	14	10.6667	19.14	0.00010533	8	7	11.44	0.00011152	10	9.5	14.27	9.995e-05	8	9.5	12.25	0.00015979	11	11	13.3	0.00015033	9	10.5	13.46	0.00011829
EIF4B	NP_001287750.1	4	8	11.2	0.00015489	5	15	13.8	0.00031465	4	9	14.94	0.00022897	2	6	6.66	0.00010446	5	25	13.8	0.00047518	5	16	15.75	0.00031849	5	7	13.31	0.00013835	3	7	8.93	0.00022322	3	7	11.2	0.00014741	3	3	8.6	0.000101	3	15	11.2	0.00041032	3	8	8.6	0.0001804
COPA	NP_004362.2	14	18.5	17.73	0.00018027	9	10.5	12.75	0.00011085	11	13	17.16	0.00016645	18	16.5	21.24	0.00014457	13	9	17.4	8.609e-05	16	17.5	20.92	0.00017531	14	21.3333	18.55	0.0002122	8	7	11.52	0.00011234	10	9.5	14.38	0.00010068	8	9.5	12.34	0.00016097	11	11	13.4	0.00015143	9	10.5	13.56	0.00011916
PDIA6	NP_001269633.1	4	7	16.06	0.00016969	3	5	14.84	0.00013132	4	7	13.41	0.00022297	4	10	15.85	0.00021797	6	9	22.76	0.00021418	5	9	19.92	0.0002243	4	9	15.04	0.00022271	3	5	13.01	0.00019963	4	8	13.01	0.00021093	5	10	20.93	0.00042153	1	2	5.08	6.85e-05	1	2	5.08	5.647e-05
HSP90B1	NP_003290.1	5	9	8.47	0.00013367	4	7.16667	8.22	0.00011532	5	11.1317	9.34	0.00021725	5	9.71429	8.34	0.00012974	8	15.124	15.69	0.00022052	6	9.13433	9.34	0.00013948	7	12.2424	13.33	0.00018562	2	6	4.36	0.00014677	8	15.2182	12.95	0.00024584	4	8.21333	7.47	0.00021213	3	5.07246	5.85	0.00010644	7	10.085	11.58	0.00017446
SDHA	NP_004159.2	4	12	13.55	0.00021554	3	5	10.84	9.73e-05	5	13	16.27	0.00030682	5	10	18.07	0.00016151	7	17	23.64	0.00029976	12	21	28.92	0.0003878	7	12	18.67	0.00022003	4	7	12.65	0.00020708	8	16	16.57	0.00031258	2	3	6.93	9.37e-05	4	8	13.55	0.00020302	7	14	18.67	0.00029288
RARS	NP_002878.2	4	8	8.64	0.00014457	4	4	11.67	7.831e-05	2	6	5.45	0.00014247	5	8	11.97	0.00012999	5	6	12.73	0.00010644	8	12	16.97	0.00022295	6	10	15.45	0.00018447	2	2	4.55	5.952e-05	4	6	12.42	0.00011793	4	4	9.39	0.00012569	3	6	7.73	0.00015319	4	7	7.88	0.00014733
HNRNPH2	NP_062543.1	3	0	9.58	X	4	5.46958	16.48	0.00015741	3	4	13.36	0.00013961	6	11.8541	19.15	0.00028313	5	15.7949	19.15	0.00041187	3	2.5	11.58	6.827e-05	3	4.76923	11.14	0.00012932	4	1.49306	15.37	6.532e-05	2	3.5	8.02	0.00010112	4	6.52688	13.36	0.00030148	4	23	15.59	0.00086316	2	2.5	7.35	7.734e-05
PLS3	NP_001269266.1	4	12	11.51	0.00023196	2	4	6.16	8.377e-05	10	23	27.88	0.0005842	7	20.8421	23.34	0.00036227	5	9	11.35	0.00017079	8	19	21.23	0.0003776	9	20	29.01	0.00039465	4	6	11.83	0.00019102	6	13	15.4	0.00027332	4	10	11.83	0.00033613	4	5	13.78	0.00013655	8	19	24.47	0.00042776
MYH9	NP_002464.1	9	10.1778	8.32	6.193e-05	16	27.8	12.09	0.00018327	14	22.4474	12.35	0.00017948	13	22.8529	10.92	0.00012504	15	20.619	11.68	0.00012317	12	20.527	9.29	0.00012842	10	22	9.59	0.00013666	6	7.09091	5.66	7.107e-05	12	19.0643	10.71	0.00012618	3	8	2.3	8.465e-05	10	19.38	7.86	0.00016661	14	19.8156	11.89	0.00014044
MYH10	NP_001243024.1	15	33.6889	13.2	0.00020242	18	40.2	14.36	0.00026168	12	21.0526	11.99	0.00016621	10	14.1471	7.61	7.643e-05	14	27.8912	12.75	0.00016451	14	21.4595	11.84	0.00013256	14	29	12.29	0.00017787	5	5.90909	5.19	5.848e-05	11	19.5429	10.03	0.00012771	3	5	2.42	5.224e-05	19	33.2957	16.27	0.00028264	11	30.8511	11.74	0.0002159
DHX9	NP_001348.2	12	32	14.8	0.00030052	10	20	13.78	0.00020349	5	8	5.12	9.872e-05	13	30	16.61	0.00025333	14	33	16.3	0.00030423	9	20	9.45	0.0001931	14	34	16.69	0.00032595	3	4	2.76	6.187e-05	6	10	6.77	0.00010214	9	17	9.45	0.00027761	12	26	14.17	0.00034497	5	13	5.67	0.00014219
AMOT	NP_001106962.1	9	28	15.87	0.00030807	5	13	11.72	0.00015496	8	13	13.65	0.00018794	13	26	20.94	0.00025723	7	13	12.73	0.00014041	13	31	23.25	0.00035067	13	22	21.22	0.0002471	3	4	4.7	7.248e-05	11	18	21.77	0.0002154	6	13	11.81	0.00024872	7	11	13.1	0.00017099	7	10	14.48	0.00012815
SLC3A2	NP_001012680.1	5	12	10.14	0.00022682	6	11	13.31	0.00022526	8	15	19.65	0.00037254	7	14	18.7	0.00023794	5	9	12.36	0.000167	9	22	19.65	0.00042752	9	18	17.91	0.00034731	6	15	14.26	0.00046695	8	19	17.91	0.0003906	6	9	12.04	0.00029581	4	9	11.57	0.00024034	9	19	22.19	0.00041827
GATAD2B	NP_065750.1	6	16	19.56	0.0003218	2	4	6.75	8.716e-05	3	4	13.15	0.00010571	7	16	21.42	0.00028936	4	6	17.88	0.00011847	8	14	20.24	0.00028949	4	9	16.19	0.00018478	3	5	9.44	0.00016563	3	5	10.46	0.00010938	2	4	6.91	0.00013989	5	9	19.22	0.00025574	6	8	15.68	0.0001874
EIF4A2	NP_001958.2	3	0	11.79	X	3	0	11.79	X	4	0	13.76	X	5	0	11.79	X	5	0	15.48	X	5	0	17.69	X	3	0	11.79	X	6	0	11.79	X	4	1.31538	16.95	4.192e-05	4	0	9.34	X	4	0	11.79	X	6	0	17.69	X
IMMT	NP_001093639.1	3	7	7.66	0.00011029	2	3	4.36	5.121e-05	2	3	4.23	6.211e-05	5	10	12.95	0.00014167	5	6	9.78	9.28e-05	5	8	12.02	0.00012959	3	6	7	9.65e-05	3	6	7.13	0.00015569	3	5	5.94	8.568e-05	2	6	4.36	0.00016438	6	10	15.72	0.00022259	2	2	4.76	3.67e-05
TPR	NP_003283.2	4	9	2.88	4.543e-05	3	7	2.24	3.828e-05	14	27	9.65	0.00017907	8	13	6.14	5.9e-05	8	17	6.94	8.423e-05	8	18	5.54	9.34e-05	6	12	4.4	6.183e-05	4	4	3.51	3.325e-05	12	19	8.25	0.0001043	4	5	2.37	4.388e-05	3	10	2.41	7.131e-05	10	20	6.47	0.00011757
ATP2A2	NP_733765.1	13	25	21.21	0.00028615	13	23	17.08	0.00028521	5	9	7.1	0.00013536	10	29	16.6	0.00029847	9	18	14.49	0.00020226	4	7	6.33	8.237e-05	9	22	12.38	0.00025706	9	16	13.24	0.00030162	5	7	7.29	8.714e-05	10	18	11.13	0.00035826	5	11	9.4	0.00017788	3	5	4.13	6.666e-05
HCFC1	NP_005325.2	15	28	14.84	0.0001641	12	35	12.14	0.00022224	15	33	13.22	0.00025414	17	37	16.27	0.00019499	14	35	13.02	0.00020137	21	53	19.26	0.00031935	10	32	8.99	0.00019145	7	12	6.73	0.00011583	11	26	10.66	0.00016574	5	9	5.01	9.172e-05	11	19	11.25	0.00015733	10	22	12.24	0.00015017
TCOF1	NP_001128717.1	9	8	11.12	6.757e-05	8	9	10.48	8.236e-05	5	4	7.37	4.44e-05	5	4	7.58	3.038e-05	11	10.5	11.54	8.707e-05	9	9.5	10.62	8.25e-05	7	7.5	7.29	6.467e-05	6	4.5	8	6.26e-05	13	20	13.67	0.00018374	4	2.5	4.04	3.672e-05	3	2.5	5.45	2.983e-05	8	7	9.14	6.886e-05
TCOF1	NP_000347.2	9	8	11.13	6.762e-05	8	9	10.49	8.242e-05	5	4	7.37	4.443e-05	5	4	7.58	3.04e-05	11	10.5	11.55	8.713e-05	9	9.5	10.63	8.256e-05	7	7.5	7.3	6.472e-05	6	4.5	8.01	6.265e-05	12	0	12.83	X	4	2.5	4.04	3.675e-05	3	2.5	5.46	2.986e-05	8	7	9.14	6.891e-05
HNRNPR	NP_005817.1	4	6	8.85	0.00011305	2	5	6.64	0.00010207	1	2	2.05	4.952e-05	2	2	6.64	3.388e-05	6	8.94118	10.74	0.00016538	2	5	5.85	9.686e-05	3	6	8.21	0.0001154	2	4	4.11	0.00012413	3	7	7.9	0.00014345	4	7	10.58	0.00022935	5	10	10.58	0.0002662	1	2	2.05	4.389e-05
ALDH18A1	NP_001310344.1	6	35	10.97	0.0005264	9	19	18.41	0.00030959	3	7	6.56	0.00013834	9	37	17.28	0.00050038	6	17	10.59	0.000251	3	7	8.07	0.00010824	8	24	16.77	0.00036848	4	9	9.58	0.00022294	6	10	12.48	0.00016358	4	7	7.57	0.00018307	5	8	10.84	0.00016999	4	10	9.58	0.00017517
TUBB8	NP_817124.1	12	8.27521	18.92	0.00022229	13	2.04632	21.62	5.955e-05	12	0	17.12	X	14	11.2459	24.55	0.00027163	14	4.51191	20.95	0.00011898	11	0	15.09	X	16	40.785	27.25	0.00111838	15	9.12617	20.95	0.00040375	11	0	15.32	X	13	2.49678	22.75	0.00011663	11	15.8939	15.09	0.00060319	12	0	15.09	X
GPI	NP_000166.2	4	6	13.98	0.00012824	2	2	8.06	4.631e-05	5	13	17.03	0.00036511	3	3	11.11	5.766e-05	3	12	11.29	0.00025179	7	12	24.73	0.0002637	3	11	14.34	0.00024001	2	2	8.42	7.041e-05	4	11	17.03	0.00025572	2	3	6.09	0.0001115	2	2	8.6	6.04e-05	4	10	17.03	0.00024894
PABPC4	NP_001129125.1	6	10.5	10.45	0.00018974	10	17.9861	17.27	0.00035213	5	15	12.12	0.00035617	9	25.2632	17.88	0.0004105	11	27.2222	19.85	0.00048292	8	16.5	16.21	0.00030655	7	17.5	15	0.00032282	6	10.5	11.82	0.0003125	4	4.8	10.45	9.434e-05	6	18	14.7	0.00056562	9	28	21.06	0.00071486	7	6	16.52	0.00012628
EIF3A	NP_003741.1	7	11	7.67	9.493e-05	6	9	6.8	8.415e-05	9	13	8.97	0.00014742	3	4	2.75	3.104e-05	7	14	7.38	0.00011861	9	14	13.02	0.00012422	10	20	9.91	0.00017619	2	4	2.89	5.685e-05	11	21	11.14	0.00019712	7	14	7.81	0.0002101	2	3	2.39	3.658e-05	5	11	5.35	0.00011057
SF3A1	NP_005868.1	5	15	9.21	0.0002256	7	17	15.01	0.000277	3	6	7.31	0.00011858	5	8	11.1	0.00010819	6	12	9.71	0.00017718	6	10	13.62	0.00015463	5	14	11.85	0.00021494	1	3	1.89	7.431e-05	5	11	10.47	0.00017994	2	4	4.79	0.00010461	4	8	10.09	0.00016999	5	8	11.35	0.00014014
PPM1G	NP_817092.1	4	6	10.81	0.00013106	4	6	9.34	0.00014199	4	13	10.99	0.00037313	2	2	8.24	3.928e-05	1	2	2.56	4.289e-05	3	7	7.88	0.0001572	3	5	11.36	0.00011149	1	2	2.56	7.195e-05	3	11	7.88	0.00026134	3	4	10.81	0.00015194	3	7	7.69	0.00021603	5	10	16.12	0.00025441
SNRPB	NP_003082.1	5	13	19.05	0.0006712	4	11	19.05	0.00061531	3	5	16.45	0.00033921	5	13	19.05	0.00060353	3	8	9.96	0.00040548	1	2	3.46	0.00010616	3	6	9.96	0.00031624	3	5	19.05	0.00042518	2	4	9.96	0.00022463	1	2	3.9	0.00017956	3	12	9.96	0.00087534	2	4	9.96	0.00024054
SF1	NP_001171501.1	5	21	11.29	0.00037216	5	10	11.29	0.000192	6	16	12.93	0.00037258	7	18	15.3	0.00028683	6	11	13.52	0.00019137	6	18	12.93	0.00032796	5	11	11.29	0.000199	2	3	6.24	8.756e-05	7	12	14.86	0.0002313	5	11	12.93	0.00033898	1	2	2.38	5.008e-05	6	13	12.93	0.00026833
PABPC3	NP_112241.2	7	10.8	12.52	0.00020413	6	5.97222	12.2	0.0001223	5	4.5	7.92	0.00011176	9	7.92481	15.06	0.00013469	9	0	14.42	X	4	0	8.87	X	4	7.33333	7.13	0.0001415	5	0	8.87	X	3	0	4.6	X	3	2.5	6.5	8.217e-05	7	11	11.57	0.00029375	6	0	11.25	X
SFPQ	NP_005057.1	2	4	5.37	6.748e-05	3	7	7.64	0.00012794	9	13.3562	15.98	0.00029606	2	4	4.81	6.068e-05	3	4	7.36	6.624e-05	6	8.29268	12.59	0.00014383	5	8.11594	12.87	0.00013976	3	3.05172	6.65	8.479e-05	4	7	9.19	0.00012844	4	7.25926	8.2	0.00021295	1	2	3.25	4.767e-05	4	6	9.9	0.00011789
ACTBL2	NP_001017992.1	6	1.07495	14.89	3.41e-05	5	0	9.31	X	5	0	5.05	X	4	0	7.18	X	8	1.08673	17.55	3.384e-05	6	0	9.31	X	5	0	9.31	X	6	0	10.9	X	6	0	9.31	X	3	0	9.31	X	4	0	7.98	X	6	0	9.31	X
NUP214	NP_001305253.1	5	14	6.11	8.028e-05	5	12	6.2	7.455e-05	5	8	4.71	6.028e-05	7	10	7.74	5.156e-05	2	6	2.4	3.377e-05	10	23	10.29	0.00013559	6	9	6.54	5.268e-05	2	4	1.39	3.778e-05	6	9	5.91	5.613e-05	1	2	0.82	1.994e-05	2	5	2.02	4.051e-05	4	6	4.66	4.007e-05
MDN1	NP_055426.1	13	29	3.75	6.181e-05	14	19	4.45	4.387e-05	3	5	0.71	1.4e-05	13	22	3.54	4.216e-05	12	18	3.57	3.766e-05	5	6	1.52	1.315e-05	18	35	6.24	7.615e-05	6	7	2.02	2.457e-05	6	8	1.57	1.854e-05	6	9	1.73	3.336e-05	6	10	1.91	3.011e-05	3	4	1.13	9.93e-06
TUBB1	NP_110400.1	7	0	6.43	X	5	0	6.43	X	7	0	6.43	X	7	0	6.43	X	7	0	6.43	X	7	0	6.43	X	7	0	6.43	X	7	0	6.43	X	6	0	4.66	X	7	1.11222	10.2	5.115e-05	6	0	4.66	X	7	0	6.43	X
POTEF	NP_001093241.1	6	1.09319	6.6	1.213e-05	6	0	5.77	X	2	0	1.95	X	4	0	4.47	X	5	0	5.77	X	5	0	5.67	X	5	0	5.67	X	5	0	5.77	X	4	0	4.47	X	3	0	3.44	X	3	0	3.53	X	4	0	4.47	X
PLS1	NP_002661.2	1	0	1.91	X	1	0	1.91	X	1	0	1.91	X	2	1.15789	5.25	1.974e-05	1	0	1.91	X	1	0	1.91	X	1	0	1.91	X	1	0	1.91	X	1	0	1.91	X	1	0	1.91	X	1	0	1.91	X	1	0	1.91	X
NTPCR	NP_115700.1	8	48	45.79	0.00301308	10	48	63.68	0.00326437	6	11	42.63	0.00090731	8	42	61.58	0.00237064	10	38	66.32	0.00234167	6	12	45.26	0.00077444	9	32	56.32	0.00205054	11	31	66.32	0.00320494	5	7	38.42	0.00047792	10	26	57.37	0.00283802	10	35	58.95	0.00310402	5	6	36.84	0.00043866
TP53	NP_001119584.1	9	30	33.59	0.00091044	8	24	44.78	0.0007891	6	21	25.95	0.00083742	5	23	29.01	0.00062763	8	19	31.81	0.00056605	11	30	43	0.00093603	7	23	34.1	0.00071254	3	14	11.7	0.00069976	5	19	30.28	0.00062715	6	13	26.97	0.00068604	3	6	18.32	0.00025726	6	20	32.82	0.00070692
HNRNPM	NP_005959.2	25	67	44.93	0.00109465	24	65	47.53	0.00115054	21	53	32.88	0.00113781	24	69	36.16	0.00101367	39	138	55.34	0.00221336	25	81	37.12	0.00136058	24	76	42.05	0.00126754	15	34	35.21	0.00091489	24	77	39.86	0.00136829	20	51	37.53	0.00144892	24	91	36.71	0.00210053	27	95	47.4	0.00180774
SERPINH1	NP_001226.2	10	42	35.17	0.00119838	9	44	33.49	0.00136015	4	5	13.16	0.00018746	10	41	38.28	0.00105191	9	42	35.89	0.00117644	4	10	17.94	0.00029335	9	25	32.06	0.00072817	9	23	23.92	0.00108084	5	8	17.94	0.00024827	9	24	37.56	0.00119078	5	18	24.64	0.00072561	3	5	10.29	0.00016616
SUB1	NP_006704.3	1	2	10.24	0.00018782	1	3	18.9	0.00030523	1	2	7.09	0.0002468	2	2	24.41	0.00016889	3	5	25.98	0.00046096	2	4	11.02	0.0003862	3	6	26.77	0.0005752	2	3	25.98	0.00046401	3	5	25.98	0.00051071	3	5	25.98	0.00081651	1	2	18.9	0.00026536	4	7	26.77	0.00076565
IK	NP_006074.2	8	14	18.49	0.00029978	9	18	21.01	0.00041757	7	14	16.34	0.0003939	6	12	18.13	0.00023104	7	18	16.52	0.00037837	8	20	17.41	0.00044029	8	17	19.57	0.00037159	10	22	27.83	0.00077585	8	23	19.75	0.00053565	9	23	23.34	0.00085639	6	18	15.8	0.00054454	9	23	23.34	0.0005736
RPL27	NP_000979.1	2	7	23.53	0.00061388	3	8	14.71	0.00076009	2	4	14.71	0.00046093	3	6	14.71	0.00047313	4	10	25	0.00086091	2	3	14.71	0.00027048	2	6	24.26	0.00053714	3	7	25	0.00101105	3	6	14.71	0.0005723	3	5	32.35	0.00076248	3	8	34.56	0.0009912	3	4	30.15	0.00040856
RPL27A	NP_000981.1	6	18	34.46	0.00145055	6	11	31.76	0.00096038	3	4	28.38	0.00042356	5	13	30.41	0.000942	7	23	39.19	0.00181954	4	5	31.76	0.00041426	5	9	37.84	0.00074038	4	7	33.11	0.00092907	2	2	15.54	0.0001753	5	8	30.41	0.00112105	5	11	33.11	0.00125239	3	4	23.65	0.00037543
LUC7L2	NP_057103.2	2	3	6.38	9.128e-05	4	10	14.8	0.00032963	3	6	8.93	0.00023987	2	4	6.38	0.00010943	7	13.3571	20.92	0.00039895	2	6	6.38	0.00018768	3	7	8.93	0.00021741	3	7	10.2	0.00035077	2	6	6.38	0.00019855	3	6	10.71	0.00031744	2	3	6.38	0.00012896	2	3	6.38	0.00010631
DHX16	NP_003578.2	3	6	3.36	6.874e-05	6	7.18421	9.8	8.917e-05	3	5	4.51	7.527e-05	8	10	10.76	0.00010302	4	7	7.68	7.873e-05	6	9	7.97	0.00010601	2	3	3.27	3.509e-05	3	8	3.94	0.00015096	2	3	2.88	3.738e-05	1	2	1.15	3.985e-05	2	3	4.23	4.856e-05	4	5	5	6.672e-05
SNRNP70	NP_003080.2	2	3	4.81	8.188e-05	2	5	5.03	0.00014784	2	2	6.18	7.172e-05	2	5	5.49	0.0001227	2	8	5.26	0.00021434	2	6	7.32	0.00016836	3	7	8.92	0.00019502	3	7	7.55	0.00031465	3	6	8.01	0.00017811	3	7	10.98	0.00033221	1	2	3.2	7.712e-05	2	3	7.32	9.536e-05
TUBAL3	NP_001165335.1	7	6.08955	12.81	0.00017889	6	0	6.65	X	6	1.61905	11.33	6.25e-05	6	2.97059	12.81	7.847e-05	8	0	8.87	X	3	0	7.14	X	5	1.38582	13.05	4.156e-05	7	2.5625	14.78	0.00012398	5	1.52174	15.02	4.862e-05	4	0	5.17	X	7	1.55224	14.53	6.442e-05	5	1.58333	15.02	5.417e-05
RPL23	NP_000969.1	12	499	70.71	0.0425104	14	384	62.14	0.0354417	10	282	60.71	0.0315672	14	585	71.43	0.0448124	16	334	60.71	0.0279328	17	403	80	0.035297	14	450	65	0.0391341	14	91	55	0.0127681	21	404	86.43	0.0374339	8	194	59.29	0.0287389	12	101	52.14	0.0121563	15	352	71.43	0.034926
GRWD1	NP_113673.3	7	14	31.61	0.00037438	2	3	8.07	8.692e-05	6	10	30.72	0.00035138	8	15	38.12	0.00036068	4	6	15.47	0.00015751	10	18	42.38	0.00049488	8	20	35.65	0.00054597	4	9	20.4	0.00039639	7	21	34.75	0.0006108	3	9	14.35	0.00041851	6	17	27.58	0.00064228	7	13	26.68	0.0004049
RACK1	NP_006089.1	7	25	29.34	0.0009406	5	10	32.81	0.00040762	9	22	44.48	0.00108762	10	39	52.37	0.0013194	7	17	40.06	0.00062789	11	38	47.63	0.00146989	10	27	47.32	0.00103699	3	5	17.98	0.00030983	8	26	40.69	0.00106396	8	23	44.48	0.00150475	4	13	26.5	0.00069102	8	23	43.85	0.00100787
HNRNPC	NP_004491.2	10	39.8846	30.03	0.00162353	15	54	41.98	0.00238143	19	111.77	55.63	0.00597824	11	56.575	30.72	0.00207075	19	77	50.85	0.00307694	19	119	55.97	0.00498012	13	30	40.96	0.00124659	15	61.0385	44.03	0.00409211	22	166.091	61.77	0.00735343	9	39	30.03	0.00276054	15	52	30.03	0.00299051	17	128.189	50.17	0.00607738
ACAT1	NP_000010.1	14	44	42.39	0.00122899	13	33	54.8	0.00099861	5	7	15.93	0.00025691	13	33	41.92	0.00082881	14	52	45.9	0.00142584	7	15	22.25	0.00043075	17	57	53.86	0.00162524	12	28	45.43	0.00128808	6	9	22.01	0.00027342	14	30	50.12	0.0014571	16	51	47.78	0.00201257	4	11	11.01	0.00035785
TCEB2	NP_009039.1	1	4	21.19	0.0004043	3	9	63.56	0.00098554	2	5	53.39	0.00066405	3	11	31.36	0.00099973	2	4	63.56	0.00039689	4	9	63.56	0.00093524	2	7	53.39	0.00072225	3	5	72.03	0.00083234	3	8	53.39	0.00087947	2	6	53.39	0.00105455	1	2	32.2	0.0002856	2	5	53.39	0.0005886
CACYBP	NP_001007215.1	3	4	34.05	0.00025788	3	6	23.78	0.00041907	4	8	38.92	0.00067769	4	11	41.08	0.00063766	5	9	43.24	0.0005696	4	11	36.22	0.00072909	2	7	23.24	0.00046068	3	6	28.11	0.00063708	3	10	36.22	0.0007012	2	2	21.62	0.00022421	1	2	10.81	0.00018217	7	12	57.84	0.00090104
OAT	NP_001309899.1	11	21	44.65	0.00057053	12	32	51.94	0.00094188	5	8	26.42	0.00028559	12	35	43.05	0.00085501	11	31	45.1	0.00082679	4	9	14.81	0.00025138	13	34	44.19	0.00094294	9	24	30.3	0.00107389	6	11	20.96	0.00032504	7	16	30.07	0.00075588	9	24	29.38	0.00092121	4	7	15.03	0.0002215
PPP2CA	NP_002706.1	5	7.5	27.51	0.00028948	7	12	42.72	0.0005018	4	6	15.21	0.0003043	5	11.5	31.72	0.00039913	5	9	34.63	0.00034102	4	0	14.24	X	4	11.3333	24.6	0.00044655	3	2	13.27	0.00012714	3	4	13.92	0.00016792	7	14	42.07	0.00093965	3	2	15.21	0.00010906	4	6.25	16.83	0.00028097
PPP2CB	NP_001009552.1	5	7.5	27.51	0.00028948	6	0	38.51	X	3	0	11	X	5	11.5	31.72	0.00039913	5	9	34.63	0.00034102	5	4.66667	18.45	0.00018519	4	5.66667	24.6	0.00022328	3	2	13.27	0.00012714	3	2	13.92	8.396e-05	6	0	37.86	X	3	2	15.21	0.00010906	3	0	12.62	X
CCT6A	NP_001753.1	9	62	30.51	0.00139258	8	37	25.8	0.00090037	10	53	33.52	0.00156422	15	107	39.92	0.00216102	21	103	51.22	0.00227111	21	220	51.79	0.00508029	8	63	26.74	0.0014445	8	41	23.16	0.0015167	9	54	28.06	0.0013192	5	25	18.27	0.00097643	8	32	22.79	0.00101547	8	67	28.06	0.00175273
ILF2	NP_004506.2	6	13	32.05	0.00039756	4	11	21.79	0.00036445	8	17	36.15	0.00068312	8	19	38.21	0.00052247	5	9	23.08	0.00027019	4	6	21.54	0.00018865	8	15	42.31	0.00046827	2	5	9.49	0.00025184	6	13	30.51	0.0004324	3	9	15.38	0.0004786	2	5	8.72	0.00021603	5	11	24.62	0.0003918
CSNK2B	NP_001311.3	13	64	60	0.00355029	13	70	59.53	0.00420699	8	29	41.86	0.00211385	11	66	60	0.00329212	10	43	60	0.00234167	9	39	54.88	0.00222427	13	63	57.21	0.00356758	10	45	50.7	0.00411136	8	39	54.88	0.00235309	8	23	54.88	0.00221863	7	34	50.7	0.00266471	9	32	60	0.0020675
PFN1	NP_005013.1	2	4	21.43	0.00034076	1	2	12.86	0.00018459	5	8	37.86	0.00089552	3	4	27.86	0.00030641	7	19	49.29	0.00158899	2	3	20	0.00026276	2	5	20	0.00043482	3	6	20	0.00084185	4	8	34.29	0.00074127	3	4	29.29	0.00059255	1	2	10	0.00024072	3	6	28.57	0.00059533
PSMC3	NP_002795.2	7	14	30.07	0.00038035	9	15	36.67	0.00044151	6	10	25.06	0.00035699	6	10	26.42	0.00024429	10	18	35.31	0.00048007	4	10	14.12	0.00027932	7	13	30.52	0.00036054	6	11	23.23	0.0004922	4	9	18	0.00026594	9	15	31.66	0.00070864	7	11	30.75	0.00042222	4	7	18.45	0.0002215
GLUD1	NP_005262.1	9	40	19.71	0.00085497	13	28	40.14	0.00064839	15	32	43.01	0.00089873	14	36	35.66	0.00069189	17	46	43.73	0.0009652	16	38	35.13	0.00083505	14	27	39.43	0.00058912	9	20	22.58	0.00070406	15	38	37.99	0.00088341	7	14	19.71	0.00052034	9	22	21.51	0.00066435	13	41	32.44	0.00102067
YWHAG	NP_036611.2	5	29.2397	29.96	0.00141188	4	15	35.63	0.0007847	7	24.1846	39.68	0.00153447	4	9.10112	27.94	0.00039516	8	31.0909	47.37	0.00147378	10	42.8025	43.72	0.00212487	6	32.2254	35.63	0.00158844	7	21	43.72	0.00167007	8	25.1656	47.77	0.00132167	6	18.1782	35.63	0.00152634	3	18	22.27	0.00122796	7	26	39.68	0.00146221
YWHAZ	NP_663723.1	7	38.9581	27.76	0.00189651	5	20	19.18	0.00105481	7	22.1692	27.76	0.00141808	4	17.191	19.18	0.0007525	8	35.6863	33.06	0.00170542	6	20.3822	24.08	0.00102011	8	30.6338	33.47	0.00152232	5	28	26.53	0.00224493	6	23.1523	20.41	0.00122586	6	16.1584	24.08	0.00136782	5	23	29.39	0.00158187	7	26	30.2	0.00147415
RPL8	NP_150644.1	6	13	28.02	0.0006033	12	23	43.97	0.0011564	2	6	12.06	0.00036588	6	9	27.24	0.00037556	12	23	48.25	0.00104783	5	10	22.96	0.00047712	6	13	35.02	0.00061586	5	7	19.84	0.00053503	6	8	36.58	0.0004038	3	7	25.29	0.00056489	4	18	19.84	0.00118018	2	3	17.9	0.00016215
SLC25A3	NP_998776.1	7	73	26.59	0.00241178	7	71	24.93	0.00254134	11	56	32.69	0.00243106	13	89	46.26	0.00264395	8	47	29.09	0.00152436	9	53	34.07	0.00180024	13	51	42.94	0.00172002	7	37	27.15	0.00201329	11	82	32.69	0.00294658	10	36	36.84	0.0020682	6	78	20.5	0.0036408	9	65	28.81	0.00250115
PPP1CA	NP_002699.1	9	13	34.85	0.00046984	7	11	28.48	0.00043072	6	13	25.45	0.00061737	7	14.4	26.97	0.00046797	7	6.57143	36.36	0.00023315	9	15.4286	41.21	0.00057329	9	16.6667	33.94	0.0006149	7	9	29.39	0.00053572	7	0	24.55	X	5	0	23.94	X	6	7	30.61	0.00035743	9	9	36.97	0.00037885
MCM7	NP_005907.3	14	34	22.25	0.00056399	16	45	30.88	0.00080871	7	12	13.77	0.00026156	16	81	29.49	0.00120816	10	30	18.92	0.00048853	8	13	17.25	0.0002217	8	21	14.33	0.0003556	7	14	12.1	0.00038248	5	13	10.15	0.00023455	7	16	13.21	0.00046152	13	28	30.32	0.0006562	8	15	14.33	0.0002898
PSMB1	NP_002784.1	8	10	46.06	0.00049489	2	6	21.99	0.0003217	3	5	23.65	0.00032514	3	4	23.24	0.000178	3	11	21.99	0.00053441	3	6	23.65	0.00030528	2	3	7.88	0.00015156	2	10	21.99	0.00081507	2	3	14.94	0.00016148	2	4	14.94	0.00034422	3	3	19.92	0.00020976	2	5	7.88	0.0002882
SMC1A	NP_006297.2	20	48	20.76	0.0004643	41	100	37.31	0.00104797	7	9	8.52	0.00011439	20	76	22.47	0.00066103	39	83	37.15	0.00078815	13	24	17.92	0.00023868	25	62	23.52	0.00061221	24	45	26.28	0.0007169	11	27	13.22	0.00028406	20	43	20.6	0.00072327	24	78	26.6	0.00106596	8	17	9.81	0.00019152
YWHAB	NP_647539.1	6	11.2773	28.46	0.00054676	3	9	19.92	0.00047274	8	24.1846	33.33	0.0015407	6	9.10112	33.33	0.00039676	7	26.3993	37.8	0.00125647	8	28.535	30.08	0.00142234	8	19.4014	36.18	0.00096022	4	9	23.98	0.00071865	7	23.1523	25.61	0.00122088	6	18.1782	27.64	0.00153254	2	16	11.79	0.00109596	6	24	25.61	0.00135522
MARS	NP_004981.2	17	36	34.11	0.00047707	12	23	22.78	0.00033022	7	11	14.56	0.00019154	18	38	34.44	0.0004528	7	18	15.67	0.00023417	14	26	28.78	0.00035424	17	32	27.11	0.00043289	10	18	19.67	0.00039286	13	21	23.89	0.00030268	13	18	27	0.00041479	10	28	19.67	0.00052423	9	16	18.44	0.00024695
PPP2R1A	NP_055040.2	7	13	21.39	0.00026324	6	10	16.64	0.00021938	9	12.8571	20.2	0.00034209	12	22	32.6	0.00040057	7	12	20.37	0.00023854	8	14.875	19.02	0.00030967	11	25	25.64	0.00051677	10	16.4667	26.49	0.00054916	7	12.9231	17.83	0.00028462	8	15	24.11	0.00052817	5	8	16.3	0.00022887	7	11	20.71	0.00025942
ALDOA	NP_001230106.1	3	4	6.46	0.00011413	4	7	21.53	0.00021639	8	13	36.12	0.0004874	4	10	16.27	0.00025656	9	24	40.43	0.00067225	4	9	18.9	0.00026401	6	10	31.58	0.00029127	4	6	15.79	0.00028196	7	19	25.36	0.00058964	5	7	22.01	0.00034731	2	3	8.37	0.00012094	4	8	15.07	0.00026586
HPRT1	NP_000185.1	4	7	31.65	0.00038297	3	6	25.23	0.00035564	3	4	16.51	0.00028755	5	6	37.16	0.00029516	5	7	41.28	0.00037596	2	6	18.81	0.00033749	5	9	36.7	0.00050264	3	4	25.69	0.00036043	2	2	10.55	0.00011901	4	8	30.28	0.00076108	2	3	19.72	0.00023189	3	6	24.31	0.00038232
GANAB	NP_938148.1	12	36	22.99	0.00045483	8	20	17.27	0.00027376	12	24	20.97	0.00039843	13	27	22.88	0.00030673	11	30	19.92	0.00037209	14	44	28.28	0.00057153	14	29	26.27	0.00037402	11	28	22.03	0.00058264	14	33	24.79	0.00045348	14	26	26.91	0.00057121	4	7	6.25	0.00012495	10	25	18.75	0.00036788
PPP1CB	NP_996759.1	8	13	31.19	0.00047415	8	11	36.7	0.00043467	4	0	18.65	X	7	3.6	26.61	0.00011807	8	16.4286	46.18	0.00058823	7	8.57143	33.94	0.00032141	8	8.33333	29.97	0.00031027	6	6	24.16	0.00036043	8	15	29.66	0.00059505	6	15	30.89	0.00095135	5	0	24.77	X	8	6	28.44	0.00025488
GOT2	NP_002071.2	3	3	11.16	8.321e-05	2	4	9.07	0.0001202	2	3	6.28	0.00010934	3	3	14.88	7.482e-05	4	8	20.47	0.00021783	2	4	9.3	0.00011406	2	6	13.02	0.00016988	1	2	5.35	9.136e-05	2	3	9.3	9.05e-05	2	2	9.77	9.646e-05	1	2	3.02	7.837e-05	3	5	9.77	0.00016152
ATP5O	NP_001688.1	5	10	32.39	0.00055994	1	4	6.57	0.00024266	3	9	23.47	0.00066218	4	9	28.64	0.00045314	2	5	14.55	0.00027484	3	13	23.47	0.00074838	5	13	39.44	0.00074308	2	4	14.55	0.00036889	3	9	25.82	0.00054812	3	7	24.88	0.00068158	3	11	23.47	0.00087021	3	5	21.13	0.00032608
RPS5	NP_001000.2	3	13	24.02	0.00076004	3	9	24.02	0.00057006	3	9	20.59	0.0006914	7	15	37.25	0.00078855	5	14	44.12	0.00080351	5	15	32.35	0.00090162	5	16	45.1	0.00095491	3	13	24.02	0.00125177	3	6	21.08	0.00038153	2	6	12.25	0.00060998	2	13	17.16	0.0010738	5	19	42.16	0.00129377
RPL22	NP_000974.1	3	10	30.47	0.00093178	3	18	31.25	0.00181708	5	19	51.56	0.00232626	4	11	39.06	0.00092162	5	18	42.97	0.00164649	4	24	39.06	0.00229912	3	11	32.03	0.00104629	5	10	42.97	0.00153462	4	17	40.63	0.00172286	1	9	20.31	0.00145824	4	23	42.97	0.0030278	5	23	50.78	0.00249604
RPS23	NP_001016.1	5	18	41.96	0.00150127	5	16	41.96	0.00144576	4	7	41.26	0.00076714	5	14	48.95	0.00104993	6	18	49.65	0.00147378	5	11	41.26	0.00094323	7	20	51.05	0.00170281	3	4	13.99	0.00054946	4	14	22.38	0.00127	5	12	41.26	0.00174037	4	8	35.66	0.00094268	3	4	32.87	0.00038856
RPS10	NP_001191020.1	5	19	38.18	0.00137339	4	16	28.48	0.00125299	4	13	32.73	0.00123474	5	16	32.73	0.00103993	6	22	47.27	0.00156111	3	15	23.64	0.00111473	2	13	14.55	0.00095925	8	20	46.67	0.00238099	3	12	23.64	0.00094343	2	13	14.55	0.00163401	3	16	24.24	0.00163398	2	5	14.55	0.00042094
GCN1	NP_006827.1	58	229	32.01	0.00102255	37	89	24.63	0.00043055	36	84	20.67	0.00049286	44	151	27.26	0.00060628	30	81	18.16	0.00035506	43	112	27.03	0.00051417	47	129	28.04	0.00058801	30	57	20.1	0.00041919	35	64	19.81	0.00031083	35	92	22.24	0.00071435	29	78	17.63	0.00049207	34	78	20.85	0.00040565
PRPF4	NP_001231855.1	3	6	7.68	0.00013735	6	13	18.43	0.00032242	9	13	23.22	0.00039104	7	14	22.07	0.00028818	6	15	15.93	0.00033709	10	24	31.86	0.00056485	4	6	14.2	0.00014021	3	4	8.45	0.00015081	13	26	35.51	0.00064736	4	6	14.01	0.00023884	4	12	14.4	0.00038811	8	13	24.76	0.00034661
GART	NP_001129478.1	12	24	21.88	0.00028341	13	33	20.4	0.00042219	5	8	5.25	0.00012413	8	19	15.54	0.00020174	11	24	18.32	0.00027822	4	8	7.03	9.712e-05	8	17	10.5	0.00020493	4	9	5.64	0.00017504	4	8	6.14	0.00010275	7	10	11.88	0.00020534	5	8	5.84	0.00013347	4	7	4.55	9.627e-05
ATP5C1	NP_001001973.1	7	36	34.56	0.00144082	9	58	35.57	0.00251491	6	23	28.19	0.00120956	4	34	21.48	0.00122358	10	43	40.6	0.00168946	6	24	29.87	0.00098754	6	30	26.17	0.00122568	6	26	27.85	0.00171383	6	37	28.19	0.00161064	7	14	32.89	0.00097433	7	43	34.23	0.00243143	4	24	21.81	0.00111874
RPN1	NP_002941.1	5	22	16.47	0.00043227	3	7	10.71	0.00014901	7	13	22.41	0.00033564	6	21	17.79	0.00037102	7	20	23.06	0.00038578	8	16	24.88	0.00032322	7	17	20.92	0.00034098	7	12	22.08	0.00038833	9	21	24.38	0.00044879	5	6	15.32	0.000205	5	9	13.84	0.00024984	4	12	12.85	0.00027462
HADHB	NP_000174.1	3	7	13.29	0.00017613	7	21	28.48	0.00057247	6	20	20.25	0.00066125	4	9	18.14	0.00020363	7	18	26.79	0.00044462	9	22	27.85	0.00056912	3	8	11.39	0.00020549	4	9	13.5	0.00037297	8	17	21.52	0.00046525	3	5	11.18	0.00021877	2	4	6.12	0.0001422	6	19	23	0.00055681
CCDC47	NP_064583.2	12	56	31.06	0.00138281	10	43	31.26	0.00115036	9	31	19.67	0.00100584	7	26	26.71	0.00057729	10	37	29.19	0.00089691	9	31	26.29	0.000787	9	25	26.5	0.00063018	9	20	26.5	0.00081338	9	30	23.4	0.00080572	6	13	19.46	0.0005582	7	36	17.81	0.00125593	11	37	21.74	0.00106412
PSMB4	NP_002787.2	2	2	14.77	9.035e-05	2	5	15.53	0.00024472	3	6	22.35	0.00035617	1	2	6.44	8.124e-05	3	5	19.7	0.00022175	3	3	17.8	0.00013934	1	2	5.68	9.224e-05	1	2	7.58	0.00014881	2	3	14.77	0.00014741	2	3	10.61	0.00023568	1	2	5.68	0.00012765	5	9	32.95	0.00047356
SLC25A13	NP_055066.1	11	35.6571	28	0.00063004	5	14	16.89	0.000268	3	4	10.37	9.287e-05	11	35	27.56	0.00055608	8	26	21.78	0.00045099	9	19	19.56	0.00034515	6	18	15.85	0.00032467	8	18.6667	20	0.00054322	3	4	6.96	7.687e-05	5	12	16.3	0.0003687	9	28.6875	22.96	0.00071614	4	6	10.96	0.00012348
HADH	NP_001171634.2	4	5	19.94	0.00018016	1	3	9.06	0.00011711	5	13	27.19	0.0006155	4	10	20.54	0.000324	4	15	31.72	0.00053059	5	10	38.37	0.00037045	4	23	27.19	0.000846	6	15	32.93	0.00089017	3	9	19.94	0.00035272	3	7	19.94	0.0004386	2	6	13.29	0.00030544	5	18	27.19	0.0007554
PRPS1	NP_002755.1	3	17	15.09	0.00063759	2	11	10.06	0.00044697	3	7	15.09	0.00034497	4	44	18.55	0.00148387	4	13	24.21	0.00047864	2	3	10.06	0.00011568	3	11	10.06	0.00042115	3	10	14.47	0.00061771	1	4	5.35	0.00016317	6	11	22.96	0.0007174	2	7	10.06	0.00037092	2	3	10.06	0.00013105
DDB1	NP_001914.3	16	39	22.02	0.00040802	14	31	20.96	0.00035137	11	26	15.09	0.00035742	12	42	18.51	0.00039511	15	34	24.82	0.0003492	14	38	15.7	0.00040873	8	24	13.33	0.00025632	6	11	8.77	0.00018954	10	25	14.82	0.00028448	7	13	10.96	0.0002365	13	29	21.49	0.00042865	7	14	9.74	0.00017059
SMC4	NP_005487.3	13	30	17.31	0.0002778	14	24	20.26	0.00024077	8	12	8.85	0.00014601	17	32	22.05	0.00026644	15	31	16.93	0.0002818	14	22	17.47	0.00020944	11	26	14.98	0.00024577	9	16	7.14	0.00024401	8	13	8.46	0.00013093	8	14	7.76	0.00022543	10	15	11.1	0.00019624	12	17	13.82	0.00018334
ACTR2	NP_005713.1	7	38	23.1	0.0011503	6	13	26.14	0.00042634	6	11	28.93	0.00043753	11	52	35.03	0.00141539	6	20	27.66	0.00059433	7	21	28.93	0.00065356	7	31	28.93	0.00095794	3	11	21.07	0.00054841	3	5	13.96	0.00016462	6	14	25.13	0.00073693	2	2	7.36	8.553e-05	4	7	23.1	0.00024679
MAP4	NP_001127836.1	5	12	3.96	0.0001261	11	19	16.3	0.00021631	7	13	8.72	0.0001795	13	22	17.18	0.00020787	13	23	17.8	0.00023726	21	43	26.7	0.00046455	6	12	7.58	0.00012872	4	6	7.58	0.00010384	5	13	5.2	0.00014858	4	8	3.79	0.00014618	2	5	2.91	7.423e-05	7	11	9.25	0.00013463
XPO1	NP_003391.1	20	62	29.79	0.00069044	5	6	6.54	7.239e-05	9	11	14.47	0.00016096	10	21	17.37	0.00021028	9	18	13.82	0.00019678	8	11	10.46	0.00012594	9	20	13.45	0.00022736	5	11	4.95	0.00020175	6	13	10.55	0.00015746	11	19	17.55	0.00036793	5	9	7.28	0.0001416	7	14	11.11	0.00018158
MSH2	NP_000242.1	12	32	19.38	0.00040863	14	41	23.34	0.00056722	9	19	14.24	0.0003188	16	34	24.63	0.00039039	13	34	21.84	0.00042621	7	18	13.28	0.00023631	11	22	19.38	0.00028678	9	12	14.35	0.00025237	4	9	6.32	0.000125	10	14	18.31	0.00031087	17	42	31.37	0.00075773	7	13	14.99	0.00019334
ATP6V1A	NP_001681.2	6	8	19.77	0.00015464	7	12	19.77	0.00025131	5	14	15.4	0.0003556	6	10	17.67	0.00017381	4	6	13.13	0.00011386	8	14	23.34	0.00027823	7	10	17.5	0.00019733	2	4	8.75	0.00012735	6	10	19.29	0.00021025	4	6	8.27	0.00020168	3	4	9.08	0.00010924	4	7	8.91	0.0001576
NUP133	NP_060700.2	15	43	21.89	0.00044364	13	27	22.4	0.0003018	11	19	13.49	0.00025758	9	20	13.24	0.00018554	15	26	17.99	0.00026334	9	18	11.68	0.00019093	13	35	16.61	0.00036862	11	25	14.88	0.00042481	10	18	14.62	0.00020199	6	9	10.12	0.00016147	8	18	12.8	0.00026238	9	20	12.98	0.00024033
RPS13	NP_001008.1	3	6	15.23	0.00047391	2	3	20.53	0.00025672	1	4	8.61	0.00041514	1	4	8.61	0.00028409	3	9	20.53	0.00069785	1	4	8.61	0.00032482	1	5	8.61	0.00040315	2	5	20.53	0.00065044	1	2	8.61	0.00017182	1	2	8.61	0.00027469	1	2	7.28	0.00022318	2	4	13.91	0.00036797
NAP1L4	NP_005960.1	2	5	7.73	0.00015902	6	14.1707	22.13	0.00048828	6	8.66667	20.8	0.00036219	4	8	13.33	0.00022879	9	21.7326	20.53	0.00067854	5	8	22.13	0.00026159	7	17.1932	24.8	0.00055821	6	10.8065	13.6	0.00056606	4	9	11.73	0.00031133	7	9.38298	29.33	0.00051893	5	17	14.93	0.00076388	4	10	14.93	0.00037043
CSE1L	NP_001307.2	13	50	24.1	0.00061415	5	8	12.56	0.00010646	6	19	10.92	0.00030665	7	24	14.42	0.00026507	4	15	10.3	0.00018087	6	14	12.15	0.00017679	7	24	14.32	0.00030093	5	10	9.58	0.0002023	8	26	15.04	0.00034735	12	17	22.76	0.0003631	4	10	10.09	0.00017354	8	16	15.24	0.00022889
DDX21	NP_004719.2	5	10	7.02	0.00015232	8	12	17.37	0.00019803	4	4	8.68	8.006e-05	6	9	13.67	0.00012327	13	33	26.56	0.00049346	5	7	7.15	0.00010962	6	11	12.13	0.00017104	3	6	5.49	0.00015052	3	4	5.11	6.627e-05	4	4.8	7.02	0.00012714	5	9	10.6	0.00019368	4	4	5.75	7.096e-05
AP2M1	NP_001020376.1	9	21	24.25	0.00057843	3	7	15.24	0.00020889	4	8	10.85	0.00028955	8	27	27.25	0.00066872	5	20	16.63	0.0005408	6	14	16.63	0.00039646	7	23	24.02	0.00064671	4	9	9.7	0.00040829	3	8	14.09	0.00023967	3	5	10.85	0.00023949	2	7	4.62	0.00027241	4	7	9.7	0.00022457
LRPPRC	NP_573566.2	11	20	13.2	0.00017112	3	3	3.73	2.781e-05	11	27	15.28	0.00030354	4	10	5.45	7.693e-05	9	21	10.33	0.00017638	12	23	16	0.00020231	9	19	11.62	0.00016594	4	6	5.38	8.455e-05	10	24	12.7	0.00022334	9	13	10.19	0.00019341	2	4	2.15	4.835e-05	11	18	14.56	0.00017937
ACTL6A	NP_004292.1	6	14	22.84	0.00038922	2	6	7.23	0.00018072	2	4	8.39	0.00014612	3	5	11.66	0.00012499	5	13	21.68	0.0003548	5	13	13.29	0.00037158	6	9	25.41	0.00025542	3	4	15.62	0.00018315	5	9	22.84	0.00027214	2	5	11.19	0.00024172	3	8	15.38	0.00031423	6	9	25.17	0.00029142
GBF1	NP_001186308.1	11	27	12.61	0.0001736	7	11	8.19	7.662e-05	6	8	7.55	6.759e-05	12	16	14.45	9.25e-05	7	12	8.52	7.574e-05	6	12	9	7.932e-05	12	27	13.42	0.00017721	6	10	7.98	0.00010589	6	10	7.33	6.993e-05	9	11	10.57	0.00012298	3	4	3.13	3.634e-05	5	7	6.42	5.242e-05
RPL21	NP_000973.2	4	25	27.5	0.00186356	2	7	18.13	0.00056531	2	4	18.13	0.00039179	4	8	29.38	0.00053622	6	16	28.13	0.00117083	4	10	27.5	0.00076637	6	17	31.87	0.0012936	3	6	18.13	0.00073662	2	7	18.13	0.00056753	4	9	27.5	0.00116659	4	17	27.5	0.00179035	3	8	18.13	0.00069455
SUCLG1	NP_003840.2	6	11	18.5	0.00037917	6	15	24.86	0.00056018	1	4	4.34	0.00018118	7	13	24.86	0.00040294	6	15	24.86	0.00050759	1	2	4.34	7.088e-05	4	9	20.52	0.00031669	5	12	18.5	0.00068127	1	2	4.34	7.498e-05	3	5	12.43	0.0002997	3	6	15.03	0.0002922	1	2	4.34	8.029e-05
RPS24	NP_001017.1	5	21	29.32	0.00188317	4	19	29.32	0.00184592	3	9	29.32	0.00106049	6	23	29.32	0.00185458	4	14	28.57	0.00123246	4	12	29.32	0.00110634	4	17	29.32	0.00155621	5	18	30.08	0.00265847	3	8	18.05	0.00078028	3	10	29.32	0.00155935	3	35	29.32	0.00443431	4	11	29.32	0.00114888
BAG6	NP_004630.3	5	11	11.66	0.0001159	5	11	7.6	0.00012556	8	15	17.93	0.00020766	11	28	17.84	0.00026527	10	25	14.75	0.00025858	17	36	23.59	0.00038996	6	10	7.51	0.00010755	1	4	1.68	6.941e-05	6	12	8.48	0.00013751	3	5	5.92	9.161e-05	4	6	6.18	8.931e-05	5	11	8.22	0.00013498
KDM1A	NP_001009999.1	4	7	7.53	9.531e-05	6	10	12.79	0.00014751	4	8	5.94	0.00014312	4	8	8.45	9.794e-05	6	12	12.56	0.00016039	6	11	10.96	0.00015397	9	19	17.92	0.00026407	4	5	6.62	0.00011212	1	4	1.94	5.923e-05	3	5	4.79	0.00011838	4	6	9.93	0.00011541	4	5	9.7	7.929e-05
RAN	NP_006316.1	1	2	6.48	0.00011043	1	2	6.48	0.00011964	3	8	12.5	0.00058043	1	3	6.48	0.00014895	4	8	22.22	0.00043364	3	9	20.83	0.00051092	2	5	12.5	0.00028183	1	5	6.48	0.0004547	3	6	15.28	0.00036034	3	7	17.59	0.00067211	1	2	6.48	0.00015602	3	7	21.3	0.00045017
TPP1	NP_000382.3	5	12	20.6	0.00025421	2	3	7.28	6.885e-05	3	7	9.77	0.00019485	4	11	16.52	0.00020953	4	12	12.26	0.00024956	2	9	7.28	0.00019602	3	10	9.77	0.00021625	3	8	9.77	0.00027912	3	12	9.77	0.00027649	2	3	7.28	0.00011051	1	3	4.8	8.979e-05	3	9	9.77	0.00022206
TCAF1	NP_055534.1	4	9	7.6	0.00011655	3	6	6.51	8.418e-05	4	8	8.36	0.00013613	6	20	12.27	0.00023288	7	9	12.38	0.00011441	8	20	11.94	0.00026628	5	10	9.88	0.00013219	3	5	7.71	0.00010664	5	11	9.45	0.00015493	2	4	3.69	9.007e-05	3	7	6.41	0.00012807	4	11	7.6	0.00016591
TSR1	NP_060598.3	4	9	7.09	0.00013351	3	7	6.72	0.0001125	3	7	6.47	0.00013644	2	4	3.86	5.335e-05	3	4	5.97	5.825e-05	3	7	6.22	0.00010676	5	8	11.32	0.00012114	1	2	1.87	4.886e-05	3	8	6.47	0.00012908	2	2	3.73	5.159e-05	3	5	5.1	0.00010479	1	2	1.87	3.455e-05
BRMS1	NP_001020128.1	44	1904	65.52	0.0783054	53	2672	65.86	0.119056	46	1435	74.83	0.0775477	31	1253	52.41	0.0463365	47	1843	65.86	0.0744085	47	818	74.83	0.0345872	59	1557	67.24	0.0653675	58	2262	63.79	0.153217	55	1749	73.79	0.0782355	43	1105	64.48	0.0790243	40	2217	57.59	0.128818	48	1773	74.14	0.0849268
TUBG1	NP_001061.2	13	44	50.11	0.00116359	13	26	53.88	0.00074492	9	19	46.78	0.00066023	16	46	55.43	0.00109383	17	38	61.2	0.00098651	12	28	55.21	0.00076128	13	43	43.68	0.00116082	5	10	23.5	0.00043555	10	21	48.12	0.00060402	10	17	46.78	0.00078175	11	26	45.45	0.00097142	8	24	43.46	0.00073921
HIST2H2BF	NP_001019770.1	4	7	30.16	0.0006626	4	5.5	20.63	0.00056403	5	12	26.19	0.00149254	4	12.5	26.19	0.00106392	5	16	27.78	0.00148677	6	21	34.13	0.00204366	5	12.5	50	0.00120784	5	11	30.16	0.00171488	9	29.25	67.46	0.00301139	4	9.5	23.02	0.00156369	1	4.5	11.9	0.0006018	4	11	17.46	0.00121271
CCT4	NP_006421.2	10	29	35.99	0.0006417	12	27	33.02	0.00064727	12	27	34.69	0.00078504	15	41	44.53	0.00081577	22	56	57.88	0.00121645	25	108	54.17	0.00245695	14	24	33.58	0.00054212	6	10	19.29	0.00036444	15	34	39.89	0.00081828	14	24	37.85	0.00092346	9	23	27.27	0.00071903	13	24	43.41	0.00061852
HIST1H2BO	NP_003518.2	4	7	30.16	0.0006626	4	5.5	20.63	0.00056403	5	12	26.19	0.00149254	4	12.5	26.19	0.00106392	4	0	20.63	X	4	0	26.19	X	5	12.5	50	0.00120784	4	0	20.63	X	7	9.75	65.87	0.0010038	4	9.5	23.02	0.00156369	1	4.5	11.9	0.0006018	4	11	17.46	0.00121271
DYNLL1	NP_003737.1	3	8	38.2	0.00107207	5	9.6	52.81	0.00139378	2	8	38.2	0.00140869	4	8.18182	50.56	0.00098589	6	17.8571	52.81	0.00234919	5	13.6	38.2	0.00187374	3	10	38.2	0.00136798	5	14.8571	52.81	0.00327912	3	7	38.2	0.00102028	3	7.33333	38.2	0.00170887	4	7.71429	52.81	0.00146055	3	8	38.2	0.00124863
RCN2	NP_001258766.1	11	40	41.79	0.00142409	10	25	43.58	0.00096429	8	30	49.55	0.00140343	7	20	34.63	0.00064026	13	90	43.88	0.00314553	8	20	39.1	0.00073206	10	32	41.79	0.00116299	18	51	51.34	0.00299045	5	15	26.27	0.00058084	11	33	45.07	0.00204299	15	60	49.85	0.00301798	7	19	32.24	0.00078785
DNAJC7	NP_003306.3	11	16	31.58	0.00038629	10	26	30.57	0.00068008	6	11	18.42	0.00034896	7	19	18.02	0.00041247	10	22	29.76	0.00052142	12	21	29.35	0.00052126	8	18	21.66	0.00044363	6	10	20.04	0.00039764	11	25	28.34	0.00065649	10	21	28.14	0.00088163	8	12	23.48	0.00040932	10	18	27.13	0.00050615
HBS1L	NP_001138630.1	6	8	13.24	0.00014862	7	15	18.69	0.0003019	10	22	25.08	0.00053704	9	26	22.12	0.00043432	9	18	22.43	0.00032827	17	49	35.05	0.00093588	10	30	24.14	0.00056893	5	7	16.67	0.00021418	15	33	38.32	0.00066679	7	12	19.16	0.00038765	7	11	20.09	0.00028871	10	35	29.75	0.0007573
SMC3	NP_005436.1	20	40	22.6	0.00039201	33	75	35.74	0.00079631	9	18	11.34	0.00023179	26	69	31.47	0.00060803	42	102	42.97	0.00098131	14	28	15.28	0.00028212	27	55	33.11	0.00055023	18	36	18.49	0.00058106	10	16	12.33	0.00017055	20	44	20.62	0.00074982	30	91	30.9	0.00125997	5	9	6.9	0.00010273
ECI1	NP_001910.2	2	4	9.6	0.00015797	1	3	9.6	0.00012836	6	30	28.15	0.00155679	1	3	6.29	0.00010653	4	8	21.85	0.00031015	9	54	47.02	0.00219254	4	14	26.16	0.00056441	2	5	10.6	0.00032522	6	40	28.81	0.00171817	1	2	4.3	0.00013735	1	2	4.3	0.00011159	6	47	33.77	0.00216185
YWHAQ	NP_006817.1	7	10.2521	31.02	0.00049908	5	27	27.35	0.001424	6	12.0923	22.45	0.0007735	6	21.236	29.39	0.00092956	9	42.8235	37.55	0.0020465	6	16.3057	22.45	0.00081608	9	22.4648	37.14	0.00111637	4	18	27.35	0.00144317	5	21.1391	17.55	0.00111926	9	20.198	35.1	0.00170978	3	23	16.73	0.00158187	5	13	22.45	0.00073707
TARDBP	NP_031401.1	5	12	27.54	0.0003457	10	27	42.03	0.0008427	5	8	22.95	0.00030283	10	25	41.3	0.0006476	11	30	41.79	0.00084843	6	21	25.36	0.00062198	4	10	21.74	0.00029408	5	5	16.67	0.00023724	6	12	31.64	0.000376	2	8	14.49	0.00040076	5	10	27.54	0.00040701	5	8	27.54	0.00026843
RBM39	NP_001310351.1	13	56	28.11	0.00134116	19	60.931	42.57	0.00158096	14	40.8649	31.53	0.00128599	14	51	34.94	0.00109827	21	71.6129	41.16	0.00168367	14	54	35.14	0.00132961	11	37	31.33	0.00090457	11	27.28	29.52	0.00107604	17	54.72	37.15	0.00142537	12	25.9615	29.72	0.00108118	13	49	31.12	0.00165797	13	35.8889	35.54	0.00100107
MRPL12	NP_002940.2	3	10	18.69	0.00060236	4	18	35.35	0.00117468	3	5	24.24	0.00039575	3	11	29.8	0.0005958	5	14	41.92	0.00082786	2	6	12.63	0.00037158	3	11	18.69	0.00067639	3	9	18.18	0.00089287	3	6	19.19	0.0003931	3	6	18.69	0.00062847	2	4	18.18	0.00034041	2	3	18.18	0.00021047
DNAJC10	NP_061854.1	5	9	13.11	0.00013536	8	15	16.52	0.00024442	4	8	9.84	0.0001581	7	20	22.7	0.00027047	4	11	9.08	0.00016241	8	16	23.08	0.0002474	10	15	24.34	0.0002303	5	10	10.34	0.00024771	9	14	19.67	0.00022902	4	6	10.34	0.00015692	5	10	10.21	0.00021249	6	10	13.37	0.00017517
DDX5	NP_004387.1	10	16.9735	22.96	0.00032971	13	22.139	25.73	0.00046591	6	9.77778	15.31	0.00024957	10	22.6538	22.48	0.00039568	14	27.4609	23.94	0.00052365	7	11.1111	13.36	0.0002219	8	12.9231	14.98	0.00025625	5	8	12.21	0.00025594	5	8.27273	14.82	0.00017478	8	12.1406	14.5	0.00041008	5	5.59821	8.96	0.00015364	4	12	7.49	0.00027149
CBX3	NP_057671.2	2	3	22.4	0.00019552	3	8.66667	32.24	0.00061195	2	5.6	22.4	0.00047957	3	8.6	22.95	0.00050398	2	6	23.5	0.00038388	3	5	29.51	0.00033503	2	3	22.4	0.00019959	1	2	15.85	0.00021468	3	6	23.5	0.00042532	2	2	22.4	0.00022666	2	4	16.94	0.00036831	2	6	22.4	0.00045544
ETFA	NP_000117.1	3	11	13.21	0.00039398	4	10	21.62	0.00038803	2	5	8.11	0.00023531	6	9	32.43	0.00028985	4	14	21.02	0.00049224	2	3	11.71	0.00011047	3	14	13.81	0.00051186	3	8	13.81	0.00047191	3	4	13.81	0.00015582	4	11	15.02	0.00068509	3	15	13.81	0.00075903	2	5	8.11	0.00020857
RPS28	NP_001022.1	1	6	17.39	0.00103711	2	4	27.54	0.00074907	2	4	30.43	0.0009085	2	5	30.43	0.00077713	4	9	44.93	0.00152718	1	2	17.39	0.00035542	2	3	30.43	0.00052935	3	6	40.58	0.0017081	1	2	17.39	0.000376	1	2	17.39	0.00060114	3	3	31.88	0.00073263	2	4	30.43	0.00080528
GDI2	NP_001485.2	2	3	6.52	8.041e-05	2	4.57143	11.01	0.00013274	3	12	11.01	0.00042261	4	6.66667	17.3	0.00016066	7	14.6154	31.69	0.00038454	3	7.5	11.01	0.00020666	4	4.5	15.28	0.00012312	4	6	18.65	0.00026485	4	9.33333	15.51	0.00027207	4	6.66667	17.3	0.0003107	1	0	4.27	X	4	9.16667	15.28	0.00028614
DDX41	NP_057306.2	5	8	13.18	0.0001534	9	15	17.68	0.00031161	9	18	22.67	0.00045352	8	14	19.61	0.00024138	9	27	17.85	0.00050824	10	18	22.83	0.00035485	9	19	20.42	0.00037191	7	12	18.49	0.00037897	8	17	18.97	0.00035454	10	17	23.47	0.00056683	4	12	10.61	0.00032509	5	13	13.5	0.00029033
RTCB	NP_055121.1	6	6	19.21	0.0001417	5	12	19.21	0.00030704	6	14	19.01	0.00043446	6	8	21.98	0.00016989	3	13	9.5	0.0003014	7	18	19.21	0.00043706	5	13	15.84	0.00031342	5	9	14.65	0.00035008	8	18	28.32	0.00046237	2	2	7.92	8.214e-05	3	4	10.69	0.00013347	6	10	19.6	0.00027507
COPB1	NP_057535.1	9	28	17.1	0.00035042	6	17	10.81	0.0002305	5	9	9.34	0.000148	14	36	24.87	0.00040512	5	11	9.97	0.00013514	7	11	15.53	0.00014153	6	13	13.12	0.00016608	3	9	5.35	0.00018551	2	6	5.14	8.167e-05	5	11	9.55	0.00023938	3	6	6.93	0.00010609	5	9	11.12	0.00013118
ABCF1	NP_001020262.1	6	14	13.25	0.0001976	4	7	10.18	0.00010704	8	21	19.41	0.00038947	6	15	14.2	0.00019037	6	10	14.08	0.00013856	10	29	20.83	0.00042083	10	22	24.26	0.00031698	1	2	1.66	4.649e-05	8	18	18.22	0.00027633	3	6	6.39	0.00014726	4	6	8.76	0.00011965	7	15	16.8	0.00024659
DPF2	NP_006259.1	1	6	4.6	0.00018302	2	4	10.23	0.00013219	3	5	14.32	0.0002004	2	8	8.44	0.00021942	4	12	18.16	0.00035934	6	13	27.37	0.00040769	5	10	24.3	0.00031138	2	4	9.72	0.00020095	6	10	31.46	0.00033177	3	10	14.32	0.00053042	3	10	14.32	0.00043096	3	7	14.32	0.00024869
SMC2	NP_006435.2	11	30	14.12	0.00029892	12	22	14.95	0.00023749	11	23	16.62	0.00030113	11	24	12.95	0.00021502	11	24	14.37	0.00023475	14	31	19.97	0.00031756	10	31	14.2	0.00031531	9	17	11.78	0.00027898	10	19	14.12	0.00020591	11	21	15.79	0.00036385	11	29	15.04	0.00040824	8	16	10.36	0.00018568
SEC16A	NP_055681.1	14	22.6667	12.94	0.0001147	26	50	24.99	0.00027411	8	0	6.83	X	18	22	17.18	0.0001001	22	0	20.11	X	13	29	12.05	0.00015087	19	0	14.55	X	11	10	10.78	8.334e-05	10	0	7.17	X	7	0	6.36	X	21	23.1111	20.41	0.00016522	9	0	7.68	X
SEC16A	NP_001263347.1	13	11.3333	11.05	5.791e-05	25	20	23.22	0.00011072	9	14	8.48	9.4e-05	18	22	17.1	0.00010109	23	60	21.89	0.00030099	12	0	10.33	X	20	56	16.28	0.00029212	11	10	10.88	8.416e-05	11	24	8.83	0.00013339	8	14	8.01	0.0001244	20	28.8889	18.59	0.00020856	10	19	9.34	0.00011308
SYNCRIP	NP_001153148.1	2	0	3.03	X	5	9	15.33	0.0002073	1	4	2.32	0.00011174	3	7	7.49	0.00013382	5	10.0588	14.08	0.00020993	2	5	6.06	0.00010929	1	2	2.32	4.34e-05	2	4	4.63	0.00014006	2	3	3.74	6.937e-05	3	4	8.91	0.00014787	2	9	6.24	0.00027033	3	4	8.91	9.904e-05
EIF3H	NP_003747.1	4	10	23.01	0.00033883	1	2	5.11	7.342e-05	4	6	16.19	0.00026713	2	8	8.81	0.00024373	2	2	8.81	6.652e-05	4	10	21.31	0.00034835	2	6	8.81	0.00020753	2	2	4.26	0.00011161	3	8	17.33	0.00029482	1	2	3.98	0.00011784	2	3	8.24	0.00014361	4	7	20.74	0.00027624
COPG2	NP_036265.3	9	21.0526	15.61	0.00028828	3	3.5	6.2	5.192e-05	3	2.28571	5.4	4.113e-05	6	8.5	10.45	0.00010466	6	10.6364	10.1	0.00014298	3	5	6.43	7.039e-05	4	4.57143	7.35	6.39e-05	3	5	6.66	0.00011276	4	4.44444	6.31	6.619e-05	4	3.66667	6.66	8.731e-05	3	3.42857	5.97	6.633e-05	2	4	3.9	6.379e-05
NCAPD2	NP_055680.3	6	19	6.64	0.00016175	2	5	2.93	4.612e-05	8	15	9.56	0.00016779	10	20	13.42	0.0001531	3	3	6.14	2.507e-05	8	18	9.35	0.00015754	7	10	9.49	8.69e-05	2	6	2.57	8.412e-05	8	16	10.56	0.00014815	3	6	3.28	8.882e-05	2	3	2	3.608e-05	6	11	8.42	0.00010907
MCCC2	NP_071415.1	4	15	6.75	0.00031776	2	9	3.02	0.00020656	3	4	9.59	0.00011134	5	14	12.08	0.00026668	2	3	3.02	6.239e-05	3	10	7.99	0.0002178	5	16	11.19	0.00034601	2	7	3.02	0.00024423	4	9	11.72	0.00020737	1	2	3.02	7.367e-05	5	14	12.08	0.00041901	3	5	9.59	0.00012337
CDC37	NP_008996.1	1	2	5.56	6.31e-05	1	6	5.56	0.0002051	3	7	12.43	0.00029022	3	7	12.96	0.0001986	2	6	10.05	0.00018585	3	5	12.96	0.0001622	2	4	10.05	0.00012884	1	2	5.56	0.00010393	3	7	12.96	0.00024022	2	4	10.05	0.00021946	1	4	5.56	0.00017831	2	4	10.05	0.00014699
SMARCA4	NP_001122317.1	8	16	7.3	0.00011801	8	9.88889	7.05	7.902e-05	9	17	9.46	0.00016476	11	19	9.21	0.00012601	6	10.8	5.69	7.82e-05	13	23	10.08	0.00017441	8	12	7.79	9.035e-05	6	12	5.88	0.00014577	11	20	9.65	0.00016045	3	3	2.47	3.848e-05	6	17	6.25	0.00017715	8	14	7.17	0.00012027
NACA	NP_001106674.2	5	14	5.95	0.00018051	7	30	6.38	0.00041907	3	16	3.03	0.00027108	2	8	3.03	9.275e-05	8	26	6.7	0.0003291	4	16	4.54	0.0002121	3	10	4.65	0.00013162	8	19	5.08	0.00040348	5	13	3.03	0.00018231	3	12	4.54	0.00026905	7	32	6.38	0.00058293	6	38	6.16	0.00057066
RPS11	NP_001006.1	4	6	24.68	0.00045292	6	13	42.41	0.00106316	2	5	13.92	0.00049594	3	9	18.35	0.00061088	8	23	44.94	0.00170438	1	2	6.96	0.00015521	3	5	24.68	0.00038529	5	11	25.95	0.00136756	3	4	12.03	0.00032841	5	8	31.65	0.0010501	1	3	11.39	0.00031994	X	X	X	X
CAPZA1	NP_006126.1	3	5	18.18	0.00020851	3	3	19.58	0.00013554	2	3	10.84	0.00016439	3	5	17.13	0.00018749	3	6	19.58	0.00024563	2	1.14286	7.69	4.9e-05	3	6	16.78	0.00025542	2	5	10.49	0.00034341	3	3.6	12.94	0.00016329	2	3	10.49	0.00021755	4	6	20.63	0.0003535	X	X	X	X
COPB2	NP_004757.1	2	2	5.74	2.633e-05	4	5	9.38	7.131e-05	4	3	9.71	5.189e-05	5	9	10.26	0.00010653	4	6	10.71	7.754e-05	5	9	13.47	0.00012181	6	8	17.11	0.00010751	1	2	2.1	4.336e-05	3	4	8.39	5.727e-05	2	3	5.85	6.867e-05	3	3	6.29	5.58e-05	X	X	X	X
TPI1	NP_000356.1	3	4	24.9	0.00019159	3	5	18.88	0.00025947	5	7	34.94	0.00044057	6	17	43.37	0.00073218	6	10	37.75	0.00047021	5	11	38.55	0.00054169	5	10	38.15	0.00048896	2	2	14.06	0.00015778	4	12	29.72	0.00062516	5	10	36.55	0.00083291	X	X	X	X	3	5	23.29	0.00027894
LDHA	NP_001158886.1	4	14.5714	21.05	0.00048141	3	5	19.94	0.00017897	5	10	19.39	0.00043412	5	5.32609	20.78	0.00015822	4	8	22.44	0.00025946	5	12	26.87	0.0004076	6	11.6471	28.53	0.00039281	4	5.38462	21.61	0.00029299	7	14.6364	25.21	0.00052594	5	5	26.87	0.00028725	X	X	X	X	2	6	13.85	0.00023088
MDH2	NP_005909.2	2	4	10.36	0.00014115	2	5	12.13	0.00019115	5	10	22.49	0.00046366	5	10	24.85	0.00031729	2	5	12.13	0.0001732	3	3	15.09	0.00010883	3	7	15.68	0.00025215	5	9	24.85	0.00052304	3	6	15.09	0.00023027	7	12	31.36	0.00073631	X	X	X	X	6	9	29.29	0.00036988
HMGB1	NP_002119.1	2	3	12.56	0.00016642	2	7	14.42	0.0004207	3	12	20.93	0.0008747	1	2	6.98	9.976e-05	2	9	13.95	0.00049012	4	11	36.74	0.00062736	2	6	13.95	0.00033977	2	7	14.42	0.00063955	3	11	20.93	0.00066369	2	5	14.42	0.00048231	X	X	X	X	4	15	28.37	0.00096914
PGK1	NP_000282.1	6	18	22.78	0.00051482	3	4	11.51	0.00012395	2	4	8.15	0.00015033	8	12	28.3	0.00030861	7	13	30.94	0.00036501	4	6	15.35	0.00017643	7	9	29.98	0.00026277	1	3	7.19	0.00014132	3	7	11.27	0.00021776	6	9	24.7	0.00044761	X	X	X	X	4	8	15.59	0.00026649
PRDX6	NP_004896.1	3	8	16.52	0.00042596	1	4	7.59	0.00023074	4	13	26.79	0.00090952	4	11	25.45	0.00052664	3	13	22.77	0.0006795	2	7	15.18	0.00038319	3	14	16.07	0.00076094	1	5	7.59	0.00043846	3	8	22.77	0.00046329	2	4	15.18	0.00037035	X	X	X	X	1	5	7.59	0.00031007
VARS	NP_006286.1	3	4	5.3	3.774e-05	1	2	2.22	2.045e-05	5	7	10.28	8.679e-05	3	4	4.98	3.394e-05	3	6	7.52	5.558e-05	11	20	15.98	0.00019402	3	7	5.06	6.743e-05	2	4	5.06	6.216e-05	7	17	11.23	0.00017447	2	6	4.03	9.845e-05	X	X	X	X	4	9	7.75	9.891e-05
NUP210	NP_079199.2	9	19	10.07	0.00012009	4	8	3.6	5.478e-05	6	8	5.83	6.644e-05	6	7	5.72	3.978e-05	6	12	5.3	7.446e-05	4	6	4.35	3.899e-05	9	13	10.44	8.388e-05	1	2	0.85	2.082e-05	5	10	5.41	6.874e-05	4	6	4.19	6.594e-05	X	X	X	X	5	7	5.51	5.153e-05
UBR4	NP_065816.2	3	5	1.08	1.151e-05	2	4	0.6	9.97e-06	6	8	2.87	2.419e-05	11	22	4.9	4.552e-05	8	9	2.87	2.033e-05	20	35	7.35	8.28e-05	3	5	1.22	1.175e-05	2	2	0.62	7.58e-06	12	16	5	4.005e-05	3	3	1.25	1.2e-05	X	X	X	X	7	9	2.93	2.412e-05
RRM1	NP_001024.1	4	9	6.57	0.00013553	4	8	7.95	0.00013052	1	2	1.77	3.957e-05	5	7	9.09	9.479e-05	7	9	10.1	0.00013305	6	10	12.25	0.00015482	3	5	5.43	7.686e-05	3	4	5.93	9.921e-05	2	3	3.03	4.914e-05	X	X	X	X	1	2	1.77	4.255e-05	1	2	1.77	3.508e-05
SNRPD2	NP_004588.1	3	7	25.42	0.00070752	3	4	43.22	0.00043802	3	4	32.2	0.00053124	3	8	24.58	0.00072707	4	8	53.39	0.00079379	2	3	16.95	0.00031175	5	9	50	0.00092861	X	X	X	X	3	3	33.05	0.0003298	4	5	33.05	0.00087879	4	8	38.14	0.0011424	1	2	15.25	0.00023544
NUDT21	NP_008937.1	5	11	35.68	0.00057795	4	9	36.12	0.0005123	4	7	29.07	0.00048327	3	10	24.67	0.00047244	6	11	39.21	0.00056736	3	7	24.67	0.00037812	2	5	19.38	0.00026817	X	X	X	X	5	10	37.44	0.00057146	3	4	24.67	0.00036545	3	7	22.03	0.00051962	4	10	33.04	0.00061194
PSMC6	NP_002797.3	6	10	24.81	0.00029595	3	7	11.41	0.00022444	5	7	23.82	0.00027221	6	14	22.08	0.00037256	6	12	27.05	0.00034864	4	9	18.11	0.00027384	7	11	25.31	0.00033232	X	X	X	X	4	7	18.86	0.00022532	2	5	11.17	0.00025731	2	2	8.44	8.362e-05	3	4	11.41	0.00013788
CWC27	NP_005860.2	2	5	14.41	0.00012634	5	6	16.74	0.00016426	5	8	25.21	0.00026562	5	8	26.06	0.00018177	6	10	22.88	0.00024806	5	7	27.12	0.00018185	2	3	8.05	7.738e-05	X	X	X	X	3	5	16.95	0.00013742	2	4	9.75	0.00017576	2	4	10.17	0.0001428	5	8	25.21	0.00023544
PTBP1	NP_002810.1	6	12	24.42	0.00025695	10	25	38.42	0.00057996	4	8	12.03	0.00022509	13	40	47.22	0.00077015	9	26	32.85	0.00054653	3	9	9.87	0.00019813	7	16	26.21	0.00034973	X	X	X	X	2	5	8.44	0.00011645	4	6	19.57	0.0002234	8	19	29.62	0.00057479	3	4	8.26	9.976e-05
RPS2	NP_002943.2	7	21	31.74	0.00085482	5	15	23.89	0.00066151	5	11	24.57	0.00058836	7	21	28.33	0.00076864	9	20	36.18	0.0007992	5	14	23.55	0.0005859	7	15	33.45	0.0006233	X	X	X	X	5	8	24.23	0.00035419	2	3	8.53	0.00021235	4	9	19.8	0.00051759	4	9	17.75	0.00042669
OGDH	NP_002532.2	6	10	13.29	0.00011659	5	6	11.05	7.579e-05	5	14	7.23	0.00021447	5	11	10.95	0.00011532	2	3	3.42	3.434e-05	9	19	17.89	0.00022774	6	9	7.23	0.00010711	X	X	X	X	6	13	9.68	0.00016485	2	3	3.13	6.082e-05	1	2	1.37	3.294e-05	5	16	7.23	0.00021726
IPO5	NP_002262.3	4	4	8.97	4.279e-05	4	9	8.43	0.0001043	9	19	16.14	0.00026705	6	11	11.39	0.0001058	4	8	8.52	8.401e-05	14	25	20.9	0.00027493	5	7.77778	9.06	8.493e-05	X	X	X	X	11	14	17.58	0.00016288	5	9	10.76	0.0001674	4	8	8.34	0.0001209	10	18	16.41	0.00022425
HNRNPD	NP_002129.2	1	3	6.21	0.00011693	2	4	8.5	0.00016891	3	4	15.03	0.00020486	2	3	7.19	0.00010514	7	13.4444	26.14	0.00051442	2	4	7.52	0.00016029	2	5	6.21	0.00019894	X	X	X	X	1	3	2.94	0.00012718	4	9	18.63	0.00060998	1	2	6.21	0.00011013	1	2	4.58	9.079e-05
HNRNPUL1	NP_008971.2	4	9	8.64	0.0001254	3	3	6.54	4.529e-05	1	3	2.22	5.492e-05	4	5	9.58	6.264e-05	4	11	8.29	0.00015046	2	3	3.97	4.297e-05	2	7	3.74	9.956e-05	X	X	X	X	2	3	3.27	4.546e-05	2	2	3.74	4.846e-05	4	9	10.98	0.00017717	2	4	4.79	6.491e-05
SPTAN1	NP_001123910.1	5	8	3.84	3.852e-05	2	4	1.33	2.087e-05	13	23	9.89	0.00014552	4	8	3.51	3.464e-05	3	5	3.15	2.363e-05	14	26	10.17	0.00012871	7	10	6.1	4.915e-05	X	X	X	X	11	28	9.57	0.00014664	2	2	1.53	1.675e-05	2	3	1.82	2.041e-05	9	17	7.71	9.534e-05
FLNB	NP_001157790.1	5	7.12727	3.36	3.281e-05	2	2	1.85	9.97e-06	6	13	4.4	7.863e-05	4	4.24429	2.97	1.757e-05	6	9	3.98	4.067e-05	10	14.1373	6.72	6.69e-05	7	11	5.06	5.169e-05	X	X	X	X	9	17	6.52	8.511e-05	3	3	2.55	2.401e-05	1	0	0.46	X	5	6	4.32	3.217e-05
H2AFX	NP_002096.1	4	4.67742	47.55	0.00039012	2	0.333333	26.57	3.012e-05	3	2.16667	41.26	0.00023745	3	2.18182	27.27	0.00016363	3	0.333333	31.47	2.729e-05	1	0	4.9	X	X	X	X	X	2	0	11.19	X	2	1	26.57	9.071e-05	2	0.333333	26.57	4.834e-05	2	0	16.08	X	3	0.333333	31.47	3.238e-05
RPA1	NP_002936.1	5	7	14.45	0.00013553	5	7	23.38	0.00014683	5	8	11.53	0.00020353	X	X	X	X	4	9	9.25	0.00017106	3	10	11.85	0.00019906	3	4	10.55	7.906e-05	2	5	4.87	0.00015944	3	10	7.31	0.00021059	1	2	3.08	6.734e-05	2	3	7.14	8.206e-05	3	8	7.31	0.0001804
CAPZB	NP_001269091.1	2	9	14.95	0.00035661	1	2	8.31	8.586e-05	2	4	11.3	0.00020826	X	X	X	X	2	10	13.29	0.00038898	2	5	11.3	0.00020369	2	10	11.3	0.00040449	1	5	8.31	0.0003263	2	4	11.3	0.00017239	1	2	8.31	0.0001378	2	6	13.29	0.00033589	2	4	11.3	0.0001846
COPE	NP_009194.2	4	8	25	0.00030979	3	5	15.26	0.00020976	X	X	X	X	3	4	19.81	0.00013928	5	6	44.16	0.00022808	2	3	8.77	0.00011943	3	12	14.94	0.00047435	2	4	11.69	0.00025511	1	2	6.82	8.423e-05	5	6	23.05	0.00040401	2	4	11.69	0.00021884	2	2	6.82	9.02e-05
NSF	NP_006169.2	8	27	17.61	0.00043283	9	19	19.89	0.00032998	X	X	X	X	8	20	23.66	0.00028829	8	18	16.13	0.00028327	1	3	2.28	4.944e-05	10	24	18.28	0.00039274	4	5	10.35	0.00013201	3	7	5.78	0.00012205	6	13	12.63	0.00036238	7	15	12.63	0.00033973	2	3	4.44	5.601e-05
LDHB	NP_001302466.1	9	36.4286	40.76	0.00127412	X	X	X	X	2	3	10.26	0.00013787	10	43.6739	44.57	0.00137353	9	30	33.72	0.00103006	9	14	34.9	0.00050342	8	24.3529	32.55	0.0008695	6	8.61538	25.51	0.00049629	5	8.36364	24.05	0.00031817	7	22	29.33	0.00133803	5	8	24.93	0.00039532	4	12	20.82	0.00048883
CTTN	NP_005222.2	1	2	2.91	4.337e-05	X	X	X	X	1	2	3.09	5.699e-05	3	4	11.45	7.8e-05	2	3	5.09	6.386e-05	1	2	2.73	4.459e-05	2	2	5.82	4.427e-05	2	2	9.45	7.143e-05	1	2	2.73	4.717e-05	1	2	2.73	7.542e-05	2	4	9.45	0.00012255	1	2	3.09	5.051e-05
CRKL	NP_005198.1	X	X	X	X	3	6	11.88	0.00025587	4	6	19.14	0.00031033	2	8	10.56	0.00028315	5	12	24.75	0.0004637	9	19	37.95	0.0007689	4	4	14.52	0.00016073	1	4	4.29	0.00025932	5	8	21.45	0.0003425	2	4	11.88	0.00027379	4	6	15.84	0.00033367	6	15	27.72	0.00068767
2017-09-02	NP_001269901.1	X	X	X	X	6	9	28.03	0.00029367	2	3	12.37	0.00011872	4	6	15.66	0.00016249	4	6	16.41	0.0001774	4	7	21.21	0.00021675	3	8	16.67	0.00024596	1	2	4.04	9.921e-05	3	7	18.43	0.00022931	1	4	6.57	0.00020949	2	3	9.6	0.00012765	1	2	6.57	7.016e-05
DDX24	NP_065147.1	39	180	60.19	0.00249921	50	192	69.97	0.00288815	45	252	61.7	0.00459751	32	189	53.08	0.0023596	47	234	65.08	0.00318947	48	232	65.77	0.00331173	44	200	61.35	0.00283471	48	165	62.75	0.00377314	52	350	69.5	0.00528551	26	120	50.06	0.00289724	33	134	49.83	0.00262858	50	330	66.47	0.00533648
FOXK1	NP_001032242.1	24	250.357	49.93	0.0040736	26	236.28	58.94	0.00416518	11	41	24.28	0.00087659	27	313.651	55.39	0.00458894	31	282.95	58.39	0.00451961	14	39	32.2	0.00065241	34	249.659	60.57	0.00414681	26	194.828	53.07	0.00522107	16	51.6538	37.11	0.00091414	23	170	43.93	0.00480996	16	189	41.34	0.00434478	18	56.6914	44.34	0.00107435
FOXK2	NP_004505.2	19	118.643	50.3	0.00214398	15	64.7201	41.52	0.00126709	7	26	28.33	0.00061737	14	66.3492	44.39	0.00107811	18	60.0504	50	0.00106529	7	30	24.85	0.00055736	15	51.3411	43.03	0.00094709	15	39.1718	45.3	0.00116585	11	27.3462	27.12	0.00053748	14	41	39.85	0.00128836	11	37	31.82	0.00094464	8	25.3086	25.91	0.00053267
RPL13	NP_001230059.1	7	15	28.13	0.00093178	6	0	28.13	X	3	3	18.23	0.00024487	4	0	18.75	X	7	8	30.73	0.00048785	6	6.5	24.48	0.00041512	6	7	29.69	0.00044388	6	7	33.85	0.00071616	8	9.5	40.63	0.00064185	2	3	11.46	0.00032405	7	13	33.33	0.00114091	2	2	12.5	0.0001447
WDR6	NP_060501.3	25	96	42.57	0.00099476	21	76	31.1	0.0008532	25	69	36.23	0.00093948	24	96	42.83	0.00089447	29	105	37.88	0.00106809	30	112	45.35	0.00119317	26	88	36.75	0.00093085	27	61	33.19	0.00104104	30	92	46.57	0.00103687	16	40	25.98	0.00072074	11	21	19.2	0.00030744	27	80	41.62	0.00096549
ALDH1B1	NP_000683.3	15	48	44.49	0.00110732	13	38	39.46	0.00094974	4	8	13.73	0.0002425	16	45	50.68	0.00093345	13	55	39.65	0.00124557	5	8	13.35	0.00018974	16	45	45.45	0.00105973	12	38	37.14	0.00144379	2	3	4.45	7.527e-05	12	29	41.97	0.00116333	18	63.8873	47.97	0.00208225	2	4	7.74	0.00010747
RPL9	NP_001020092.1	7	17	55.73	0.00105602	5	16	34.9	0.00107679	5	9	47.92	0.00073461	6	13	55.73	0.00072613	5	17	42.19	0.00103668	5	8	36.98	0.00051092	7	27	48.44	0.00171212	2	3	15.63	0.00030692	2	5	17.19	0.00033782	3	5	17.19	0.00054009	2	8	21.35	0.0007021	2	4	17.19	0.0002894
DPM1	NP_001303963.1	5	15	21.02	0.00060645	8	18	36.61	0.00078843	8	20	22.37	0.00106249	10	31	41.02	0.00112696	6	19	36.27	0.0007541	10	31	36.61	0.00128855	7	27	34.92	0.00111433	10	14	40	0.00093222	7	19	25.76	0.00083549	9	18	28.14	0.00126546	5	22	26.1	0.00125664	8	16	33.9	0.00075341
SPTLC1	NP_006406.1	8	48	37.21	0.00121033	6	28	23.26	0.00076491	6	29	21.99	0.00096084	8	36	37.63	0.00081623	9	32	34.04	0.00079211	6	23	24.95	0.00059625	8	31	33.62	0.00079794	7	19	28.33	0.00078905	6	35	26.22	0.00095988	6	15	29.39	0.0006577	6	21	28.12	0.00074811	6	25	25.37	0.0007342
PSMD7	NP_002802.2	4	6	22.22	0.00022087	4	9	18.52	0.00035893	2	5	12.65	0.00024185	4	15	21.3	0.0004965	8	21	37.04	0.00075887	6	7	29.94	0.00026492	5	11	29.01	0.00041335	1	4	5.25	0.00024251	2	7	8.95	0.00028026	2	3	12.65	0.00019203	2	4	11.11	0.00020803	3	9	16.36	0.00038586
RPL13	NP_150254.1	6	0	17.54	X	7	17	29.38	0.00104107	3	3	16.59	0.00022282	5	10	20.85	0.00050826	7	8	27.96	0.00044392	6	6.5	22.27	0.00037774	6	7	27.01	0.00040391	6	7	30.81	0.00065167	8	9.5	36.97	0.00058405	2	3	10.43	0.00029487	7	13	30.33	0.00103817	2	2	11.37	0.00013167
RPL7A	NP_000963.1	8	19	31.95	0.00085191	8	19	37.59	0.00092296	2	6	9.4	0.0003535	8	18	33.83	0.00072571	7	19	37.59	0.00083631	4	7	19.92	0.00032268	4	12	16.54	0.00054925	3	4	12.41	0.00029539	4	9	13.16	0.00043891	3	12	14.29	0.00093561	2	18	9.4	0.00114025	5	11	21.8	0.00057444
RPL4	NP_000959.2	8	18	23.42	0.00050277	12	34	31.85	0.00102887	4	12	16.86	0.00044042	8	18	26	0.00045208	15	66	36.3	0.00180972	13	28	35.6	0.00080406	9	25	25.29	0.00071283	7	21	24.36	0.00096606	4	14	14.29	0.00042532	10	28	25.76	0.00135996	7	29	22.48	0.00114441	4	12	11.24	0.00039038
RPL17	NP_001186273.1	8	20	32.07	0.00129639	10	24	48.91	0.00168541	2	4	14.13	0.00034069	8	24	37.5	0.00139883	9	20	42.93	0.00127265	5	8	29.89	0.00053313	9	23	43.48	0.00152188	6	12	42.39	0.00128108	3	6	14.67	0.000423	5	15	32.07	0.00169071	5	17	21.2	0.00155683	3	4	23.91	0.00030198
RPL10	NP_006004.3	10	40	34.58	0.0022293	12	51	43.46	0.00307941	6	12	24.77	0.00087879	10	50	30.84	0.00250568	12	44	36.92	0.00240732	9	25	28.97	0.00143247	7	40	24.77	0.00227571	7	20	24.77	0.00183581	6	13	30.37	0.00078803	6	25	24.77	0.00242283	9	39	25.23	0.00307086	4	9	18.69	0.0005842
CNP	NP_149124.3	10	34	34.44	0.00096321	9	24	28.03	0.00073662	6	15	24.23	0.00055837	6	15	26.6	0.0003821	10	29	28.27	0.00080651	6	12	23.28	0.00034951	7	26	25.65	0.0007519	3	4	16.39	0.00018663	4	4	16.39	0.00012325	5	11	19.71	0.00054188	5	11	22.09	0.00044027	5	17	21.14	0.00056092
IARS2	NP_060530.3	14	31	22.83	0.00036535	14	30	24.51	0.00038305	3	6	6.13	9.292e-05	13	26	27.17	0.00027553	15	30	23.32	0.00034709	4	11	9.58	0.00013328	11	21	21.64	0.00025264	6	9	11.26	0.00017469	6	9	9.68	0.00011536	7	13	13.64	0.00026642	6	11	9.78	0.00018316	2	5	4.74	6.863e-05
RPL10A	NP_009035.3	5	10	17.05	0.00054962	4	7	24.88	0.00041682	6	10	24.88	0.0007222	6	15	31.8	0.00074131	6	13	38.71	0.00070142	6	14	27.65	0.0007911	4	11	13.82	0.00061717	3	8	17.51	0.00072417	2	4	13.82	0.00023912	4	7	13.82	0.00066901	2	9	13.82	0.00069886	6	7	23.04	0.0004481
RPL7	NP_000962.2	6	21	34.68	0.00100993	9	27	40.32	0.00140677	4	11	25.4	0.00069511	4	16	23.39	0.00069189	8	29	38.71	0.00136912	2	12	14.92	0.00059332	6	28	29.84	0.0013746	5	10	25	0.00079206	2	3	14.92	0.00015692	4	17	19.76	0.00142165	4	11	21.37	0.0007474	3	11	16.94	0.00061613
RPL18A	NP_000971.1	6	14	28.41	0.00094872	6	22	23.3	0.00161518	3	5	12.5	0.00044522	6	11	35.8	0.00067027	5	9	25	0.00059872	3	6	14.77	0.00041802	6	12	17.05	0.00083012	7	13	29.55	0.00145092	7	8	24.43	0.00058964	1	2	7.95	0.00023568	3	5	11.93	0.0004787	5	6	18.75	0.00047356
DIS3	NP_055768.3	7	15	12.32	0.00018674	9	15	18.37	0.00020232	10	18	17.54	0.00029446	10	34	18.89	0.00038061	5	10	11.38	0.00012222	9	15	13.78	0.00019199	9	20	14.72	0.00025418	3	9	7.62	0.00018454	12	17	20.98	0.00023019	6	9	8.77	0.00019484	3	6	5.74	0.00010553	9	11	13.15	0.0001595
RAVER1	NP_597709.2	6	8	21.16	0.00012621	1	2	2.78	3.418e-05	7	12	21.96	0.00024876	3	4	9.39	5.674e-05	5	9	12.04	0.00013939	10	17	33.2	0.00027573	5	8	16.53	0.00012884	4	5	14.15	0.00012992	5	10	16.8	0.00017159	2	3	6.88	8.23e-05	2	4	6.88	8.916e-05	6	11	18.52	0.00020212
MYBBP1A	NP_001099008.1	13	38	16.07	0.00034025	14	19	18.62	0.00018432	13	27	14.86	0.00031767	19	56	20.5	0.00045087	14	33	17.42	0.00029007	17	44	20.2	0.00040505	11	35	15.17	0.00031992	6	12	8.86	0.00017697	16	37	21.92	0.00036034	14	32	17.42	0.00049824	4	10	5.78	0.0001265	14	37	17.04	0.00038586
SLC25A1	NP_001243463.1	4	8	22.01	0.00030004	2	4	3.77	0.00016253	3	7	7.23	0.00034497	5	8	18.55	0.00026979	4	5	17.61	0.00018409	4	6	14.78	0.00023136	5	12	17.61	0.00045944	2	2	5.97	0.00012354	3	8	18.24	0.00032634	5	8	18.24	0.00052175	3	4	15.09	0.00021195	3	6	18.24	0.00026209
UPF1	NP_001284478.1	8	14	11.69	0.0001479	7	12	12.49	0.00013734	8	17	11.96	0.00023598	9	17	16.3	0.00016148	10	20	13.73	0.00020741	19	35	28.26	0.00038013	8	15	12.84	0.00016176	6	14	9.92	0.00024358	8	15	12.58	0.00017235	3	4	5.05	7.348e-05	6	15	10.27	0.00022388	5	14	9.3	0.00017225
SART1	NP_005137.1	4	5	8.5	7.454e-05	9	18	20	0.00029073	3	6	6.5	0.00011754	2	3	4.13	4.022e-05	5	16	10.75	0.00023417	4	6	8.75	9.196e-05	5	11	10.88	0.00016741	4	8	9.88	0.00019643	3	8	6.25	0.00012972	5	11	10.88	0.00028517	5	13	11.25	0.00027382	6	11	12.75	0.000191
RPL15	NP_002939.2	6	23	31.86	0.00134468	3	17	20.59	0.00107679	4	15	19.61	0.00115233	5	16	25	0.00084112	3	14	17.16	0.00080351	4	13	20.59	0.0007814	7	27	31.86	0.00161141	2	4	6.86	0.00038516	5	9	25	0.0005723	4	10	20.59	0.00101664	1	6	5.88	0.0004956	5	9	25	0.00061284
RHOT2	NP_620124.1	3	9	10.68	0.00017369	4	6	17.15	0.00012545	4	7	13.92	0.00017751	3	5	8.74	8.677e-05	5	8	17.31	0.00015156	5	6	14.72	0.00011905	4	8	13.92	0.00015761	4	8	16.02	0.00025428	3	7	9.55	0.00014693	4	7	13.92	0.00023491	3	3.75	8.74	0.00010225	3	6	9.55	0.00013486
PFAS	NP_036525.1	9	14	12.93	0.00012479	8	16	11.43	0.00015452	4	6	6.05	7.028e-05	9	17	12.93	0.00013626	9	19	14.2	0.00016626	6	7	9.27	6.415e-05	9	17	14.35	0.00015469	5	9	8	0.00013213	9	14	12.11	0.00013573	5	8	6.35	0.000124	2	2	3.29	2.519e-05	5	7	8.22	7.267e-05
CAND1	NP_060918.2	3	6	4.72	5.818e-05	5	8	7.89	8.404e-05	4	5	8.05	6.371e-05	11	16	15.69	0.0001395	2	3	4.15	2.856e-05	5	10	10	9.969e-05	7	10	11.54	9.898e-05	1	2	1.46	3.194e-05	5	9	9.11	9.492e-05	2	3	4.63	5.058e-05	3	6	6.91	8.22e-05	5	9	9.19	0.00010164
HACD3	NP_057479.2	3	11	14.92	0.00036242	4	7	18.23	0.00024986	5	16	20.44	0.00069267	4	8	15.19	0.000237	3	6	14.92	0.00019406	4	9	18.78	0.00030486	5	13	22.1	0.00043723	4	10	19.34	0.00054263	5	12	20.99	0.00043002	4	10	19.06	0.00057291	2	4	9.12	0.00018619	4	12	18.78	0.00046048
DNM2	NP_001005360.1	6	10	10.34	0.00013709	4	9	6.09	0.00013367	3	3	4.25	5.404e-05	6	15	8.97	0.0001849	5	7	8.97	9.421e-05	3	10	5.98	0.00014094	6	11	8.74	0.00015394	2	3	3.68	6.774e-05	3	5.83333	5.17	8.698e-05	3	3	4.6	7.152e-05	3	6	6.44	0.00011621	4	5	6.55	7.983e-05
ZC3H18	NP_001281269.1	3	7	5.94	8.545e-05	4	6	7.98	7.935e-05	5	10	8.6	0.00016041	1	2	2.56	2.195e-05	5	9	7.16	0.00010786	3	6	6.76	7.53e-05	4	7	8.19	8.723e-05	6	11	9.83	0.00022116	3	6	6.45	7.967e-05	5	7	9.52	0.00014859	1	2	2.05	3.449e-05	4	7	7.78	9.953e-05
HSPB1	NP_001531.1	10	30	67.32	0.00174538	9	38	81.95	0.0023952	11	42	59.51	0.00321078	11	44	71.22	0.00230181	10	41	76.59	0.00234167	12	52	71.22	0.00311036	8	28	63.41	0.00166294	11	42	85.85	0.00402445	9	43	67.32	0.00272099	5	17	54.15	0.00171985	8	32	66.34	0.0026303	13	43	73.66	0.00291373
SKP1	NP_733779.1	2	21	26.38	0.00153658	5	10	37.42	0.00079273	6	21	45.4	0.00201905	2	8	20.25	0.00052635	7	27	55.21	0.00193942	6	20	58.9	0.00150454	5	25	44.79	0.00186734	2	2	19.63	0.00024102	4	13	44.79	0.00103459	3	5	36.2	0.00063618	3	8	29.45	0.00082701	4	15	44.79	0.00127831
MRPL4	NP_666499.1	3	6	12.86	0.0002301	9	14	34.41	0.00058167	4	7	20.9	0.00035274	6	8	34.08	0.00027587	7	14	35.69	0.00052706	6	9	31.83	0.00035485	7	13	29.9	0.00050893	4	7	21.22	0.00044213	3	10	10.61	0.00041711	3	6	12.86	0.00040012	2	5	9	0.00027091	2	3	7.4	0.000134
EMD	NP_000108.1	4	5	22.44	0.00023478	7	15	45.67	0.00076308	3	5	20.87	0.0003085	6	10	37.8	0.00042222	5	14	22.83	0.00064534	5	21	26.38	0.00101379	3	9	17.72	0.0004314	4	7	18.11	0.00054135	4	9	22.83	0.00045964	6	11	34.25	0.00089816	4	15	38.98	0.0009951	5	7	28.74	0.00038282
CSNK2A1	NP_808228.1	6	0	36.47	X	10	3.92308	44.31	0.00019879	9	4.11765	47.45	0.00025306	8	9.18919	42.35	0.00038646	8	0	44.71	X	10	0	42.75	X	13	4.41379	50.59	0.00021074	11	4.34783	43.14	0.00033492	11	0	47.84	X	6	0	36.08	X	6	0	37.25	X	9	0	47.84	X
CETN2	NP_004335.1	2	5	29.07	0.00034671	4	6	33.72	0.00045075	3	10	29.07	0.00091114	2	6	26.74	0.0003741	4	11	36.63	0.00074879	4	11	36.05	0.0007842	3	7	29.07	0.0004955	3	9	29.07	0.00102784	3	10	29.07	0.00075419	3	5	29.07	0.00060289	3	5	36.63	0.00048984	2	5	29.07	0.00040381
RPL11	NP_000966.2	3	15	19.66	0.00100506	1	2	7.87	0.00014518	1	2	7.87	0.00017609	3	3	27.53	0.00018075	5	9	25.84	0.00059199	1	2	7.87	0.00013778	4	9	36.52	0.00061559	2	3	15.73	0.00033106	2	2	15.73	0.00014575	3	8	14.04	0.00093211	2	4	15.73	0.00037866	1	2	7.87	0.00015608
DSP	NP_004406.2	21	47	12.16	0.00019525	41	94	23.34	0.00042306	13	25	8.43	0.00013647	38	95	20.59	0.00035486	64	175	32.64	0.00071367	17	35	9.16	0.00014948	19	48	12.19	0.00020355	30	62	16.23	0.0004242	8	15	6.3	6.778e-05	26	64	14.91	0.00046232	40	115	22.5	0.00067495	12	19	7.49	9.193e-05
SQSTM1	NP_001135771.1	3	6	16.57	0.00020101	3	8	18.82	0.00029037	3	7	14.89	0.00030815	1	2	5.9	6.025e-05	6	15	32.58	0.00049333	5	8	26.97	0.00027555	3	5	13.76	0.000171	2	3	9.27	0.00016553	3	8	14.89	0.00029151	2	2	10.67	0.00011651	2	4	8.71	0.00018933	3	6	15.45	0.00023412
SF3A3	NP_006793.1	5	13	19.16	0.00030948	5	9	20.36	0.00023212	2	3	6.59	9.384e-05	3	6	10.98	0.00012844	4	7	12.97	0.00016359	2	4	7.98	9.79e-05	6	16	22.95	0.00038882	3	4	10.58	0.00015683	4	5	14.97	0.00012946	4	7	13.97	0.00028977	3	6	10.58	0.0002018	3	5	8.98	0.00013863
RANBP9	NP_005484.2	1	2	3.43	3.272e-05	3	4.2	9.88	7.444e-05	2	4	5.35	8.599e-05	2	2.5	5.08	3.678e-05	2	7	6.31	0.00011243	2	3	4.66	5.046e-05	1	2	1.92	3.34e-05	2	4	4.12	0.00010778	2	4	6.31	7.118e-05	3	5	6.58	0.00014225	2	3	4.12	6.934e-05	3	5	7.54	9.527e-05
DKC1	NP_001135935.1	3	5	11.39	0.00011716	3	5	7.27	0.00012693	3	8	9.43	0.00024631	1	7	3.93	0.00014749	3	5	8.45	0.00011501	3	5	10.02	0.00012045	2	2	8.25	4.784e-05	3	3	8.45	0.00011578	3	6	11.39	0.00015291	3	6	9.63	0.00024447	2	3	8.64	9.931e-05	1	5	3.93	0.00013645
WAPL	NP_001305257.1	6	18	8.7	0.00018132	7	12	11.99	0.00013096	5	13	7.94	0.00017207	4	14	6.59	0.00012681	7	19	10.47	0.00018789	4	8	6.25	8.285e-05	8	19	12.08	0.00019538	4	16	7.43	0.00026545	5	11	8.19	0.00012052	3	4	5.07	7.007e-05	3	4	5.07	5.693e-05	4	10	6.67	0.00011732
SF3B4	NP_005841.1	4	13	14.15	0.00036568	2	2	11.08	6.095e-05	4	8	17.45	0.00029569	4	14	14.15	0.00035411	4	8	14.39	0.00022091	5	19	17.45	0.00054948	4	16	14.15	0.00045944	2	5	5.42	0.00023164	5	14	17.45	0.00042833	4	9	19.81	0.00044022	4	10	15.8	0.00039741	5	10	19.81	0.00032762
HAX1	NP_006109.2	10	41	60.93	0.00175268	7	27	50.18	0.00125046	12	33	66.67	0.00185364	8	26	56.63	0.0009994	11	39	68.82	0.00163665	10	35	59.5	0.00153824	9	31	56.63	0.00135279	12	39	66.31	0.00274582	10	42	64.16	0.0019528	7	16	52.69	0.00118936	6	41	43.73	0.00247622	11	43	67.03	0.00214091
DNAJA1	NP_001530.1	23	144	57.93	0.00432608	28	145	73.8	0.00471942	29	150	65.24	0.00592129	23	194	67	0.0052406	29	159	69.77	0.00468924	31	228	72.04	0.00704215	24	112	65.99	0.00343478	25	122	62.72	0.00603644	27	161	66.25	0.00526074	13	59	43.32	0.00308218	19	95	37.53	0.00403221	26	160	69.52	0.00559839
MYL12B	NP_291024.1	3	7	34.3	0.00048539	2	4	18.02	0.0003005	3	4	28.49	0.00036446	1	3	10.47	0.00018705	2	5	22.67	0.00034036	4	8	30.81	0.00057032	3	5	34.3	0.00035393	2	3	18.02	0.00034261	4	8	33.72	0.00060336	3	8	22.67	0.00096462	5	10	45.93	0.00097967	3	5	28.49	0.00040381
HNRNPC	NP_112604.2	9	21.1154	33.01	0.000823	13	9	44.12	0.00038004	18	31.2299	57.52	0.00159943	11	16.425	33.66	0.00057564	16	0	40.85	X	18	17	57.84	0.00068122	13	20	43.46	0.00079576	15	7.96154	46.41	0.00051108	22	36.9091	63.4	0.00156467	8	0	33.01	X	9	2	32.68	0.00011013	16	29.8113	52.29	0.0013533
VIM	NP_003371.2	7	19	21.03	0.00048628	15	37.7632	46.57	0.00104711	6	13	17.6	0.00043719	15	39	39.06	0.00089753	17	95.899	45.49	0.00240948	17	65.8551	38.84	0.00173286	11	28	25.97	0.00073155	11	34	28.76	0.00143319	6	35	19.31	0.0009743	8	15	23.18	0.00066758	14	65	43.99	0.00235037	8	18	24.25	0.00053656
STUB1	NP_005852.2	5	6	17.49	0.00023617	8	10	37.95	0.00042645	13	29	46.86	0.00149993	5	8	25.74	0.00028315	9	20	37.62	0.00077283	13	37	33.66	0.00149734	7	16	29.37	0.00064291	6	8	24.09	0.00051863	18	45	51.49	0.00192656	7	17	33.33	0.0011636	4	9	23.76	0.00050051	19	55	53.14	0.00252147
RPS15	NP_001009.1	6	31	46.9	0.00254986	10	46	58.62	0.00409922	6	27	46.9	0.00291817	2	4	33.79	0.00029584	9	40	55.86	0.00322989	7	41	46.9	0.00346718	6	25	46.9	0.00209915	9	17	55.86	0.00230299	6	30	46.9	0.00268389	3	11	37.24	0.00157333	7	33	28.28	0.00383491	6	26	55.86	0.0024908
RPL24	NP_000977.1	4	22	25.48	0.00167127	6	14	35.03	0.00115223	6	15	26.75	0.00149729	7	24	31.85	0.00163939	8	15	36.94	0.00111863	9	21	39.49	0.00164014	6	17	35.67	0.00131832	5	10	25.48	0.00125116	6	14	31.21	0.00115675	3	52	13.38	0.0068691	5	17	29.3	0.00182456	5	14	26.75	0.00123869
SIN3A	NP_056292.1	57	352.775	52.32	0.00330516	73	368.806	57.34	0.00374352	55	229.728	42.03	0.00282814	50	227.457	44.93	0.0019162	63	290.722	50.98	0.0026739	45	154.588	40.93	0.00148905	64	304.675	46.98	0.00291393	54	208.905	45.95	0.00322353	50	215.668	43.83	0.00219771	57	230.96	47.6	0.00376274	48	338.784	39.43	0.0044844	47	220.595	39.83	0.00240714
SAMHD1	NP_056289.2	17	66	37.7	0.00125745	21	54	45.69	0.00111463	6	10	16.93	0.00025035	20	95	41.37	0.00162749	15	50	40.42	0.00093517	8	16	21.09	0.00031341	18	58	40.89	0.00112804	18	39	41.69	0.00122378	6	12	17.89	0.00024867	12	34	29.07	0.00112642	12	41	30.35	0.00110362	6	10	16.13	0.0002219
CDC73	NP_078805.3	14	37	36.16	0.00083106	13	28	35.78	0.00068136	14	40	35.59	0.00118054	11	33	26.74	0.00066648	15	45	35.59	0.00099223	12	34	31.83	0.00078514	13	36	34.84	0.00082543	14	29	35.22	0.00107279	16	38	41.05	0.00092833	12	26	33.9	0.00101549	9	30	25.99	0.000952	13	33	31.83	0.00086328
VPS4A	NP_037377.1	7	24.5761	21.74	0.00067074	7	19.4118	22.88	0.00057398	8	14	24.71	0.00050207	9	31.0323	40.05	0.00076156	9	28.4603	28.83	0.00076252	9	29.6862	28.15	0.00083298	9	25.5484	29.29	0.00071179	13	27.3913	36.84	0.00123124	7	21	23.57	0.00062338	7	19	22.43	0.00090171	6	10	18.76	0.00038559	3	11	10.53	0.00034966
FBL	NP_001427.2	5	34	26.48	0.00126327	5	18	25.23	0.00072457	6	25	29.6	0.00122053	6	37	36.14	0.00123614	6	13	30.53	0.00047417	11	44	42.68	0.00168077	3	7	20.56	0.0002655	8	23	36.76	0.00140745	6	21	28.66	0.00084865	3	8	13.71	0.00051687	2	14	9.35	0.00073491	7	25	29.6	0.00108185
RPN2	NP_001311228.1	14	28	53.17	0.00054301	3	8	10.73	0.00016808	6	9	22.6	0.00022934	14	31	45.53	0.00054058	12	21	32.2	0.0003998	4	6	14.31	0.00011963	12	24	42.6	0.00047512	6	9	21.79	0.00028746	7	12	22.6	0.00025312	9	15	30.57	0.00050584	2	4	4.72	0.0001096	8	11	29.76	0.00024846
POLD1	NP_002682.2	15	28	22.49	0.00030167	16	29	30.44	0.0003385	13	19	16.08	0.00026898	20	42	30.62	0.00040689	17	44	31.89	0.00046537	14	32	20.6	0.00035446	14	26	24.84	0.00028595	10	17	13.01	0.00030166	10	25	15.09	0.00029296	12	16	17.89	0.00029976	7	12	14.36	0.00018266	9	16	11.47	0.00020077
RPS7	NP_001002.1	8	33	45.88	0.00202878	12	45	55.15	0.00299725	7	29	39.69	0.00234267	5	30	33.51	0.0016584	10	49	50.52	0.00295726	10	37	51.55	0.00233863	6	26	39.18	0.00163171	12	27	57.73	0.00273384	9	35	50	0.00234034	6	15	38.14	0.00160356	7	35	48.97	0.00304002	7	27	39.69	0.00193329
MRPL37	NP_057575.2	7	15	30.97	0.00042294	6	11	21.99	0.00033602	10	14	36.17	0.00051868	6	17	22.93	0.000431	4	7	17.02	0.00019376	11	24	32.86	0.00069572	7	13	24.82	0.00037417	3	5	10.64	0.00023219	7	14	23.4	0.00042934	6	7	26	0.00034321	1	3	3.31	0.00011951	10	19	39.95	0.00062395
POLDIP2	NP_056399.1	5	10	22.55	0.0003241	4	8	27.17	0.0002809	2	4	5.98	0.00017034	9	15	36.41	0.00043713	5	13	27.45	0.00041361	7	15	29.89	0.00049981	7	10	31.79	0.00033084	4	6	18.21	0.00032027	4	10	13.32	0.0003525	3	5	9.78	0.00028179	5	10	16.58	0.00045789	1	4	3.26	0.00015099
PPIH	NP_006338.1	2	3	15.25	0.00020215	3	5	29.38	0.00036501	4	17	35.59	0.00150519	2	6	23.16	0.00036354	5	8	48.59	0.00052919	5	14	37.29	0.00096987	4	11	42.37	0.00075664	1	2	15.25	0.00022196	4	12	42.37	0.00087947	2	6	27.68	0.00070303	2	4	15.25	0.0003808	4	15	35.59	0.0011772
PSMA4	NP_002780.1	6	25	38.7	0.00114241	6	26	37.55	0.0012872	5	16	34.1	0.00096072	7	31	46.36	0.00127377	6	19	42.91	0.00085233	4	18	30.27	0.00084565	7	22	46.36	0.00102625	5	15	34.1	0.00112892	5	16	34.1	0.00079523	4	6	34.1	0.00047677	5	12	28.74	0.00077473	4	18	30.27	0.000958
MICU2	NP_689939.1	5	13	17.51	0.00035725	8	21	33.41	0.00062523	14	53	46.77	0.00191382	8	27	29.95	0.00066718	8	28	30.88	0.00075538	14	46	41.01	0.00129966	12	34	42.4	0.00095381	7	18	26.27	0.00081469	15	42	46.77	0.00125537	8	16	27.65	0.00076459	5	13	19.35	0.00050473	14	59	46.77	0.00188841
RFC5	NP_001193730.1	8	38	37.98	0.00134486	10	23	42.14	0.00088188	8	25	32.34	0.00116259	11	31	45.99	0.00098651	10	30	36.2	0.00104229	12	37	45.1	0.00134627	12	46	43.62	0.00166188	10	31	32.94	0.00180694	9	24	40.65	0.00092383	7	19	28.78	0.00116928	10	15	36.8	0.00075002	10	28	43.62	0.00115415
SNRPE	NP_003085.1	2	17	39.13	0.00220386	2	10	39.13	0.00140451	3	5	25	0.00085172	3	6	39.13	0.00069941	4	19	52.17	0.00241803	3	6	39.13	0.00079969	2	12	39.13	0.00158805	4	9	39.13	0.00192161	3	6	52.17	0.00084601	2	4	39.13	0.00090171	3	15	39.13	0.00274734	3	4	39.13	0.00060396
FAF2	NP_055428.1	8	15	37.53	0.00040203	4	5	17.3	0.00014518	4	8	17.98	0.00028174	8	20	30.79	0.00048199	5	11	18.65	0.00028942	9	11	36.18	0.00030311	6	21	24.27	0.00057455	5	9	25.39	0.00039728	5	10	21.35	0.00029151	5	9	23.37	0.00041945	5	9	23.82	0.00034079	5	9	21.35	0.00028094
MAGED2	NP_957516.1	6	9	13.86	0.00017713	10	18	34.98	0.00038381	8	14	25.08	0.00036205	8	19	27.39	0.00033624	10	23	26.9	0.00044438	10	21	28.22	0.00042492	6	16.4324	16.01	0.00033014	6	10	15.84	0.00032414	8	18	24.42	0.00038531	5	9	15.51	0.00030801	3	5	8.58	0.00013903	8	15	25.41	0.00034384
DYNLL2	NP_542408.1	3	2	38.2	0.00026802	2	2.4	38.2	0.00034844	1	0	13.48	X	4	9.81818	50.56	0.00118307	2	7.14286	38.2	0.00093967	3	3.4	38.2	0.00046844	3	5	38.2	0.00068399	2	1.14286	38.2	0.00025224	2	0	13.48	X	3	3.66667	38.2	0.00085443	2	1.28571	38.2	0.00024342	1	0	13.48	X
LRRC59	NP_060979.2	2	3	8.14	0.00011655	3	4	15.64	0.00016836	9	26	32.25	0.00132724	2	4	12.05	0.00013973	5	7	27.36	0.00026697	12	32	38.44	0.00127812	5	8	25.08	0.00031727	4	8	22.48	0.00051187	8	22	30.29	0.0009296	3	5	16.29	0.00033778	1	2	5.21	0.00010977	9	23	32.25	0.0010407
BAG5	NP_001015049.1	2	3	7.79	7.332e-05	6	9	18.85	0.00023831	6	20	19.47	0.00064228	7	17	24.18	0.00037359	8	15	26.43	0.00035989	9	20	29.71	0.00050254	9	17	29.71	0.00042413	4	7	17.42	0.00028177	6	11	21.93	0.0002924	2	7	6.56	0.00029749	7	12	27.05	0.00041435	8	17	28.28	0.00048391
POLR2B	NP_000929.1	22	41	27.34	0.00041652	18	50	30.92	0.00055032	7	11	9.03	0.00014684	19	45	22.4	0.00041107	29	70	36.37	0.00069811	16	39	21.12	0.00040734	17	37	21.72	0.00038371	9	19	11.24	0.0003179	11	22	15.76	0.00024309	19	34	27	0.00060063	10	29	15.08	0.00041624	14	24	20.44	0.00028397
AAR2	NP_056326.2	9	14	28.39	0.00043483	5	10	16.93	0.0003365	4	9	16.93	0.0003673	7	25	23.7	0.0006982	7	10	23.18	0.0003049	5	14	13.02	0.00044705	6	13	19.01	0.00041218	4	10	11.98	0.00051154	8	15	23.96	0.00050672	5	8	15.1	0.00043207	3	5	11.72	0.00021941	6	14	20.83	0.00050644
MICU1	NP_001182447.1	4	10	13.03	0.00025056	6	18	22.06	0.00048863	12	30	32.56	0.00098771	6	18	20.59	0.00040554	6	22	17.86	0.00054114	11	32	33.61	0.00082433	6	23	17.65	0.00058829	9	27	24.58	0.00111421	11	33	33.61	0.00089933	5	11	17.44	0.00047927	6	17	20.59	0.0006018	9	38	27.94	0.00110895
ELAC2	NP_060597.4	9	24	21.43	0.00034654	13	31	27.12	0.00048495	10	28	19.85	0.00053124	8	21	19.49	0.00027265	7	12	18.77	0.0001701	9	24	20.34	0.00035628	8	18	16.71	0.00026532	8	20	20.34	0.00047562	11	27	19.37	0.00042403	5	6	12.59	0.00015065	6	11	11.62	0.0002244	12	21	23	0.00035316
SND1	NP_055205.2	4	6	9.78	7.864e-05	4	7	9.56	9.94e-05	8	14	17.25	0.0002411	11	25	24.95	0.00029462	8	25	15.49	0.00032166	17	44	31.32	0.00059289	9	18	18.79	0.00024083	9	15	17.8	0.00032379	13	34	26.37	0.00048467	5	10	8.57	0.00022791	3	3	6.7	5.555e-05	11	19	22.42	0.00029003
PSMD14	NP_005796.1	2	12	18.06	0.00046168	5	10	29.03	0.00041682	4	12	30	0.00060665	3	11	26.45	0.00038054	3	15	25.48	0.00056653	3	12	22.58	0.00047466	3	9	25.48	0.00035347	4	3	25.48	0.0001901	4	11	28.06	0.0004603	2	3	18.06	0.0002007	2	5	18.06	0.00027178	3	14	25.48	0.00062734
RPS25	NP_001019.1	3	6	20.8	0.00057248	2	3	14.4	0.00031012	2	4	15.2	0.00050149	2	4	15.2	0.00034318	4	6	31.2	0.000562	3	4	22.4	0.00039238	4	9	28.8	0.0008766	3	5	25.6	0.00078573	3	5	22.4	0.00051889	1	2	7.2	0.00033183	2	3	14.4	0.00040441	2	3	15.2	0.00033338
NDUFS3	NP_004542.1	3	7	15.53	0.00031624	5	7	27.65	0.00034261	4	8	23.11	0.0004749	4	8	22.73	0.00032498	2	4	10.98	0.0001774	2	4	12.88	0.00018579	4	10	21.97	0.00046118	4	6	21.21	0.00044644	3	7	17.05	0.00034396	3	4	17.05	0.00031423	2	4	10.61	0.00025531	5	10	22.73	0.00052617
TRMT112	NP_001273011.1	3	9	32.5	0.00089451	1	2	10	0.00021536	2	5	20.83	0.00065299	2	6	21.67	0.00053622	1	2	10	0.00019514	1	2	10	0.00020437	1	2	10	0.00020292	2	6	21.67	0.00098216	1	4	10	0.0004324	2	6	21.67	0.00103697	1	2	11.67	0.00028084	1	2	10	0.00023152
CLPX	NP_006651.2	7	11	18.17	0.00020726	12	24	25.91	0.00048991	2	3	4.27	7.427e-05	4	11	10.27	0.00018636	15	28	32.39	0.0005179	3	6	10.58	0.00011623	10	16	16.75	0.00030774	6	8	14.69	0.00024825	2	8	6.79	0.00016394	5	8	12.8	0.00026211	8	15	18.33	0.0003993	3	5	8.21	0.00010972
WDR61	NP_079510.1	5	19	32.79	0.00074298	5	15	25.9	0.00063548	6	20	39.34	0.00102765	6	14	34.1	0.00049226	5	16	28.52	0.00061421	6	15	34.1	0.00060305	8	23	43.61	0.00091812	7	17	43.61	0.00109487	6	15	39.34	0.00063797	7	18	43.61	0.00122397	6	14	38.03	0.00077346	5	14	33.77	0.00063762
UQCRC2	NP_003357.2	6	19	15.23	0.00050024	5	22	14.57	0.00062753	5	9	14.57	0.00031136	10	29	34.88	0.00068655	5	7	15.01	0.00018092	3	8	10.82	0.00021655	4	13	10.82	0.00034939	5	9	11.04	0.00039026	5	12	18.54	0.00034363	5	8	18.76	0.00036626	4	12	19.87	0.00044637	3	5	11.92	0.00015332
MRPS27	NP_001273677.1	3	13	15.65	0.00036226	4	12	14.72	0.00036228	8	29	28.74	0.00106187	5	16	21.26	0.00040091	6	23	24.53	0.00062919	11	31	31.31	0.00088813	3	13	13.32	0.0003698	4	11	13.32	0.00050485	10	25	35.28	0.00075772	7	14	24.53	0.00067839	2	7	9.35	0.00027559	6	16	22.43	0.00051929
PRPF3	NP_004689.1	4	9	6.15	0.00015716	5	9	12.88	0.00017027	6	11	18.59	0.0002524	5	10	13.18	0.00015702	4	9	12.59	0.00015428	8	17	19.47	0.0003052	6	9	17.13	0.00016043	2	5	6.44	0.0001438	5	11	15.37	0.00020892	1	2	1.9	6.073e-05	5	7	13.76	0.0001727	6	12	18.01	0.00024406
EIF6	NP_852133.1	1	2	9.8	9.736e-05	1	5	9.8	0.0002637	4	10	31.84	0.00063966	1	2	9.8	8.755e-05	2	6	17.14	0.00028673	4	11	31.02	0.00055054	1	3	9.8	0.00014908	1	3	9.8	0.00024053	1	2	9.8	0.0001059	1	2	9.8	0.0001693	2	5	20	0.00034389	1	5	9.8	0.00028349
METTL13	NP_057019.3	11	24	25.46	0.0004095	5	11	13.02	0.00020334	5	8	11.87	0.00017936	7	14	16.31	0.00021479	6	15	13.16	0.00025125	5	6	9.59	0.00010525	7	12	14.45	0.00020901	4	8	7.44	0.00022481	7	11	15.02	0.00020414	5	12	13.3	0.00035604	7	13	18.17	0.00031338	6	8	14.16	0.00015898
OPA1	NP_056375.2	8	23	13.96	0.00028575	11	18	15.31	0.00024228	6	16	10.73	0.00026119	9	22	14.48	0.00024577	12	24	17.5	0.00029271	7	16	12.92	0.00020437	2	7	4.27	8.878e-05	5	5	8.75	0.00010231	7	12	12.29	0.00016215	7	18	11.67	0.00038886	8	17	13.85	0.00029839	8	17	13.33	0.00024599
RANGAP1	NP_002874.1	2	4	9.88	8.127e-05	2	4	9.88	8.805e-05	5	7	13.97	0.00018689	3	8	12.1	0.00014616	2	4	5.79	7.978e-05	8	15	23.51	0.00031334	5	7	15.84	0.00014519	1	2	2.21	6.693e-05	5	9	18.06	0.00019889	3	3	14.48	0.00010599	1	3	4.09	8.612e-05	3	8	11.41	0.00018932
RPL18	NP_000970.1	3	11	19.15	0.00069784	4	9	26.6	0.00061858	4	6	25.53	0.00050016	3	7	19.15	0.00039931	3	5	19.15	0.00031139	3	4	20.21	0.00026089	2	5	13.3	0.0003238	2	4	13.83	0.00041794	5	10	32.98	0.00069001	3	4	20.21	0.00044126	2	3	13.3	0.00026889	2	3	13.3	0.00022167
DNAJB11	NP_057390.1	2	2	7.54	6.663e-05	4	8	21.51	0.00028875	5	20	24.86	0.00087551	6	11	24.58	0.00032952	4	10	26.82	0.00032705	8	16	31.01	0.00054802	5	10	17.88	0.00034009	6	9	34.92	0.00049382	5	20	23.74	0.0007247	3	4	14.53	0.00023173	1	2	4.47	9.414e-05	6	14	27.09	0.00054322
GNAS	NP_000507.1	2	2	11.17	6.054e-05	2	7	9.39	0.00022957	5	9	17.51	0.00035798	4	7	18.78	0.00019053	5	16	18.02	0.00047547	4	12	12.69	0.00037346	6	13	25.89	0.00040172	1	4	5.33	0.00019942	3	6	16.5	0.00019755	3	5	15.23	0.00026319	3	9	15.23	0.00038491	5	5	19.54	0.00017628
GARS	NP_001303701.1	8	12	24.23	0.00020894	9	26	23.65	0.00049045	2	4	4.09	9.151e-05	10	26	27.15	0.00040705	13	24	31.97	0.00041022	4	6	11.53	0.0001074	7	20	16.93	0.00035548	4	9	12.12	0.00025809	3	5	5.99	9.469e-05	3	12	10.95	0.00036332	6	12	16.06	0.00029519	2	3	5.4	6.084e-05
LMNA	NP_733821.1	3	7	8.43	0.00012573	7	11	16.72	0.00021406	7	12	12.2	0.00028322	6	10	13.25	0.00016151	5	6	11.3	0.0001058	4	7	10.09	0.00012927	3	5	5.12	9.168e-05	2	4	4.52	0.00011833	6	15	13.25	0.00029305	5	6	9.04	0.0001874	5	12	9.64	0.00030452	9	17	15.21	0.00035564
DARS2	NP_060592.2	4	7	10.08	0.00012944	6	9	21.86	0.0001803	5	7	14.11	0.00017008	6	10	15.97	0.00016627	4	9	11.94	0.00016337	8	15	21.55	0.00028516	6	8	17.67	0.00015101	4	7	13.02	0.00021318	5	7	16.59	0.00014078	2	3	4.65	9.646e-05	3	6	7.91	0.00015675	5	8	14.73	0.00017229
SET	NP_001116293.1	1	9	11.03	0.00037014	1	4	11.03	0.00017823	2	10	14.48	0.0005404	2	8	14.48	0.00029584	4	19	22.41	0.0007671	2	7	14.48	0.00029598	3	9	19.31	0.00037785	3	11	19.31	0.00074509	2	7	14.48	0.00031312	2	1	15.86	7.152e-05	1	2	3.45	0.00011621	2	8	14.48	0.0003832
EIF2B4	NP_001029288.1	1	4	4.97	9.122e-05	3	6	10.52	0.00014824	2	4	5.54	0.00011986	4	9	16.06	0.00018455	2	3	7.27	6.716e-05	2	5	7.27	0.00011723	2	3	8.22	6.984e-05	1	2	3.25	7.512e-05	3	4	10.52	9.921e-05	1	2	4.97	7.931e-05	2	2	10.52	6.444e-05	2	2	5.93	5.312e-05
IQGAP1	NP_003861.1	4	6	5.13	4.319e-05	3	8	2.84	6.238e-05	8	14	9.11	0.00013241	11	20	13.28	0.00012944	9	17	10.8	0.00012012	14	25	16.78	0.000185	8	13	9.96	9.552e-05	6	8	8.75	9.484e-05	9	11	11.35	8.612e-05	5	5	4.89	6.258e-05	3	3	3.86	3.051e-05	9	13	10.62	0.00010898
NASP	NP_002473.2	3	5	5.96	7.568e-05	4	6	9.39	9.839e-05	7	16	16.37	0.00031821	2	2	7.23	2.722e-05	4	7	8.63	0.00010401	7	17	16.37	0.00026454	2	3	4.57	4.635e-05	1	2	2.54	4.986e-05	3	7	9.52	0.00011523	1	2	3.68	5.264e-05	2	3	5.96	6.415e-05	5	6	13.07	0.00010577
TARS	NP_689508.3	4	6	7.88	9.898e-05	2	3	5.95	5.362e-05	7	12.6	14.66	0.00027312	6	9	11.48	0.0001335	2	4	6.64	6.478e-05	5	10.8	10.1	0.00018317	5	10	9.41	0.0001684	4	5	12.45	0.00013584	2	3.33333	2.35	5.981e-05	6	8	12.45	0.00022948	2	3	4.84	6.992e-05	5	3.6	10.51	6.917e-05
SMARCC1	NP_003065.3	5	18	8.24	0.00019428	13	29	19.19	0.00033912	10	20.2381	15.57	0.00028703	5	16	7.69	0.00015528	11	33.1429	14.21	0.00035117	11	25.8333	15.66	0.00028667	8	30.6571	9.86	0.00033779	6	11	8.6	0.00019554	14	34.7368	21.18	0.00040779	3	7	4.62	0.00013138	8	22	11.22	0.00033548	9	24.5	14.93	0.00030799
IPO4	NP_078934.3	11	25	17.48	0.00027583	5	9	8.33	0.00010758	6	12	9.44	0.00017397	11	37	18.5	0.00036707	5	8	8.51	8.665e-05	8	18	12.77	0.00020418	6	10	9.53	0.00011263	7	13	9.71	0.00023623	7	11	9.9	0.000132	5	10	7.86	0.00019185	2	4	2.87	6.235e-05	5	10	7.96	0.0001285
DDX1	NP_004930.1	3	10	7.57	0.00016117	3	9	7.84	0.00015715	7	17	16.76	0.00036002	5	12	11.08	0.00017391	7	14	15.41	0.00022151	8	20	15.27	0.0003314	3	10	7.84	0.00016453	4	14	9.32	0.00037163	5	15	11.62	0.00026295	2	4	5.27	0.0001121	4	9	10.54	0.00020494	6	15	15.54	0.00028157
TECR	NP_612510.1	6	17	20.78	0.0006583	4	10	12.99	0.00041953	2	5	8.44	0.00025441	5	12	18.18	0.00041783	4	12	13.64	0.00045617	5	7	15.26	0.00027868	6	13	23.05	0.00051388	6	16	17.53	0.00102042	4	8	12.01	0.00033694	3	7	11.36	0.00047135	5	17	21.75	0.00093005	1	4	5.52	0.0001804
ASPH	NP_001158222.1	5	11	10.43	0.00017996	8	14	14.68	0.00024815	7	15	14.95	0.00032246	5	12	13.58	0.00017653	6	12	8.92	0.00019273	8	15	16.05	0.0002523	7	16	13.99	0.00026722	8	13	13.85	0.00035029	8	26	17.7	0.00046266	2	4	4.66	0.0001138	5	13	10.97	0.00030049	7	23	14.81	0.00043826
SLIT2	NP_001276065.1	5	13	5.98	0.00010194	9	16	9.2	0.00013593	8	21	9.99	0.00021637	10	21	11.11	0.00014807	7	18	7.36	0.00013856	15	42	16.77	0.0003386	6	22	6.18	0.0001761	10	20	11.05	0.00025829	12	35	13.02	0.0002985	6	13	5.92	0.00017726	7	16	7.82	0.00017726	11	30	11.9	0.00027398
FLNC	NP_001449.3	11	20.3636	7.41	8.913e-05	12	19.95	8.81	9.46e-05	10	15.5909	6.86	8.966e-05	21	36.6567	14.35	0.00014426	17	32.4	12.04	0.00013921	25	43.8436	17.61	0.00019729	14	25.9592	9.03	0.00011598	9	13.5652	6.24	9.778e-05	3	6.15789	2.79	2.931e-05	7	9.94737	4.48	7.571e-05	3	8	1.61	4.947e-05	8	8.39024	5.83	4.277e-05
MCM4	NP_877423.1	9	12	17.27	0.00016584	7	14	13.79	0.00020962	6	12	9.85	0.00021791	6	7	10.89	8.699e-05	3	7	7.07	9.497e-05	4	7	5.33	9.946e-05	6	12	13.33	0.00016929	4	6	6.72	0.00013657	3	5	6.03	7.516e-05	2	5	3.71	0.00012016	6	6	12.86	0.00011715	3	7	5.56	0.00011267
AP2A2	NP_001229766.1	8	9.14286	14.26	0.00011601	4	5.55556	10	7.637e-05	7	10.2	13.62	0.00017005	6	18.5	11.49	0.00021106	6	14.2381	11.91	0.00017735	12	26.3636	22.13	0.0003439	3	6.31579	5.64	8.18e-05	5	7.875	11.7	0.00016456	4	9.45455	9.26	0.00013047	3	2	6.17	4.413e-05	2	0	3.19	X	5	8.66667	11.38	0.00012807
VPS4B	NP_004860.2	3	2.34058	9.68	6.287e-05	4	2.58824	12.84	7.532e-05	3	0	6.31	X	4	5.96774	12.61	0.00014414	6	6.46825	16.67	0.00017057	4	1.23692	11.49	3.416e-05	5	7.45161	20.05	0.00020433	5	2.6087	10.14	0.00011541	2	0	6.31	X	2	0	4.5	X	1	0	2.7	X	1	0	2.7	X
CTNND1	NP_001078927.1	6	14	7.54	0.00017249	3	7	3.82	9.344e-05	2	4	1.45	6.476e-05	6	11	8.16	0.00012187	4	4	7.75	4.838e-05	10	18	15.6	0.00022801	3	5	5.68	6.289e-05	2	3	2.58	6.088e-05	3	6	4.55	8.041e-05	4	6	6.92	0.00012855	2	3	3	5.222e-05	1	3	1.34	4.305e-05
LTV1	NP_116249.2	2	5	11.16	0.00012554	3	10	13.05	0.00027203	2	4	5.89	0.00013197	1	2	1.89	4.516e-05	2	3	5.89	7.395e-05	4	6	16.21	0.00015489	3	5	13.05	0.00012816	1	2	1.89	8.271e-05	3	5	8.63	0.00013655	3	5	11.58	0.00021831	2	2	11.16	7.095e-05	2	3	5.89	8.773e-05
LGMN	NP_005597.3	4	13	17.78	0.00035808	4	11	17.78	0.00032826	1	4	3.93	0.00014477	2	18	10.62	0.00044581	4	7	19.86	0.00018928	3	9	14.09	0.00025487	4	16	17.78	0.00044989	3	8	10.85	0.00036292	5	16	20.32	0.00047934	2	5	7.16	0.00023949	2	3	7.16	0.00011675	4	10	20.09	0.00032081
LLGL1	NP_004131.3	10	20	17.86	0.00022419	6	10	9.77	0.00012144	6	16	10.24	0.00023566	7	13	13.06	0.00013103	8	13	12.69	0.00014305	9	16	15.6	0.00018439	6	14	11.47	0.0001602	6	11	9.68	0.00020308	6	11	9.77	0.00013411	6	10	10.34	0.00019492	6	9	8.46	0.00014253	5	5	8.74	6.528e-05
GMPS	NP_003866.1	3	9	9.67	0.00015489	3	5	10.25	9.323e-05	5	14	13.28	0.0003166	2	8	6.93	0.0001238	3	9	7.36	0.00015206	2	7	7.22	0.00012386	6	15	14	0.00026353	1	2	4.33	5.669e-05	4	6	11.54	0.00011231	2	3	6.2	8.978e-05	2	6	7.07	0.00014589	3	8	8.8	0.00016036
EIF2B2	NP_055054.1	1	2	9.4	6.796e-05	1	7	9.4	0.00025769	2	4	14.53	0.00017859	1	5	9.4	0.00015277	1	4	9.4	0.00013343	3	10	18.52	0.00034934	2	4	13.39	0.00013875	2	6	13.39	0.00033578	3	3	18.52	0.00011087	1	2	5.13	0.00011817	1	2	9.4	9.601e-05	2	4	13.39	0.0001583
CPSF1	NP_037423.2	7	15	9.42	0.00012398	3	5	5.34	4.477e-05	3	8	4.78	8.688e-05	6	9	9.15	6.689e-05	7	14	9.08	0.00011359	3	9	4.57	7.648e-05	5	13	7.83	0.00010969	7	7	8.87	9.529e-05	6	6	6.86	5.394e-05	3	7	4.57	0.00010061	2	2	2.91	2.335e-05	3	5	3.74	4.813e-05
AP2A1	NP_055018.2	5	6.85714	10.13	8.371e-05	2	4.44444	5.02	5.878e-05	6	6.8	12.38	0.00010908	7	18.5	13.82	0.00020307	6	8.7619	12.59	0.000105	6	2.63636	10.34	3.309e-05	5	13.6842	9.72	0.00017053	2	1.125	3.68	2.262e-05	3	3.54545	6.04	4.707e-05	3	2	4.61	4.246e-05	5	8	10.13	0.00013798	4	4.33333	9.11	6.161e-05
AP3D1	NP_001248755.1	3	5	5.1	4.908e-05	2	7	2.8	7.444e-05	6	14	10.7	0.00018058	5	11	8.72	9.709e-05	4	12	6.26	0.00011564	9	19	13.5	0.00019175	4	8	5.6	8.017e-05	4	10	5.76	0.00016167	5	9	7.41	9.609e-05	3	4	4.77	6.828e-05	4	10	5.76	0.00013869	6	12	8.4	0.0001372
HDLBP	NP_001230829.1	4	12	5.59	0.00011589	4	6	4.94	6.278e-05	4	12	5.34	0.00015228	6	8	9.07	6.947e-05	2	3	3.08	2.844e-05	9	23	12.23	0.00022836	5	12	6.64	0.0001183	4	7	4.05	0.00011134	5	13	6.32	0.00013655	3	3	3.16	5.038e-05	2	3	2.11	4.093e-05	4	6	4.37	6.749e-05
TMEM33	NP_060596.2	6	15	19.84	0.0007243	4	6	16.6	0.00031388	3	7	11.74	0.00044414	4	11	16.6	0.0004776	2	4	11.34	0.00018961	3	6	11.74	0.00029786	5	14	16.6	0.00069008	4	7	16.6	0.00055669	3	7	11.74	0.00036763	2	4	9.31	0.00033586	2	3	9.31	0.00020466	3	8	16.6	0.00044991
GNL1	NP_005266.2	2	7	4.12	0.00013754	2	5	3.79	0.00010644	3	5	6.1	0.00012909	3	4	6.1	7.067e-05	2	4	3.79	7.716e-05	2	3	3.95	6.06e-05	2	3	3.79	6.017e-05	1	2	1.65	6.472e-05	2	4	3.79	8.548e-05	1	2	1.65	6.833e-05	1	2	1.65	5.552e-05	2	6	3.79	0.00013731
SON	NP_620305.2	5	0	4.62	X	8	6	7.34	3.196e-05	6	5	4	3.23e-05	6	6	5.36	2.652e-05	11	24	9.85	0.00011583	5	0	4.37	X	7	13	6.06	6.524e-05	3	2.5	2.51	2.024e-05	6	12	5.32	6.417e-05	4	3	3.01	2.565e-05	5	4.5	4	3.126e-05	6	10	4.95	5.726e-05
SON	NP_115571.2	6	11	5.95	5.697e-05	8	6	7.73	3.366e-05	6	5	4.21	3.402e-05	6	6	5.64	2.794e-05	9	0	8.38	X	6	10	5.69	5.324e-05	5	0	4.56	X	3	2.5	2.65	2.132e-05	5	0	4.3	X	4	3	2.95	2.702e-05	5	4.5	4.21	3.293e-05	5	0	4.69	X
CHD3	NP_001005271.2	6	0	5.1	X	3	0	2.91	X	6	0	3.69	X	6	0	5.1	X	7	3.81818	5.1	2.171e-05	6	0	3.84	X	9	3.88636	6.41	2.298e-05	4	1.3	3.45	1.24e-05	6	4.67692	4.47	2.947e-05	5	0	3.84	X	5	0	3.55	X	4	0	2.91	X
ANAPC1	NP_073153.1	2	4	2.01	2.454e-05	1	5	1.03	3.323e-05	2	3	2.73	2.418e-05	3	3	2.88	1.655e-05	3	8	3.19	4.818e-05	3	6	4.22	3.785e-05	2	5	1.03	3.131e-05	1	2	0.82	2.021e-05	2	5	1.85	3.336e-05	2	2	1.8	2.134e-05	1	4	1.03	3.467e-05	1	4	1.03	2.858e-05
KPNA3	NP_002258.2	4	8	23.42	0.00018314	2	2	11.9	4.96e-05	3	6	13.63	0.00018048	5	14	21.11	0.00028818	4	4.66667	15.36	0.00010487	3	6	12.28	0.00014121	7	8	26.87	0.00018695	1	2	2.5	7.541e-05	4	7	18.43	0.00017429	1	2	4.8	7.961e-05	2	3	8.06	9.703e-05	X	X	X	X
AIMP1	NP_001135888.1	2	2	3.57	7.099e-05	1	2	3.57	7.691e-05	3	6	17.26	0.00027985	2	4	3.57	0.00012767	1	6	3.57	0.00020908	4	6	27.08	0.00021896	3	8	7.14	0.00028988	1	2	3.57	0.00011692	3	5	17.26	0.00019304	2	3	8.93	0.00018517	2	2	8.93	0.0001003	X	X	X	X
HSDL2	NP_115679.2	4	12	21.53	0.0003424	3	8	13.64	0.0002473	3	6	12.92	0.00022495	4	17	17.94	0.00043616	6	15	27.03	0.00042016	2	3	8.85	8.8e-05	4	17	17.94	0.00049516	2	8	6.7	0.00037595	2	4	8.85	0.00012414	3	8	12.92	0.00039693	2	11	8.85	0.00044343	X	X	X	X
DDX17	NP_001091974.1	8	11.6693	17.37	0.00019039	11	18.4492	23.39	0.00032612	2	1.22222	4.38	2.62e-05	6	8.34615	13	0.00012244	14	24.0283	24.62	0.00038486	4	8.88889	10.94	0.0001491	6	15.0769	11.22	0.00025111	4	5	11.08	0.00013436	3	4.72727	8.89	8.389e-05	5	3.31106	7.25	9.394e-05	8	12.3161	13.68	0.0002839	X	X	X	X
SSR4	NP_001191455.1	2	6	16.3	0.00038892	6	10	34.78	0.00070225	1	2	10.33	0.00017034	2	5	16.3	0.00029142	3	8	21.2	0.00050906	2	3	15.76	0.00019992	1	4	10.33	0.00026468	4	8	22.28	0.00085405	1	3	10.33	0.0002115	3	6	21.74	0.00067629	X	X	X	X	2	4	16.3	0.00030198
WDR82	NP_079498.2	1	3	11.18	0.00011431	3	8	21.73	0.00033026	3	7	19.81	0.00035048	3	5	19.81	0.00017132	2	3	15.65	0.00011222	2	4	15.34	0.0001567	4	6	21.73	0.00023339	1	2	6.39	0.00012552	2	5	15.65	0.00020722	1	4	4.15	0.00026504	X	X	X	X	2	6	15.65	0.00026628
RHOA	NP_001655.1	2	6	7.77	0.00037078	2	2	7.77	0.0001339	2	7	7.77	0.0005684	1	3	7.77	0.0001667	2	3	7.77	0.00018199	2	4	7.77	0.00025413	3	5	20.21	0.00031542	1	3	7.77	0.00030533	4	9	26.42	0.00060492	3	6	13.99	0.00064475	X	X	X	X	5	13	41.97	0.00093566
G3BP1	NP_938405.1	6	13	20.82	0.00033272	3	6	14.38	0.00016637	4	11	12.88	0.00036993	7	17	26.82	0.00039123	2	4	6.01	0.0001005	10	23	35.41	0.00060521	3	3	10.09	7.838e-05	4	8	17.17	0.00033722	6	9	17.6	0.00025054	2	2	9.01	8.901e-05	X	X	X	X	6	10	22.53	0.00029809
WDR77	NP_001303991.1	3	7	18.64	0.00023584	3	4	27.12	0.00014601	3	8	18.64	0.00035416	3	7	13.84	0.00021206	1	2	11.58	6.615e-05	3	7	18.64	0.00024247	4	6	22.88	0.00020636	1	3	11.58	0.00016647	3	6	18.64	0.00021987	2	6	7.06	0.00035152	X	X	X	X	3	7	18.64	0.00027468
CKMT1A	NP_001308857.1	2	9	8.26	0.0002396	1	2	4.69	5.769e-05	2	4	9.38	0.00013993	2	9	8.26	0.00021544	4	6	16.52	0.00015681	7	12	29.24	0.00032845	2	9	9.38	0.00024459	2	3	6.92	0.00013154	1	5	4.69	0.00014478	3	4	11.83	0.00018517	X	X	X	X	2	7	10.49	0.00021705
YARS	NP_003671.1	4	6	10.23	0.00013553	3	8	9.28	0.00019578	5	9	10.61	0.00026713	4	6	12.5	0.00012187	6	8	15.34	0.0001774	6	14	15.15	0.00032513	4	11	9.28	0.00025365	2	5	6.82	0.00018601	8	14	14.96	0.00034396	1	4	2.84	0.00015712	X	X	X	X	14	25	24.43	0.00065772
PTCD3	NP_060422.4	5	9	11.61	0.00015579	2	3	4.93	5.626e-05	3	7	7.11	0.00015922	4	11	7.69	0.00017122	4	7	10.74	0.00011895	3	5	8.56	8.898e-05	2	10	4.5	0.00017671	1	3	2.32	8.553e-05	5	8	11.18	0.00015062	3	4	7.4	0.0001204	X	X	X	X	4	11	12.19	0.00022177
CFL2	NP_001230574.1	2	0	18.79	X	2	0	13.42	X	3	2.88889	32.21	0.00030385	2	9	18.79	0.00064778	3	0	20.81	X	1	0	11.41	X	2	4.84615	24.83	0.00039599	2	5.33333	26.85	0.00070311	3	3.2	32.21	0.0002786	3	1.7	32.21	0.00023662	X	X	X	X	2	2.5	20.81	0.00023307
NCAPH	NP_001268639.1	1	5	2.19	8.169e-05	3	10	6.58	0.00017701	4	10	13.15	0.00021468	2	9	3.84	0.00013222	1	2	2.19	3.208e-05	2	12	5.48	0.00020157	3	15	5.62	0.00025017	1	2	2.19	5.382e-05	3	8	8.22	0.00014216	2	2	3.84	5.682e-05	X	X	X	X	3	6	8.22	0.00011417
RPS6	NP_001001.2	5	9	22.49	0.00043109	5	10	16.87	0.00051893	4	5	16.47	0.00031469	2	7	12.45	0.00030149	8	23	28.92	0.00108149	5	7	20.48	0.00034471	3	9	16.06	0.00044006	6	10	28.11	0.00078888	3	5	17.27	0.00026048	X	X	X	X	5	16	24.9	0.00108276	2	3	9.64	0.00016736
CDC5L	NP_001244.1	2	3	3.12	4.461e-05	3	5	9.35	8.056e-05	2	6	4.24	0.00011724	4	7	10.47	9.36e-05	6	11	11.72	0.00016059	8	13	22.44	0.00019876	2	2	3.12	3.036e-05	2	4	4.11	9.797e-05	6	7	11.47	0.00011322	X	X	X	X	3	4	7.86	8.404e-05	4	6	7.11	0.00010392
WDR26	NP_001108585.2	1	7	2.95	0.00012944	6	11	21.4	0.00022037	2	6	6.82	0.00014578	1	8	2.95	0.00013301	3	11	8.99	0.00019968	2	4	5.58	7.604e-05	6	10	15.97	0.00018876	2	3	4.5	9.136e-05	5	11	15.97	0.00022123	X	X	X	X	3	9	8.99	0.00023512	5	7	13.64	0.00015076
MRPS35	NP_068593.2	3	4	20.12	0.0001477	2	5	12.69	0.00020002	4	7	12.69	0.00033963	1	2	8.36	6.64e-05	4	4	20.43	0.00014499	3	8	12.69	0.0003037	4	7	17.03	0.00026386	2	3	12.69	0.00018244	4	5	20.43	0.00020081	X	X	X	X	2	5	8.36	0.00026084	4	6	12.69	0.00025804
EIF5B	NP_056988.3	4	10	4.18	9.776e-05	5	18	8.28	0.00019064	3	9	5.41	0.00011561	7	10	10.33	8.79e-05	10	23	14.67	0.00022073	5	12	9.75	0.00012061	6	19	9.18	0.00018961	4	7	7.05	0.00011271	4	13	6.72	0.00013823	X	X	X	X	3	5	3.93	6.906e-05	5	10	8.61	0.00011386
TRIP6	NP_003293.2	3	5	15.76	0.00012528	2	2	11.34	5.429e-05	1	2	8.61	6.585e-05	3	6	15.76	0.00013518	2	3	11.55	7.379e-05	5	8	21.64	0.00020608	4	8	18.7	0.00020462	2	4	11.55	0.00016507	2	3	11.34	8.176e-05	X	X	X	X	2	2	11.34	7.08e-05	3	7	15.76	0.00020428
NUP153	NP_001265139.1	8	20	10.54	0.00016646	8	18	13.19	0.00016231	3	8	5.02	8.749e-05	6	17	8.65	0.00012723	6	21	8.37	0.00017158	7	19	10.19	0.00016258	2	3	2.16	2.549e-05	6	9	6.91	0.00012337	3	4	5.09	3.621e-05	X	X	X	X	2	11	2.37	0.00012935	4	8	6.14	7.755e-05
NUP188	NP_056169.1	9	12	7.66	8.183e-05	4	8	3.77	5.91e-05	2	5	1.66	4.48e-05	11	23	9.95	0.00014103	3	3	2.92	2.008e-05	4	6	3.26	4.207e-05	7	11	5.43	7.657e-05	2	3	1.94	3.369e-05	4	5	3.89	3.708e-05	X	X	X	X	4	7	2.69	6.744e-05	4	9	3.54	7.148e-05
KPNA1	NP_002255.3	3	10.1818	12.08	0.00022572	5	6.25	21.75	0.00015011	3	4	9.11	0.00011652	3	7.53846	12.64	0.00015027	3	4.4	10.41	9.576e-05	2	4	9.48	9.117e-05	5	11.0769	20.26	0.00025067	3	3.75	12.64	0.00013692	2	2.28571	5.58	5.511e-05	X	X	X	X	2	2	9.48	6.264e-05	2	3	6.69	7.746e-05
SPTBN1	NP_003119.2	5	8	3.34	4.036e-05	6	7	4.36	3.826e-05	8	15	5.84	9.944e-05	4	7	3.13	3.176e-05	5	12	3.26	5.943e-05	10	19	7.36	9.855e-05	5	12	3.43	6.18e-05	1	4	0.8	3.324e-05	8	12	5.88	6.585e-05	X	X	X	X	X	X	X	X	8	14	5.5	8.226e-05
MFAP1	NP_005917.2	2	2	7.74	5.434e-05	2	4	4.56	0.00011774	1	2	4.1	7.14e-05	3	8	11.62	0.00019543	6	10	25.28	0.0002667	1	2	4.1	5.586e-05	3	4	11.62	0.00011093	2	2	8.66	8.949e-05	X	X	X	X	2	4	7.97	0.00018897	3	9	15.72	0.00034545	1	3	4.1	9.493e-05
EDC3	NP_079359.2	6	14	20.87	0.00032869	5	7	16.14	0.00017805	2	4	7.48	0.0001234	4	6	12.8	0.00012667	3	4	15.16	9.219e-05	5	9	18.9	0.00021724	3	7	12.2	0.00016777	1	2	3.35	7.734e-05	X	X	X	X	3	5	12.8	0.00020413	3	6	14.57	0.00019902	2	4	7.87	0.00010938
PSMA7	NP_002783.1	3	4	24.6	0.00019237	2	5	16.94	0.00026051	2	3	13.31	0.00018958	5	8	31.85	0.00034595	2	2	13.71	9.442e-05	4	5	22.58	0.00024722	1	7	7.66	0.00034365	X	X	X	X	3	5	16.94	0.00026154	3	3	21.37	0.00025088	2	3	14.92	0.00020384	2	8	13.31	0.0004481
PKN2	NP_001307636.1	2	5	5.77	6.371e-05	2	6	2.99	8.283e-05	2	5	5.77	8.372e-05	3	8	7.26	9.166e-05	4	6	9.4	7.505e-05	5	13	8.76	0.00017031	3	5	7.16	6.504e-05	X	X	X	X	5	11	8.55	0.00015245	1	2	2.88	4.431e-05	4	6	9.08	0.00010802	4	7	7.91	0.00010389
RANBP2	NP_006258.3	9	15	5.21	5.549e-05	8	12	5.61	4.809e-05	6	11	3.54	5.347e-05	9	12.8333	5.68	4.269e-05	6	7	4.03	2.542e-05	14	27	8.5	0.00010269	7	11	3.78	4.154e-05	X	X	X	X	8	15	5.18	6.035e-05	6	11	3.01	7.076e-05	2	2	1.21	1.045e-05	4	6	2.57	2.585e-05
CKAP5	NP_001008938.1	2	4	1.23	2.348e-05	2	3	2.07	1.908e-05	2	2	1.48	1.542e-05	5	9	3.3	4.75e-05	4	7	2.41	4.033e-05	10	17	8.71	0.00010259	3	5	2.02	2.996e-05	X	X	X	X	3	5	2.81	3.192e-05	3	5	2.61	5.103e-05	2	3	1.82	2.488e-05	4	7	2.56	4.785e-05
PRMT5	NP_006100.2	5	12	16.01	0.00022468	4	7	12.56	0.00014199	11	17	24.65	0.00041824	4	8	12.72	0.00013469	7	15	21.66	0.00027571	6	12	14.13	0.00023099	8	22	19.78	0.00042049	X	X	X	X	7	17	14.6	0.0003462	3	8	10.36	0.00026046	4	5	16.33	0.00013226	7	13	15.23	0.00028349
EIF3C	NP_003743.1	2	3	3.72	3.919e-05	6	9	10.41	0.00012737	1	2	2.74	3.433e-05	4	5	7.89	5.873e-05	3	6	3.4	7.694e-05	6	7	9.42	9.401e-05	3	5	5.37	6.668e-05	X	X	X	X	1	3	2.74	4.262e-05	2	3	4.49	6.815e-05	X	X	X	X	2	2	4.49	3.043e-05
TKT	NP_001128527.1	2	4	4.98	7.658e-05	1	2	2.73	4.148e-05	2	3	4.17	7.547e-05	4	5	16.21	8.607e-05	5	9	13.64	0.00016914	2	4	6.26	7.873e-05	2	5	4.98	9.771e-05	X	X	X	X	2	4	8.19	8.329e-05	X	X	X	X	2	3	5.62	8.114e-05	2	3	8.19	6.689e-05
MYH14	NP_001070654.1	6	8.13333	3.99	4.843e-05	4	6	3.3	3.871e-05	6	6.5	5.89	5.086e-05	11	28	9.24	0.00014992	12	24.4898	10.38	0.00014315	12	20.0135	10.28	0.00012252	X	X	X	X	7	10	5.84	9.807e-05	6	11.3929	5.44	7.378e-05	5	7	4.34	7.248e-05	4	6.32432	3.69	5.32e-05	7	9.33333	6.29	6.473e-05
POLD2	NP_001243808.1	2	3	6.82	7.629e-05	2	5	6.82	0.00013776	3	7	9.81	0.00023391	3	6	10.45	0.0001372	2	2	5.76	4.993e-05	X	X	X	X	1	2	3.2	5.192e-05	1	2	3.2	8.377e-05	4	5	13.01	0.0001383	X	X	X	X	2	3	6.82	0.00010778	3	7	9.38	0.00020733
ILF3	NP_001131145.1	3	4	7.08	6.757e-05	9	16	22.66	0.00029284	2	3	4.11	6.659e-05	5	8	9.92	0.00012152	7	13	15.44	0.00021559	X	X	X	X	5	7	9.92	0.00012072	2	4	3.82	0.00011129	X	X	X	X	3	3	8.78	8.813e-05	2	3	5.67	7.16e-05	2	2	5.81	3.935e-05
DLST	NP_001924.2	2	4	5.52	0.00010531	2	3	5.96	8.557e-05	2	7	7.51	0.00024217	2	6	7.73	0.00014204	X	X	X	X	2	7	7.51	0.00018948	2	6	7.51	0.00016126	X	X	X	X	2	3	7.51	8.591e-05	3	5	10.38	0.00022891	1	3	4.64	0.00011159	2	3	7.51	9.199e-05
TBC1D10B	NP_056342.3	6	8	14.98	0.00011809	6	8	21.66	0.00012794	3	5	10.15	9.698e-05	X	X	X	X	2	4	7.67	5.796e-05	1	2	3.34	3.035e-05	2	3	5.94	4.52e-05	3	5	8.66	0.00012155	3	5	11.01	8.027e-05	2	3	5.69	7.7e-05	1	2	3.34	4.171e-05	2	4	7.67	6.877e-05
PPP6R1	NP_055746.3	2	3	6.36	4.061e-05	1	4	3.97	5.867e-05	3	6	8.51	0.00010673	X	X	X	X	3	4	8.51	5.316e-05	2	5	6.13	6.959e-05	3	8	8.51	0.00011056	2	2	6.36	4.459e-05	3	5	8.51	7.362e-05	2	3	6.36	7.062e-05	2	3	6.36	5.738e-05	3	9	8.51	0.00014191
EIF3F	NP_003745.1	2	16	9.52	0.00053453	3	11	9.8	0.00039814	X	X	X	X	2	25	9.52	0.000751	2	6	9.52	0.00019678	4	12	18.21	0.00041217	3	22	17.93	0.00075028	2	3	9.52	0.00016507	3	16	17.93	0.00058138	2	7	9.52	0.00040666	1	4	5.32	0.0001888	2	8	13.73	0.00031128
SLC1A5	NP_005619.1	5	14	17.56	0.00030864	3	6	8.32	0.00014331	X	X	X	X	3	21	10.17	0.00041629	3	4	7.21	8.657e-05	1	2	2.4	4.533e-05	4	6	13.12	0.00013503	1	4	4.25	0.00014524	1	2	2.22	4.796e-05	3	7	9.98	0.00026835	1	4	3.7	0.00012459	2	3	5.91	7.703e-05
KHSRP	NP_003676.2	5	7	8.3	0.00011742	6	14	18.57	0.00025443	X	X	X	X	5	7	14.35	0.00010558	6	15	12.94	0.00024701	2	3	4.36	5.174e-05	1	2	1.41	3.425e-05	2	7	4.36	0.00019339	2	4	4.36	7.298e-05	2	3	2.81	8.751e-05	X	X	X	X	2	3	2.95	5.861e-05
PPP2R2A	NP_001171062.1	3	4.66667	11.16	0.00012179	5	11	23.85	0.00031102	X	X	X	X	5	10.8182	19.26	0.00025387	3	13	14.88	0.00033306	X	X	X	X	3	12	8.53	0.0003197	3	8	10.07	0.00034386	1	1	3.06	2.839e-05	2	5	7.66	0.00022691	3	14	8.97	0.0005162	2	2	7.66	6.079e-05
PRDX3	NP_006784.1	2	3	17.58	0.00013977	X	X	X	X	3	6	21.88	0.0003673	3	3	23.05	0.00012568	4	8	24.61	0.00036589	2	6	17.58	0.00028739	3	6	21.88	0.00028535	2	4	9.77	0.00030692	3	4	24.22	0.00020269	2	4	17.58	0.00032405	2	3	9.77	0.00019747	3	8	21.88	0.00043409
MYL6	NP_066299.2	2	4.57143	17.88	0.00036108	X	X	X	X	2	8	10.6	0.00083029	2	6	10.6	0.00042613	4	8	26.49	0.00062031	3	8	16.56	0.00064964	2	6	16.56	0.00048378	2	3	10.6	0.00039026	3	9	16.56	0.00077317	3	7	27.81	0.00096143	4	10	26.49	0.00111592	3	9	16.56	0.00082794
CLTA	NP_001298132.1	1	2	15	0.00017038	X	X	X	X	1	2	15	0.00022388	1	4	15	0.00030641	1	3	15	0.00025089	1	3	15	0.00026276	1	2	15	0.00017393	1	2	15	0.00028062	2	3	21.43	0.00027797	1	2	15	0.00029628	X	X	X	X	2	3	22.14	0.00029766
DCTN2	NP_001248342.1	3	4	9.73	0.00011897	X	X	X	X	4	5	20.2	0.00019541	1	2	6.98	5.349e-05	1	2	4.74	5.84e-05	5	8	29.18	0.00024463	3	5	18.7	0.00015181	X	X	X	X	2	3	9.23	9.705e-05	3	8	16.21	0.00041375	2	2	8.48	8.404e-05	2	1	13.97	3.464e-05
UTRN	NP_009055.2	1	2	0.55	6.95e-06	X	X	X	X	4	4	2.16	1.826e-05	4	7	2.04	2.187e-05	8	12	3.67	4.093e-05	6	9	3	3.215e-05	6	9	2.51	3.192e-05	X	X	X	X	5	8	2.88	3.023e-05	2	2	1.05	1.208e-05	2	2	1.05	9.82e-06	3	4	1.63	1.619e-05
EIF3L	NP_057175.1	3	7	8.87	0.00014803	X	X	X	X	5	14	13.48	0.00038901	6	10	16.49	0.00019015	X	X	X	X	7	14	20.74	0.00030438	3	7	8.16	0.00015111	4	5	9.93	0.00017414	5	9	14.36	0.000207	3	4	7.98	0.00014709	2	2	6.38	5.975e-05	7	16	20.92	0.00039407
HIST1H1D	NP_005311.1	X	X	X	X	3	9	11.31	0.00052621	2	2	10.41	0.00014183	2	2	20.36	9.705e-05	2	2	5.88	0.00010596	2	1.5	10.41	8.323e-05	2	1.5	10.86	8.264e-05	2	1.5	10.41	0.00013332	2	1	10.86	5.87e-05	1	1	5.88	9.384e-05	1	1.5	5.88	0.00011437	2	0	5.88	X
EIF2S1	NP_004085.1	X	X	X	X	4	7	21.9	0.00028714	5	7	22.86	0.00034826	3	7	14.92	0.00023832	4	6	22.22	0.00022302	10	20	38.73	0.00077854	3	6	13.33	0.00023191	4	5	20.95	0.0003118	5	9	28.57	0.00037063	2	3	8.57	0.00019752	3	5	15.56	0.00026747	6	12	30.16	0.00052918
CSTB	NP_000091.1	X	X	X	X	2	6	33.67	0.00079111	1	2	21.43	0.00031983	X	X	X	X	3	6	48.98	0.00071684	1	5	21.43	0.00062561	1	5	21.43	0.00062118	1	2	21.43	0.00040088	2	6	33.67	0.00079421	1	4	21.43	0.00084651	1	4	21.43	0.00068777	2	4	33.67	0.00056698
MLLT11	NP_006809.1	2	6	43.33	0.00079512	3	15	58.89	0.00215358	1	2	25.56	0.00034826	2	6	44.44	0.00071496	3	13	58.89	0.00169121	4	9	75.56	0.0012262	4	11	43.33	0.00148806	3	4	43.33	0.00087303	2	3	43.33	0.0004324	3	6	75.56	0.00138263	3	6	75.56	0.00112336	1	2	17.78	0.00030869
CEP170	NP_055627.2	66	355.52	54.29	0.0026769	98	384.467	65.72	0.00313628	66	190.667	51.26	0.0018864	87	572.036	63.57	0.00387292	121	559.931	72.66	0.0041388	77	165.053	57.01	0.0012777	82	301.364	54.04	0.00231636	97	329.538	57.45	0.0040866	73	289.294	52.4	0.00236917	69	244.5	52.97	0.00320125	61	327	45.33	0.00347858	70	239.857	51.58	0.00210345
CEP170	NP_001035864.1	58	14.48	52.53	0.00011829	89	26.5333	58.7	0.00023483	63	114.333	51.99	0.00122726	78	49.8214	60.07	0.00036596	106	0	68.63	X	74	168.947	58.22	0.00141892	77	65.6364	53.84	0.00054735	89	27.4615	58.77	0.00036947	68	57.7059	52.4	0.00051272	64	26.5	52.47	0.00037643	55	2.5	44.32	2.885e-05	64	93.1429	52.12	0.0008862
CEP170	NP_001035863.1	60	0	52.89	X	93	0	62.92	X	63	0	51.55	X	80	0	60.3	X	110	0	69.85	X	74	0	57.67	X	78	0	53.36	X	92	0	59.42	X	70	0	52.76	X	65	0	52.76	X	58	2.5	45.02	2.835e-05	65	0	51.28	X
BLVRA	NP_001240752.1	4	5	16.22	0.00020147	3	6	22.64	0.00026192	4	10	14.53	0.00052945	7	27	35.47	0.00097823	11	39	48.65	0.00154265	11	36	48.99	0.00149132	2	3	9.12	0.0001234	4	6	23.65	0.00039817	4	9	16.22	0.00039442	1	2	5.74	0.00014013	2	5	14.19	0.00028463	3	9	11.82	0.00042236
NOP56	NP_006383.2	15	33	34.68	0.0006626	10	20	26.09	0.00043507	18	54	43.27	0.0014247	16	36	36.7	0.00064996	14	22	32.66	0.00043364	26	98	55.56	0.00202302	17	41	31.82	0.00084037	14	24	28.79	0.00079366	22	76	46.8	0.00165974	12	21	26.26	0.00073321	8	16	21.89	0.00045388	23	72	45.79	0.00168376
RPL38	NP_001030335.1	6	57	52.86	0.0097118	6	55	57.14	0.0101526	6	50	52.86	0.0111941	5	66	52.86	0.0101115	6	69	57.14	0.0115411	6	43	57.14	0.00753236	7	59	71.43	0.0102618	7	62	71.43	0.0173982	6	33	52.86	0.00611544	4	36	35.71	0.010666	6	94	57.14	0.0226276	5	61	52.86	0.012105
SUDS3	NP_071936.2	17	97	50.3	0.00352712	22	84	51.52	0.00330915	12	50	33.23	0.00238897	16	109	42.99	0.00356388	16	65	46.95	0.00232025	9	40	29.57	0.00149536	14	84	48.17	0.003118	12	29	40.24	0.00173674	13	50	40.24	0.00197746	12	45	38.72	0.00284535	14	110	42.07	0.00565104	15	55	45.73	0.00232929
RALY	NP_057951.1	7	11	26.14	0.00042874	9	18	45.75	0.00076009	8	21	24.18	0.00107551	5	9	18.3	0.00031542	7	14	35.29	0.00053568	9	23	48.04	0.00092165	9	16	37.25	0.0006366	9	16	56.54	0.00102709	8	23	27.45	0.00097503	5	11	25.82	0.00074553	4	15	20.59	0.000826	9	23	38.24	0.0010441
NOP58	NP_057018.1	10	29	25.52	0.00065383	15	33	36.67	0.00080606	24	84	49.91	0.00248851	14	47	34.59	0.00095282	15	43	39.89	0.00095172	23	92	54.44	0.00213252	14	32	32.33	0.00073649	11	32	24.95	0.00118824	25	83	49.72	0.00203533	9	25	25.71	0.00098012	9	27	24.57	0.00086004	18	80	41.59	0.00210072
DNAJA2	NP_005871.1	12	89	38.59	0.00257641	21	95	48.79	0.00297946	20	129	60.44	0.00490691	14	135	46.84	0.00351404	20	101	57.04	0.00287025	19	131	53.88	0.00389883	15	73	47.82	0.00215723	18	67	56.55	0.0031944	23	160	58.5	0.00503773	16	50	55.1	0.00251692	11	84	41.5	0.00343551	16	104	53.4	0.00350647
RFC3	NP_002906.1	9	21	33.43	0.00070355	9	24	33.71	0.00087111	6	12	20.22	0.00052826	12	28	42.98	0.00084349	8	17	25.84	0.00055911	10	24	36.24	0.00082665	9	24	37.64	0.00082079	11	21	38.2	0.00115873	8	17	25	0.00061946	9	20	30.34	0.00116514	4	6	12.64	0.000284	5	14	16.57	0.00054628
TSPYL1	NP_003300.1	20	96	46	0.00262007	20	79	56.98	0.00233592	22	152	53.32	0.00545101	19	94	44.62	0.00230683	18	140	45.54	0.00375096	23	130	56.29	0.00364773	22	122	50.34	0.00339899	19	102	52.4	0.0045849	26	234	62.7	0.00694618	19	68	44.16	0.00322719	12	118	26.54	0.00454999	24	139	62.7	0.00441842
DNAJB6	NP_490647.1	12	65.7534	40.8	0.0024056	21	109.907	53.07	0.00435631	12	64.8806	45.09	0.00311898	13	75.8734	43.87	0.00249599	21	122.791	47.55	0.00441005	11	67.8333	40.8	0.00255145	13	53.4483	43.87	0.00199612	18	66.8571	52.15	0.00402849	13	72.7222	50.31	0.00289375	13	39.9487	48.16	0.00254145	11	152	38.96	0.00785662	14	107.91	49.69	0.00459809
MRPL10	NP_660298.2	4	14	37.16	0.00063975	5	15	37.55	0.00074261	4	15	26.82	0.00090067	3	15	15.33	0.00061634	4	15	41	0.00067289	3	8	21.07	0.00037585	3	12	28.35	0.00055977	1	2	13.79	0.00015052	5	11	34.1	0.00054672	4	5	44.44	0.00039731	2	5	13.03	0.0003228	4	10	24.9	0.00053222
MCRS1	NP_006328.2	11	31	31.82	0.00080028	15	42	43.29	0.00117468	14	37	41.77	0.00125509	10	53	36.8	0.00123028	19	54	59.96	0.00136851	16	43	43.07	0.00114127	13	38	41.56	0.00100141	13	28	38.74	0.0011905	11	27	35.93	0.00075811	5	13	14.72	0.00058358	9	26	30.95	0.00094829	12	39	36.58	0.00117262
MAP7D1	NP_060537.3	28	77	37.57	0.00109199	21	48	31.87	0.00073749	26	63	39.83	0.00117398	31	112	44.71	0.00142821	36	101	44.47	0.00140612	37	108	48.51	0.00157467	21	63	31.63	0.00091204	19	49	25.56	0.00114449	29	66	40.19	0.00101803	22	50	33.89	0.00123302	12	29	16.65	0.00058105	28	69	38.29	0.00113969
SAP30L	NP_078908.1	4	7.5	40.98	0.0004888	5	13.5	21.86	0.00095322	7	14	46.99	0.00119893	6	15	50.82	0.00087904	4	9	26.23	0.00057582	1	3	4.92	0.00020102	5	13	41.53	0.0008649	4	6	32.24	0.00064404	5	7.5	35.52	0.00053165	5	14	26.23	0.00158662	5	28	31.15	0.0025782	3	4.66667	15.85	0.00035423
MSH6	NP_000170.1	34	87	41.1	0.00076296	37	108	51.1	0.00102612	18	36	21.99	0.00041484	35	121	42.13	0.00095415	32	87	42.06	0.00074899	21	44	26.1	0.00039671	41	111	50	0.0009937	30	67	33.16	0.00096772	20	45	24.12	0.00042923	31	87	39.85	0.00132671	29	92	34.49	0.00113988	22	48	25.74	0.00049027
NOC4L	NP_076983.1	9	17	29.84	0.00039294	1	3	5.81	7.512e-05	6	13	25.39	0.00039483	9	17	31.2	0.00035332	4	14	17.05	0.00031767	16	34	45.74	0.00080796	8	18	32.75	0.00042471	1	2	5.23	7.614e-05	11	22	41.86	0.00055308	1	2	2.52	8.039e-05	2	6	11.05	0.00019593	9	16	31.2	0.00043073
CSNK1D	NP_620693.1	6	3	21.76	8.748e-05	5	8.75	21.27	0.00027644	5	6	20.05	0.0002299	9	10.7143	35.45	0.00028094	8	8.25	26.16	0.00023617	9	10.6667	30.56	0.00031979	8	9.6	30.32	0.00028577	3	7	17.6	0.00033619	5	6.6	20.54	0.00020933	6	0	20.05	X	2	3.5	11.49	0.0001442	2	0	7.09	X
ATAD3A	NP_001164006.1	7	23.6364	19.97	0.00048107	24	54.7059	43	0.00120628	7	19.6667	18.43	0.00052595	16	55.8571	34.13	0.00102224	30	100.579	55.97	0.00200958	21	53	37.2	0.00110902	10	21.2857	25.09	0.00044224	21	45.9524	42.66	0.00154036	9	12.6667	18.09	0.0002804	8	14	22.18	0.00049548	18	57.4444	37.88	0.00165181	8	21.1	18.26	0.00050017
GALK1	NP_000145.1	5	7	24.23	0.00021298	7	11	34.18	0.00036259	2	3	15.05	0.00011994	7	20	36.22	0.00054716	10	24	44.39	0.00071684	2	3	7.4	9.384e-05	7	17	29.08	0.000528	10	17	41.58	0.00085187	2	3	15.05	9.928e-05	6	12	26.28	0.00063488	14	25	55.61	0.00107464	1	2	7.4	7.087e-05
PHLDB3	NP_942147.3	3	4	10	7.454e-05	10	14	29.84	0.00028266	5	11	12.34	0.00026936	12	25	27.5	0.00041892	10	19	26.41	0.00034759	6	9	19.38	0.00017243	8	16	20.31	0.00030438	6	9	11.56	0.00027623	7	12	18.91	0.00024323	4	4	11.41	0.00012962	6	9	16.56	0.00023696	8	18	19.84	0.00039068
ATAD3B	NP_114127.3	4	2.36364	9.72	4.35e-05	15	10.2941	27.93	0.00020527	3	1.33333	5.09	3.225e-05	13	19.1429	27.01	0.00031681	18	10.4211	34.26	0.00018829	17	24	37.65	0.00045415	6	5.71429	13.27	0.00010736	13	9.04762	26.08	0.00027427	6	3.33333	11.27	6.673e-05	7	5	14.97	0.00016003	12	9.55556	27.78	0.00024848	5	3.9	10.8	8.36e-05
CSNK2A2	NP_001887.1	6	15	26.29	0.00051115	7	13	29.43	0.00047994	6	13	26	0.00058209	8	20	32.57	0.00061282	9	23	34	0.00076941	8	18	38.86	0.00063062	13	30	47.43	0.00104358	11	28	40.29	0.00157145	8	16	39.14	0.00059301	11	24	48.29	0.00142213	4	8	12.29	0.00038515	4	6	19.71	0.00023813
RPA3	NP_002938.1	4	15	48.76	0.00147852	4	9	51.24	0.0009611	3	7	48.76	0.00090663	3	9	48.76	0.00079768	5	13	59.5	0.00125792	3	14	48.76	0.00141874	4	17	48.76	0.00171055	2	6	34.71	0.00097404	3	8	48.76	0.00085766	2	3	34.71	0.0005142	1	2	14.05	0.00027852	3	7	48.76	0.00080361
SFXN4	NP_998814.1	5	9	29.97	0.00031852	5	9	24.93	0.00034508	4	5	22.55	0.00023252	4	10	25.82	0.00031823	8	14	29.97	0.0004864	4	6	17.51	0.00021831	5	15	19.88	0.00054192	2	2	9.5	0.00011658	3	3	19.88	0.00011548	3	5	17.8	0.00030771	3	7	13.95	0.00035001	4	5	12.76	0.0002061
GCDH	NP_000150.1	6	25	30.82	0.00068075	10	33	37.9	0.00097353	2	6	9.82	0.00021468	8	30	40.41	0.00073454	10	35	37.9	0.0009356	3	5	16.89	0.00013998	11	33	34.47	0.0009173	7	20	29.22	0.00089695	2	4	11.42	0.00011847	9	22	38.81	0.00104171	7	18	26.48	0.00069248	1	6	5.94	0.00019029
SDF2L1	NP_071327.2	3	11	29.41	0.00059364	2	16	19.46	0.00093549	5	21	49.32	0.00148916	6	15	57.47	0.0007279	2	7	25.79	0.00037085	6	26	57.47	0.00144259	5	13	53.85	0.00071618	5	12	38.46	0.0010666	7	30	57.47	0.00176092	2	4	26.7	0.00037537	2	6	19.91	0.00045748	6	25	57.47	0.00157138
SDF4	NP_057260.2	6	12	31.49	0.00039536	8	9	43.09	0.00032125	4	6	25.69	0.00025975	6	10	31.49	0.00029625	4	9	20.44	0.00029109	3	5	16.02	0.00016936	7	15	35.36	0.00050449	3	6	13.81	0.00032558	5	7	25.97	0.00025084	5	11	24.31	0.0006302	3	6	16.3	0.00027929	4	8	23.48	0.00030698
PRPF19	NP_055317.1	7	15	32.74	0.00035496	7	23	34.72	0.00058967	6	15	37.7	0.00046642	9	23	44.84	0.0004894	7	28	26.98	0.00065046	9	32	46.83	0.00077854	7	19	34.13	0.00045898	4	7	15.48	0.00027282	7	15	33.13	0.00038608	5	12	24.4	0.0004938	5	9	22.02	0.0003009	7	18	32.74	0.00049611
C19orf70	NP_001295169.1	2	7	37.14	0.00059634	2	5	37.14	0.00046148	2	10	37.14	0.0011194	2	11	37.14	0.00084263	3	9	41.43	0.00075268	3	8	37.14	0.00070068	3	15	41.43	0.00130447	3	4	37.14	0.00056123	2	6	37.14	0.00055595	4	6	52.86	0.00088883	4	12	41.43	0.00144432	2	6	37.14	0.00059533
RNASEH2A	NP_006388.2	2	4	20.07	0.00015956	3	8	25.08	0.00034572	2	4	10.7	0.00020965	5	11	36.79	0.00039454	3	7	20.4	0.00027411	6	10	40.13	0.0004101	2	3	13.38	0.00012216	2	6	11.71	0.00039418	5	7	24.75	0.0003037	2	4	10.37	0.00027745	2	4	18.73	0.00022542	2	4	13.38	0.00018583
DNAJA3	NP_001128582.1	11	27	36.2	0.00071087	15	67.8571	45.25	0.00193557	12	27	41.06	0.00093407	14	28.5	42.83	0.00067471	19	63	47.46	0.00162831	19	39.5	48.12	0.0010692	11	31.5	33.77	0.00084661	9	16	19.87	0.0006938	13	25.5	37.97	0.00073022	7	14	21.85	0.00064095	14	56	40.62	0.00208305	8	0	28.26	X
ARL1	NP_001168.1	3	9	16.57	0.00059304	3	20	16.57	0.00142779	1	6	8.84	0.0005195	6	21	46.41	0.00124426	3	12	18.23	0.00077624	3	8	16.57	0.00054197	4	16	38.12	0.00107625	2	4	8.84	0.0004341	3	5	30.39	0.00035835	3	5	28.73	0.00057291	1	7	8.84	0.00065167	3	8	28.73	0.00061397
PDZD11	NP_057568.1	2	3	30	0.00025557	3	7	44.29	0.00064607	3	4	38.57	0.00044776	3	6	38.57	0.00045961	2	7	27.14	0.00058542	2	4	27.14	0.00035034	3	8	38.57	0.00069572	3	9	38.57	0.00126278	3	9	38.57	0.00083392	1	3	11.43	0.00044442	2	4	27.14	0.00048144	3	6	38.57	0.00059533
POLRMT	NP_005026.3	26	62	34.55	0.00060119	16	42	27.72	0.00044122	18	41	27.4	0.00052239	23	69	28.78	0.00060161	20	53	31.63	0.00050451	25	68	34.31	0.0006779	20	56	27.8	0.00055431	14	34	22.93	0.00054298	24	67	33.17	0.00070661	11	22	17.56	0.00037095	7	20	11.46	0.00027399	19	50	29.11	0.00056468
ARID4A	NP_002883.3	19	56.4058	24.82	0.00053519	28	64.472	29.67	0.00066275	12	21	17.02	0.00026182	27	87.1121	36.75	0.00074321	31	97.7132	38.58	0.00091015	13	31	16.31	0.0003024	22	51.146	29.59	0.00049539	13	35	17.82	0.00054695	12	23	14.72	0.00023736	17	43	24.11	0.00070946	20	56.6667	31.82	0.00075963	13	27	16.47	0.00029838
DGCR14	NP_073210.1	4	6	18.91	0.00015034	6	11	24.79	0.00029861	6	17	20.8	0.0005597	2	4	7.35	9.012e-05	7	11	22.27	0.00027057	5	11	17.02	0.00028337	3	12	10.92	0.00030693	6	12	14.29	0.00049521	6	14	24.37	0.00038153	5	12	14.5	0.00052284	5	15	19.54	0.000531	5	10	20.38	0.00029183
SLC25A11	NP_003553.2	12	71	54.14	0.00269682	6	25	33.12	0.00102878	4	13	16.88	0.00064883	11	60	49.68	0.00204923	5	30	28.03	0.00111863	7	16	25.48	0.00062481	8	47	34.08	0.00182238	5	13	19.75	0.00081325	6	25	21.02	0.00103281	9	18	43.63	0.00118888	3	12	10.51	0.00064396	4	16	15.92	0.00070782
DDX52	NP_008941.3	10	33	26.21	0.00065707	10	27	22.54	0.00058244	10	33	24.37	0.00086338	14	30	36.73	0.00053711	12	25	30.88	0.00048866	15	41	35.56	0.0008393	10	26	25.04	0.00052847	9	18	28.88	0.00059028	16	42	30.22	0.00090957	4	10	9.85	0.00034623	10	29	23.71	0.00081579	13	44	27.55	0.00102038
HSD17B12	NP_057226.1	9	19	32.69	0.00072631	3	9	9.94	0.00037273	5	11	22.12	0.00055253	10	20	34.29	0.00068746	5	9	24.04	0.00033774	3	9	13.14	0.00035371	7	14	30.45	0.00054632	5	11	15.38	0.00069255	2	3	8.97	0.00012473	4	9	14.74	0.00059825	6	10	24.36	0.00054008	3	3	14.1	0.00013357
RAF1	NP_002871.1	11	26.1628	31.17	0.00048154	8	15.4286	18.06	0.00030765	5	6	15.12	0.00014511	9	27.5625	24.23	0.00045616	14	34	41.2	0.00061433	8	11	25.62	0.00020815	8	25.625	26.54	0.00048146	6	8	15.28	0.00024251	3	3	10.49	6.006e-05	2	3	5.09	9.602e-05	7	14	22.07	0.00036405	8	11	25.46	0.0002358
FAM60A	NP_067061.1	7	20	37.56	0.00107935	8	17	37.1	0.00099396	7	17	37.56	0.00120551	5	8	34.39	0.00038821	7	14	33.03	0.00074171	7	8	39.37	0.00044387	6	19	29.86	0.00104673	8	17	35.75	0.00151101	6	10	28.51	0.00058697	4	14	28.96	0.00131381	3	7	22.62	0.00053372	8	12	47.51	0.00075426
POLR2E	NP_002686.2	2	3	14.76	0.00017038	2	5	29.05	0.00030765	1	2	8.1	0.00014925	2	4	21.9	0.00020427	2	4	14.29	0.00022302	4	7	40.95	0.00040873	2	6	21.9	0.00034786	3	8	25.71	0.00074831	2	3	20.95	0.00018532	1	4	8.1	0.00039504	1	2	8.1	0.00016048	1	4	8.1	0.00026459
RPA2	NP_001284487.1	3	10	27.34	0.00042902	3	10	23.38	0.0004648	2	6	13.31	0.00033824	5	19	36.33	0.00073296	4	23	26.26	0.00096868	2	8	13.31	0.00035286	3	14	17.63	0.00061313	1	13	8.27	0.00091857	3	6	17.63	0.00027997	1	6	8.27	0.00044761	2	2	14.03	0.00012123	3	8	19.06	0.00039974
SPICE1	NP_653319.1	11	31	21.52	0.00043243	12	26	25.5	0.00039293	16	35	27.6	0.00064153	19	55	33.92	0.00068987	18	32	33.45	0.00043821	20	43	31.81	0.00061668	14	29	24.91	0.00041296	15	39	28.42	0.000896	21	37	33.8	0.00056137	16	30	28.42	0.0007277	6	21	10.29	0.00041387	16	33	29.12	0.00053614
NUMA1	NP_001273490.1	39	88	27.37	0.00049955	32	82	26.65	0.00050431	29	52	20.89	0.00038788	38	111	26.61	0.00056659	41	92	33.79	0.00051269	58	141	35.41	0.00082291	29	61	23.89	0.00035349	16	28	12.61	0.00026178	28	62	22.28	0.0003828	13	31	10.71	0.00030601	14	39	13.23	0.00031279	27	53	21.37	0.00035042
PIP5K1A	NP_003548.1	9	25	25.5	0.00054311	12	30	30.78	0.00070609	11	27.7391	27.32	0.00079184	14	41	35.88	0.00080091	13	38.9189	29.51	0.00083001	19	61.8667	33.52	0.0013818	14	51	32.79	0.00113102	7	16	24.04	0.00057248	19	62.8769	42.62	0.0014857	8	15	18.58	0.00056665	7	19	15.3	0.00058316	14	44	29.87	0.00111331
PELO	NP_057030.3	6	16	24.94	0.00049566	11	30	47.01	0.00100687	5	9	24.68	0.00036635	6	22	34.29	0.00061282	11	35	49.09	0.00106439	3	5	18.44	0.00015925	5	14	24.16	0.00044273	5	10	18.96	0.00051021	3	4	18.44	0.00013478	3	6	15.32	0.00032321	5	14	30.65	0.00061274	5	9	22.08	0.00032473
IQSEC1	NP_001127854.1	20	51	24.6	0.00054602	27	79.9873	34.38	0.00092779	21	63	25.31	0.00088628	28	88	32.85	0.00084716	35	86.7303	34.2	0.00091155	26	90	25.85	0.00099064	24	69	28.73	0.00075411	25	55.9286	27.74	0.00098619	23	57	25.13	0.00066375	17	31.9355	19.57	0.00059455	17	72	23.79	0.00108907	24	82	26.03	0.0010225
HLTF	NP_001305863.1	13	48	22.02	0.00056794	23	70	38.29	0.00089732	11	21	18.85	0.00032649	12	36	21.33	0.00038301	15	57	24.7	0.00066208	12	28	19.15	0.00034061	16	44	25.6	0.00053145	12	39	15.58	0.00076	12	29	21.23	0.00037321	11	18	20.54	0.00037035	6	17	11.11	0.00028418	7	19	12.4	0.00026183
ARID4B	NP_057458.4	29	82.5942	29.19	0.00075082	48	154.528	40.32	0.0015219	13	32	13.8	0.00038224	37	147.888	35.98	0.00120884	49	176.287	38.34	0.00157319	19	40	21.19	0.00037384	37	91.854	35.82	0.00085238	33	72	28.51	0.00107798	17	38	18.29	0.00037572	30	80	33.61	0.0012646	26	113.333	24.62	0.00145557	16	33	17.53	0.00034939
ECT2	NP_001245244.1	11	35	15.97	0.00045671	11	28	26.04	0.00039584	11	23	22.43	0.00039436	12	36	25.05	0.0004224	13	26	25.6	0.00033306	11	22	21.88	0.00029515	13	26	25.38	0.00034634	9	14	17.29	0.00030088	7	14	14.11	0.0001987	6	12	12.91	0.00027229	7	15	16.08	0.00027654	9	18	20.57	0.00027356
PHF6	NP_115834.1	2	3	9.32	9.803e-05	5	8	18.36	0.00028321	3	6	12.33	0.00025762	6	10	26.85	0.00029382	2	5	6.03	0.00016039	6	17	25.75	0.00057111	2	3	7.95	0.00010007	4	6	13.42	0.0003229	4	6	15.34	0.00021324	3	4	12.88	0.00022728	3	5	15.07	0.00023083	4	9	10.96	0.00034252
POLR2C	NP_116558.1	2	3	15.64	0.00013011	3	5	22.91	0.00023494	2	6	13.45	0.00034193	3	6	25.09	0.00023399	5	11	38.91	0.00046833	3	3	20.73	0.00013377	4	8	25.82	0.00035418	1	2	7.27	0.00014286	3	6	15.64	0.00028303	3	6	18.91	0.0004525	2	3	16	0.00018382	2	2	12.36	0.00010103
BBX	NP_001136040.1	20	81	29.22	0.00102664	21	72	34.86	0.00098868	23	87	31.35	0.00144892	16	64	22.74	0.00072939	21	76	29.44	0.00094563	20	55	26.04	0.00071669	27	99	32.31	0.0012809	24	67	27.95	0.00139861	21	82	29.76	0.00113041	20	71	30.92	0.00156482	20	88	25.82	0.00157581	21	74	31.77	0.00109239
FANCI	NP_001106849.1	25	71	29.22	0.00063765	14	29	17.92	0.00028217	21	50	23.95	0.00059005	29	77	33.96	0.00062182	12	24	15.29	0.0002116	19	48	23.12	0.0004432	30	77	32.53	0.00070593	11	22	11.45	0.00032541	30	72	35.54	0.00070331	16	40	17.92	0.00062468	9	18	9.56	0.00022839	19	42	19.88	0.00043932
ABT1	NP_037507.1	5	15	25.37	0.00065773	4	12	15.44	0.00057006	6	19	25.37	0.00109471	4	13	26.84	0.00051256	5	10	18.75	0.00043045	5	14	29.78	0.00063113	6	17	40.44	0.00076094	6	18	19.49	0.00129992	7	19	41.18	0.00090614	3	5	20.59	0.00038124	2	2	7.72	0.0001239	4	13	19.12	0.00066391
PIK3R2	NP_005018.1	8	19	19.64	0.00031128	10	19	25	0.00033724	4	6	10.44	0.00012916	9	12	23.49	0.00017677	12	21	29.4	0.00033774	8	15	20.19	0.00025265	7	14	18.54	0.00023414	5	8	11.81	0.00021586	8	13	21.43	0.00023165	2	3	4.26	8.546e-05	5	11	14.15	0.00025461	7	14	20.33	0.00026713
UTP15	NP_115551.2	8	11	28.38	0.00025327	3	3	15.25	7.483e-05	2	2	5.41	6.051e-05	6	10	17.37	0.00020703	5	9	18.73	0.00020343	5	6	16.99	0.00014203	8	14	23.55	0.00032906	6	10	16.22	0.00037921	3	4	9.07	0.00010017	5	15	18.53	0.00060056	3	4	11.58	0.00013012	3	6	8.88	0.0001609
DIMT1	NP_055288.1	4	8	17.57	0.00030484	4	9	20.45	0.00037154	2	3	11.5	0.00015021	4	8	19.17	0.0002741	6	13	24.28	0.00048629	4	5	23.64	0.00019588	4	11	18.53	0.00042788	3	5	18.53	0.00031379	2	4	11.5	0.00016578	5	6	26.84	0.00039756	3	3	15.34	0.00016151	2	4	11.5	0.00017752
NUBPL	NP_001188502.1	5	9	34.08	0.00048135	6	23	50.67	0.00133271	1	5	8.52	0.00035138	3	8	24.66	0.00038473	6	11	34.53	0.00057754	1	4	8.52	0.00021995	6	15	27.35	0.00081895	5	16	27.35	0.00140938	3	7	8.97	0.0004072	2	2	15.7	0.000186	2	10	8.52	0.00075562	4	10	26.91	0.00062292
CSNK1E	NP_689407.1	6	6	21.15	0.00017202	4	5.25	12.98	0.00016307	4	0	13.7	X	9	14.2857	31.73	0.00036828	6	2.75	15.38	7.74e-05	8	5.33333	23.56	0.0001572	8	6.4	25.24	0.00018731	1	0	6.01	X	5	4.4	15.38	0.00013721	7	10	22.84	0.00049854	3	3.5	10.58	0.00014177	4	6	13.46	0.00020035
RNF219	NP_078822.3	3	5	7.85	8.214e-05	12	20	28.93	0.00035596	1	2	2.34	4.317e-05	4	8	13.09	0.00011817	11	30	24.1	0.00048382	4	6	7.3	0.00010134	8	17	16.53	0.00028509	9	13	19.7	0.00035174	2	4	3.44	7.147e-05	7	13	11.29	0.00037137	9	22	22.45	0.00051062	5	8	11.98	0.00015307
JPH1	NP_065698.1	2	3	7.41	5.413e-05	4	6	14.83	0.00011729	5	8	14.98	0.00018967	5	8	15.43	0.0001298	3	6	7.26	0.00010628	7	14	23	0.00025971	4	10	14.52	0.00018419	5	7	10.29	0.00020802	5	8	18.76	0.000157	4	10	14.52	0.00031376	3	5	5.14	0.00012746	5	7	13.46	0.00014711
DNAJA3	NP_005138.3	11	27	34.17	0.00067088	15	27.1429	38.96	0.00073068	12	27	38.75	0.00088153	14	28.5	40.42	0.00063676	19	21	41.04	0.00051224	19	39.5	45.42	0.00100906	11	31.5	31.87	0.00079899	9	16	18.75	0.00065477	13	25.5	35.83	0.00068915	7	14	20.63	0.0006049	13	0	32.08	X	9	56	29.17	0.00162062
TCF25	NP_055787.1	8	23	21.89	0.00040579	6	14	22.93	0.0002676	7	15	23.82	0.00034774	7	21	22.93	0.00033315	10	25	32.4	0.000433	8	19	24.26	0.00034464	10	20	31.36	0.00036021	4	7	15.09	0.00020341	6	13	21.6	0.00024946	7	10	21.45	0.0003068	5	10	12.87	0.00024927	5	13	15.09	0.00026713
ABCF2	NP_005683.2	12	29	22.56	0.00054555	17	52	31.23	0.0010598	2	5	4.26	0.00012359	12	48	24.61	0.00081194	16	61	30.76	0.00112651	3	6	7.26	0.00011604	13	33	26.81	0.00063372	16	39	24.29	0.00120833	2	5	4.1	0.0001023	7	14	12.15	0.00045797	12	46	25.55	0.00122258	2	5	4.26	0.00010955
MRPL50	NP_061924.1	2	3	21.52	0.00022646	2	3	27.22	0.00024534	2	8	24.68	0.0007935	2	6	24.68	0.00040725	1	2	12.03	0.00014821	2	7	24.68	0.00054325	2	5	24.68	0.00038529	2	9	24.68	0.00111891	2	3	24.68	0.00024631	2	2	24.68	0.00026252	1	2	12.66	0.0002133	3	7	31.65	0.00061542
CLPB	NP_001245321.1	8	22	21.71	0.00038758	10	26	28.21	0.00049625	10	24	24.96	0.00055557	10	38	25.26	0.00060196	11	21	29.39	0.00036318	10	31	18.02	0.00056148	11	36	21.27	0.00064742	6	13	15.21	0.0003772	15	32	30.43	0.00061316	8	15	19.35	0.00045951	5	16	11.96	0.00039824	11	33	27.03	0.00067711
BAG2	NP_004273.1	6	15	32.23	0.00084787	10	28	45.5	0.0017147	8	19	38.86	0.00141119	10	37	43.6	0.00188057	9	25	45.97	0.00138724	7	31	34.12	0.00180152	8	22	39.34	0.00126944	5	12	23.22	0.00111715	9	27	35.55	0.00165994	8	25	35.55	0.00245728	9	32	37.91	0.00255551	9	26	39.81	0.00171169
MLF2	NP_005430.1	4	8	18.15	0.00038473	7	12	27.82	0.00062523	6	11	28.23	0.00069511	7	14	29.44	0.00060541	7	11	39.11	0.00051932	5	13	17.34	0.00064277	4	8	17.34	0.00039274	7	10	33.87	0.00079206	8	19	40.73	0.00099383	4	6	22.98	0.00050176	6	13	36.69	0.00088329	9	17	40.73	0.00095221
RFC1	NP_001191676.1	18	40	23.61	0.00041557	14	30	19.86	0.00033767	10	20	12.2	0.00027303	16	28	21.43	0.00026157	23	51	25.7	0.00052014	16	27	20.99	0.00028839	16	40	21.17	0.00042422	15	27	16.11	0.00046199	11	18	15.33	0.0002034	11	18	15.42	0.00032518	10	22	15.77	0.00032292	9	18	12.46	0.0002178
WDR48	NP_065890.1	3	5	6.5	8.809e-05	11	23	24.82	0.00043899	11	23	28.21	0.00053242	9	17	22.3	0.0002693	13	25	25.85	0.00043236	14	36	32.5	0.00065204	10	17	22.6	0.00030573	6	16	10.19	0.00046424	14	29	28.06	0.00055568	5	10	12.56	0.00030634	4	5	10.19	0.00012445	6	13	16.25	0.00026674
PLEKHG4	NP_001123201.1	6	19	10.92	0.00019027	5	8	9.32	8.679e-05	13	19	18.98	0.00025001	18	39	29.22	0.00035117	9	17	15.28	0.00016712	13	26	21.49	0.00026768	16	40	22.59	0.0004089	7	10	10.41	0.00016493	20	36	30.48	0.00039211	12	19	18.56	0.00033086	5	7	10.41	9.904e-05	11	21	17.88	0.00024493
MARK2	NP_001156769.1	6	3	14.39	5.047e-05	9	3.66667	25.81	6.682e-05	3	1.33333	6.21	2.947e-05	12	3.83333	28.91	5.798e-05	6	2.83333	10.58	4.679e-05	4	2	10.44	3.459e-05	7	1.66667	20.17	2.862e-05	3	1.33333	9.59	3.694e-05	3	1.66667	8.89	3.049e-05	6	3.33333	16.93	9.751e-05	2	0.333333	3.95	7.92e-06	3	2.33333	6.06	4.572e-05
TRMT2A	NP_892029.2	10	18	27.2	0.00034349	7	14	21.92	0.00028944	4	5	13.44	0.00012537	8	8	23.2	0.00013727	8	12	17.92	0.0002248	5	8	14.24	0.00015695	7	10	17.92	0.0001948	4	6	10.56	0.00018857	2	3	5.12	6.227e-05	4	8	8.16	0.00026546	6	9	14.24	0.00024265	3	3	8.96	6.668e-05
RNF40	NP_001193962.1	4	10	6	0.00011927	12	19.8636	21	0.00025667	12	27.4286	17.2	0.00042985	8	12	9.5	0.00012869	4	6	5.6	7.025e-05	12	21.4348	17.5	0.00026283	14	28.52	21.8	0.00034723	8	10	11.4	0.00019643	14	28	21.1	0.00036322	3	11	3.6	0.00022813	12	26.9231	18	0.00045366	8	21	9.6	0.00029171
CEP78	NP_115547.1	4	7	13.17	0.00011825	5	7	13.88	0.00012812	4	7	8.07	0.00015538	9	18	29.18	0.00027342	5	15	11.33	0.00024876	12	22	26.77	0.0003821	6	8	11.9	0.00013796	2	2	6.37	5.565e-05	3	5	5.81	9.187e-05	2	3	4.25	8.813e-05	2	2	6.09	4.773e-05	2	3	4.11	5.903e-05
IQGAP2	NP_006624.2	16	43	18.73	0.00032562	7	9	10.6	7.384e-05	14	20	16.13	0.00019901	17	34	20.89	0.00023151	8	13	9.84	9.664e-05	11	26	14.16	0.00020242	19	39	20.57	0.00030148	4	6	5.59	7.483e-05	13	22	14.35	0.0001812	14	32	17.46	0.00042137	4	5	4.83	5.349e-05	12	20	14.1	0.00017639
MOGS	NP_001139630.1	4	6	11.63	9.789e-05	4	13	13.82	0.00022979	13	28	32.28	0.00060028	7	14	17.1	0.00020539	7	9	19.29	0.00014415	12	29	30.92	0.00048645	4	7	13	0.00011659	6	11	17.1	0.00029559	14	19	33.38	0.00033717	3	3	7.93	8.511e-05	4	5	14.09	0.00011526	7	16	20.66	0.00030404
CECR5	NP_060299.4	3	6	14.5	0.00018209	9	17	29.26	0.00055894	2	7	11.2	0.00027914	4	11	20.87	0.00030017	10	14	43.51	0.00041709	6	11	30.03	0.00034321	3	15	11.2	0.0004647	3	6	16.54	0.0002999	4	9	19.59	0.00029707	3	4	10.69	0.00021109	5	10	18.83	0.00042876	6	13	23.41	0.0004595
DPY30	NP_115963.1	2	16	36.36	0.00192756	2	9	36.36	0.00117468	2	21	36.36	0.00332429	1	8	16.16	0.00086661	3	20	47.47	0.00236532	3	13	47.47	0.00161016	2	14	36.36	0.00172173	2	19	36.36	0.0037699	2	15	36.36	0.00196548	2	10	36.36	0.00209489	2	11	36.36	0.00187226	2	11	36.36	0.00154345
SPC24	NP_872319.1	3	2	29.44	0.00012108	3	8	26.9	0.00052473	3	7	32.49	0.00055686	2	5	20.81	0.00027219	3	12	26.9	0.0007132	4	10	40.1	0.00062244	5	18	47.21	0.00111244	3	8	26.9	0.00079769	4	11	40.1	0.00072433	5	6	40.1	0.00063166	1	7	8.63	0.00059874	3	12	26.9	0.00084615
ARAF	NP_001243125.1	6	18.8372	24.47	0.00036891	8	20.5714	31.2	0.00043647	1	4	3.45	0.00010293	7	21.4375	29.06	0.00037751	9	16	27.75	0.00030761	3	7	12.32	0.00014094	8	15.375	31.69	0.00030738	5	7	21.02	0.00022578	5	8	17.9	0.00017041	2	2	9.36	6.811e-05	4	11	17.24	0.00030436	3	6	11.17	0.00013686
TARS2	NP_079426.2	5	9	10.72	0.0001495	12	16	31.75	0.00028794	5	7	11.84	0.00015279	5	15	11.56	0.00022405	6	11	12.95	0.00017938	3	4	7.38	6.831e-05	8	14	19.92	0.0002374	6	8	16.85	0.00021887	5	8	13.65	0.00014454	3	6	9.61	0.00017331	2	3	3.9	7.041e-05	6	13	14.48	0.00025151
FARSA	NP_004452.1	4	10	12.01	0.00023478	8	15	26.97	0.00038154	3	4	11.42	0.0001234	10	21	34.65	0.00044333	6	6	20.08	0.00013829	6	7	24.61	0.00016896	6	10	20.87	0.00023967	5	8	20.08	0.00030934	4	6	17.13	0.00015321	5	6	17.91	0.00024495	6	17	21.46	0.00056389	4	7	17.91	0.00019141
ADCK3	NP_064632.2	9	23	27.98	0.00042398	10	25	26.12	0.00049928	3	3	8.35	7.267e-05	10	35	37.09	0.00058014	7	14	17.62	0.00025335	3	4	5.1	7.581e-05	11	27	24.73	0.00050808	5	12	10.2	0.00036432	5	7	10.05	0.00014035	3	5	8.35	0.00016027	2	4	4.95	0.00010418	2	3	5.1	6.441e-05
CDC42EP1	NP_689449.1	5	20	16.88	0.00061006	7	21	28.39	0.00069399	4	7	7.93	0.00028057	4	11	13.81	0.00030171	7	19	34.27	0.00056895	4	8	13.81	0.00025088	3	8	5.12	0.00024911	6	9	19.18	0.00045214	2	5	5.12	0.00016588	4	10	13.81	0.00053042	5	10	23.53	0.00043096	3	6	10.23	0.00021316
KANSL2	NP_060292.3	11	19	22.56	0.00046059	10	19	26.02	0.000499	12	27	27.85	0.00086003	10	19	27.64	0.00041415	12	24	26.22	0.00057114	13	32	29.27	0.00079753	14	21	35.77	0.00051967	16	27	30.49	0.00107798	11	22	20.53	0.00058006	8	13	18.5	0.00054799	6	17	17.68	0.00058223	11	25	31.91	0.00070584
KNOP1	NP_001013009.2	2	3	6.77	7.812e-05	3	3	6.77	8.464e-05	3	4	9.83	0.00013687	4	6	9.83	0.00014049	4	5	15.5	0.00012782	12	19	30.13	0.00050868	3	4	10.7	0.00010633	7	10	18.78	0.00042889	6	11	20.31	0.00031156	2	4	5.9	0.00018113	1	2	3.06	7.358e-05	8	19	18.78	0.00057626
RFC4	NP_853551.1	6	26	26.17	0.00085426	6	11	25.62	0.00039156	3	5	18.73	0.00021586	6	14	27.55	0.00041361	6	9	20.39	0.00029029	3	6	18.46	0.00020268	7	16	26.45	0.00053664	3	4	17.08	0.00021645	4	5	13.77	0.00017868	6	13	27.82	0.00074273	3	6	10.74	0.00027852	5	6	21.49	0.0002296
MARK2	NP_059672.2	5	2.5	11.41	4.002e-05	8	2.66667	21.07	4.625e-05	3	1.33333	5.91	2.805e-05	11	3.33333	25.23	4.798e-05	5	1.33333	6.58	2.095e-05	6	4	13.42	6.584e-05	7	1.66667	19.19	2.724e-05	2	0.333333	5.64	8.79e-06	3	1.66667	8.46	2.902e-05	7	3.83333	17.99	0.00010671	2	0.333333	3.76	7.54e-06	4	2.83333	7.92	5.283e-05
SUGP2	NP_001308628.1	10	17	15.05	0.000185	8	15	14.96	0.00017684	4	8	7.85	0.00011439	9	17	17.24	0.00016634	12	18	23.54	0.00019229	9	13	12.96	0.00014544	5	8	8.76	8.887e-05	2	4	2.19	7.169e-05	7	11	11.13	0.00013019	9	13	11.77	0.000246	5	9	10.31	0.00013837	5	8	7.12	0.00010139
ESYT2	NP_065779.1	20	45	31.91	0.00060101	20	48	29.79	0.00069455	10	15	18.7	0.00026324	18	33	32.14	0.00039631	17	47	30.35	0.00061623	11	23	16.91	0.00031582	18	41	27.21	0.00055899	17	37	28.89	0.00081388	10	17	16.35	0.00024695	13	23	19.48	0.00053416	10	31	16.35	0.00058495	7	11	15.01	0.00017111
MYO6	NP_001287828.1	13	29	17.04	0.00027407	19	51	28.53	0.00052218	5	7	8.64	8.693e-05	17	40	22.27	0.00033992	20	61	28.21	0.00056593	14	31	17.67	0.00030121	20	59	25.12	0.0005692	1	2	1.19	3.113e-05	8	16	11.41	0.00016446	5	7	6.42	0.00011504	20	62	23.93	0.00082783	5	10	7.29	0.00011007
RPS27	NP_001021.1	4	4.5	16.67	0.00063893	8	89	42.86	0.0136906	6	17.5	32.14	0.00326493	6	11.2	41.67	0.00142991	6	10	27.38	0.00139385	6	18.9	32.14	0.00275895	4	13	32.14	0.00188424	9	11	44.05	0.00257232	6	12	32.14	0.00185316	5	10.4	32.14	0.00256774	5	13	32.14	0.0026078	6	15	32.14	0.00248054
RPS27L	NP_057004.1	4	4.5	16.67	0.00063893	7	0	27.38	X	5	2.5	32.14	0.00046642	5	2.8	39.29	0.00035748	6	10	27.38	0.00139385	5	2.1	32.14	0.00030655	2	0	16.67	X	8	11	45.24	0.00257232	4	0	16.67	X	4	2.6	29.76	0.00064193	4	0	16.67	X	4	0	16.67	X
INTS1	NP_001073922.2	30	74	24.02	0.000403	22	59	18.45	0.00034811	11	26	8.22	0.00018606	29	60	22.65	0.00029382	24	44	19.54	0.00023524	21	43	16.48	0.00024076	29	66	20.96	0.00036692	13	31	9.22	0.00027805	15	35	10.32	0.00020732	16	25	12.19	0.00023675	11	20	10.18	0.00015388	12	27	9.59	0.00017126
CDC7	NP_003494.1	5	10	12.37	0.00020778	6	12	17.94	0.00027014	2	3	5.4	8.191e-05	7	13	21.43	0.00024289	7	17	22.3	0.00034676	9	16	24.74	0.0003418	4	11	14.98	0.00023332	5	10	14.46	0.00034222	8	19	23.34	0.00042939	5	7	12.37	0.00025292	4	14	14.29	0.00041098	7	8	21.43	0.0001936
IRAK1	NP_001020413.1	9	26	24.49	0.00045469	7	14	20.67	0.00026525	7	17	19.79	0.00039064	9	21	25.95	0.00033022	6	18	15.4	0.00030902	8	12	21.55	0.00021575	10	23	25.81	0.0004106	4	13	11.73	0.00037443	6	17	17.16	0.00032335	5	7	15.1	0.00021287	7	14	21.7	0.0003459	7	10	19.65	0.00020368
GTF3C1	NP_001273171.1	26	74	17.27	0.0004235	30	68	22.89	0.00042162	29	64	21.5	0.00048128	24	55	19.48	0.00028303	31	70	22.55	0.00039327	30	79	21.98	0.00046483	26	61	19.58	0.00035637	19	33	16.75	0.00031105	29	68	21.83	0.00042328	15	26	11.47	0.00025875	25	53	19.43	0.00042854	31	69	23.66	0.00045992
MARK2	NP_001034558.2	5	2.5	10.66	3.784e-05	9	3.66667	23.22	6.013e-05	3	1.33333	5.58	2.652e-05	12	3.83333	26.02	5.217e-05	6	2.83333	9.52	4.21e-05	6	4	12.69	6.224e-05	7	1.66667	18.15	2.575e-05	3	1.33333	8.63	3.324e-05	3	1.66667	7.99	2.744e-05	7	3.83333	17.01	0.00010089	2	0.333333	3.55	7.13e-06	4	2.83333	7.49	4.995e-05
GTF3C5	NP_036219.2	8	14	22.16	0.00032172	6	11	17.34	0.00027387	8	16	23.89	0.00048313	6	15	17.15	0.00030995	10	21	26.97	0.00047375	8	15	22.93	0.00035439	7	11	18.5	0.00025805	4	5	13.49	0.00018924	8	23	22.16	0.00057487	1	2	2.31	7.992e-05	7	12	16.76	0.0003896	7	12	19.65	0.00032118
RICTOR	NP_001272368.1	15	28	15.7	0.00019281	17	36	16.74	0.00026858	19	32	18.82	0.00028955	27	60	26.27	0.00037151	27	51	22	0.00034476	19	43	16.05	0.00030443	26	62	25.64	0.00043583	12	22	11.78	0.00024951	16	35	14.03	0.00026214	14	29	13.68	0.00034725	7	21	6.58	0.00020431	14	32	11.84	0.00025665
DNAJB2	NP_001034639.1	4	9.24658	29.96	0.00039813	4	11.0932	27.08	0.00051748	2	4.1194	12.64	0.00023306	4	5.12658	25.27	0.00019848	6	9.2093	39.35	0.00038926	3	6.16667	24.55	0.00027298	4	8.55172	31.41	0.00037588	3	5.14286	27.08	0.0003647	3	4.27778	24.55	0.00020033	2	1.05128	15.52	7.871e-05	1	2	11.55	0.00012166	4	5.09009	31.41	0.00025526
NCAPH2	NP_001171940.1	9	14	19.8	0.00027554	7	17	20.3	0.00036248	5	12	14.36	0.00031033	6	9	19.64	0.00015927	4	6	11.55	0.00011592	11	20	27.72	0.00040469	10	26	31.02	0.00052236	3	7	6.44	0.0002269	5	10	16.34	0.00021406	5	9	13.7	0.00030801	3	5	10.73	0.00013903	4	6	13.04	0.00013753
TRIP13	NP_004228.1	9	20	32.87	0.00055217	1	3	3.7	8.973e-05	4	5	13.43	0.00018139	9	29	31.25	0.00071992	3	11	14.35	0.00029813	4	5	12.5	0.00014192	6	23	21.99	0.00064821	6	20	20.83	0.00090941	2	6	9.72	0.00018017	6	20	22.22	0.00096016	3	9	13.66	0.00035105	2	4	9.03	0.00012862
TRIM27	NP_006501.1	4	10	14.23	0.00023249	7	13	30.8	0.00032744	1	2	2.34	6.11e-05	7	19	23.39	0.0003972	6	14	20.66	0.00031953	5	9	18.71	0.00021512	5	10	14.81	0.00023733	5	8	17.93	0.00030633	3	5	11.5	0.00012643	4	6	10.72	0.00024257	6	8	19.88	0.00026277	3	5	7.6	0.00013539
RAB11FIP2	NP_055719.1	3	7.71429	10.16	0.0001797	7	14.7333	22.46	0.00037183	5	8	12.11	0.00024487	4	8	12.3	0.00016757	4	6.42857	10.35	0.00014701	4	10.9091	12.11	0.00026126	5	8	16.21	0.00019024	6	10	17.38	0.00038366	3	4.5	7.03	0.00011401	6	11	18.36	0.00044557	6	9	21.48	0.0002962	2	4	4.1	0.00010852
ILVBL	NP_006835.2	11	26	28.01	0.00049066	10	26	28.32	0.00053158	3	4	9.34	9.919e-05	9	44	23.58	0.00074663	12	22	33.23	0.00040757	4	9	14.24	0.00017462	13	25	35.92	0.00048161	8	14	16.46	0.00043513	4	8	11.08	0.0001642	5	7	15.35	0.00022971	4	9	9.97	0.00023996	2	4	6.65	8.792e-05
MAP7D3	NP_078873.2	12	30	13.24	0.00040845	7	20	14.38	0.00029501	12	23	15.87	0.00041147	10	27	16.21	0.00033054	25	54	34.59	0.00072175	16	39	16.44	0.00054591	8	12	10.05	0.00016678	10	21	12.79	0.0004709	6	9	9.47	0.00013328	4	7	6.96	0.00016573	5	20	9.7	0.00038471	7	13	11.53	0.00020615
SPATA5	NP_660208.2	10	21	20.94	0.00028047	6	12	13.55	0.00017364	3	9	7.05	0.00015795	5	14	8.96	0.00016813	8	30	16.8	0.00039334	4	9	8.17	0.00012358	8	13	17.25	0.00017724	6	16	10.97	0.00035195	4	11	7.39	0.00015979	2	4	4.48	9.29e-05	8	31	17.02	0.00058495	5	6	9.52	9.333e-05
2017-09-15	NP_004252.2	1	2	5.45	0.00014457	3	6	34.55	0.00046987	2	5	27.27	0.0004749	1	3	7.88	0.00019499	2	4	16.97	0.00028384	1	2	9.7	0.00014863	2	3	17.58	0.00022136	2	3	16.97	0.00035715	1	3	9.7	0.00023586	2	5	17.58	0.00062847	2	5	16.97	0.00051062	3	4	23.03	0.00033675
AKAP8L	NP_055186.3	13	42	25.23	0.00077542	17	60	32.51	0.00120014	13	50	25.54	0.00121298	15	65	31.89	0.00107907	21	73	33.9	0.00132308	14	52	29.72	0.00098703	13	57	27.71	0.00107427	14	28	26.32	0.00085141	13	43	28.33	0.00086347	12	29	26.47	0.00093103	18	77	32.35	0.00200848	12	42	27.4	0.00090313
POLE2	NP_002683.2	5	10	24.29	0.00022631	5	10	23.72	0.00024519	3	7	12.33	0.00020816	5	14	23.53	0.0002849	4	9	14.04	0.00019995	3	5	8.73	0.00011634	7	12	33.4	0.00027723	4	9	15.56	0.00033546	4	6	15.94	0.00014769	2	2	7.21	7.871e-05	3	6	11.39	0.00019184	3	8	11.39	0.00021087
SAP30	NP_003855.1	6	38	35.45	0.00206008	8	34	37.73	0.00199695	4	10	27.27	0.00071235	4	21	31.82	0.00102369	5	20	36.82	0.00106439	2	3	12.27	0.00016721	6	33	31.82	0.00182626	5	21	31.82	0.00187503	5	14	31.36	0.0008255	6	21	31.82	0.00197967	5	24	28.64	0.00183822	6	19	35.91	0.00119968
NDUFS2	NP_001159631.1	5	14	15.97	0.00036537	5	10	22.32	0.00028275	3	6	11.38	0.00020575	4	8	15.54	0.00018773	6	12	19.91	0.00030744	5	10	16.19	0.00026831	7	14	22.32	0.00037298	6	16	17.94	0.00068773	5	13	20.13	0.00036901	4	6	17.51	0.00027229	5	8	17.29	0.00029497	5	10	18.16	0.00030396
NUP93	NP_055484.3	14	31	28.33	0.00045144	9	22	19.66	0.0003471	3	4	4.88	7.654e-05	7	22	18.07	0.00028808	8	18	19.78	0.00025733	7	15	15.51	0.00022458	12	32	24.54	0.0004757	7	16	18.8	0.00038375	6	11	15.87	0.00017423	6	12	14.16	0.00030387	7	18	18.8	0.00037034	4	9	11.97	0.00015265
EARS2	NP_001077083.1	7	15	26.2	0.00034207	5	19	22.56	0.00046942	2	5	7.07	0.00014982	7	16	29.06	0.00032809	8	20	28.11	0.00044774	2	4	7.07	9.378e-05	6	11	17.4	0.00025607	5	10	21.8	0.00037559	2	6	6.5	0.00014882	4	4	9.37	0.00015862	1	2	2.87	6.444e-05	1	2	2.87	5.312e-05
HDAC3	NP_003874.2	2	3.0438	9.35	8.482e-05	2	1.01156	6.78	3.054e-05	1	0	1.87	X	5	5.09615	19.63	0.00012769	4	6.09023	14.95	0.0001666	2	0	1.87	X	2	2.01613	7.71	5.735e-05	2	1.02198	7.71	4.69e-05	3	5.12658	12.85	0.00015538	2	1.02941	7.01	4.988e-05	1	0	1.87	X	5	5.18987	15.65	0.00016844
MTPAP	NP_060579.3	9	20	28.87	0.00040985	5	15	15.81	0.00033303	6	16	21.31	0.00043084	5	15	20.96	0.0002764	6	17	22.34	0.000342	9	20	28.52	0.00042137	4	22	17.7	0.00046023	3	7	14.26	0.00023626	5	15	16.15	0.00033433	3	8	11.68	0.00028508	6	13	20.96	0.00037638	5	13	19.42	0.00031028
NSUN5	NP_001161819.1	2	3	4.68	7.613e-05	4	7	15.11	0.00019245	4	11	16.38	0.00036678	4	7	16.81	0.00015972	5	14	15.32	0.00034876	8	16	24.26	0.00041743	4	5	11.06	0.00012952	4	7	12.34	0.00029256	6	9	23.83	0.0002484	1	3	4.47	0.00013238	3	3	7.45	0.00010756	7	10	25.32	0.00029555
MCM10	NP_060988.3	9	16	14.87	0.00021834	13	26	26.54	0.00038439	5	8	8.01	0.00014345	17	32	28.15	0.00039265	11	24	17.85	0.00032151	13	22	23.46	0.00030865	7	15	12.36	0.00020895	8	16	14.76	0.0003596	6	12	10.87	0.00017811	4	5	5.95	0.00011865	6	14	12.7	0.00026991	9	14	16.25	0.00022251
NET1	NP_001040625.1	7	15	23.49	0.00030017	6	16	21.64	0.00034688	8	13	26.34	0.00034183	7	19	24.5	0.00034188	11	28	33.56	0.00055006	8	22	28.69	0.00045262	7	22	25.84	0.00044942	6	10	18.46	0.00032958	9	21	30.2	0.00045707	5	8	18.79	0.00027838	2	5	4.03	0.00014136	6	11	20.47	0.00025638
MAP2K7	NP_001284484.1	5	23	13.56	0.00063061	5	12	11.72	0.00035645	3	5	6.21	0.00018013	6	28	25.98	0.0006903	9	20	25.06	0.00053831	2	4	6.21	0.00011275	3	22	10.11	0.00061575	4	12	15.17	0.00054188	2	4	2.99	0.00011928	3	10	11.03	0.00047677	5	15	16.55	0.00058105	2	4	6.21	0.00012773
MAPKAP1	NP_001006618.1	3	6	7.66	0.00013709	3	6	8.05	0.00014852	3	7	9.58	0.00021016	8	17	25.1	0.00034926	5	10	17.05	0.0002243	3	6	9.2	0.00014094	3	5	9.2	0.00011662	3	4	7.28	0.00015052	2	5	6.32	0.00012425	1	2	2.68	7.946e-05	5	10	20.5	0.0003228	3	6	7.85	0.00015967
ZC3H11A	NP_055642.3	4	7	8.02	0.00010307	12	31	22.35	0.00049452	5	9	11.48	0.00017413	7	11	13.7	0.00014564	5	9	11.98	0.00013009	12	18	20	0.00027249	5	7	9.88	0.00010522	6	10	13.09	0.00024251	10	17	17.41	0.00027225	2	2	3.21	5.121e-05	3	12	8.27	0.00024964	8	11	15.06	0.00018864
DNAJC16	NP_056106.1	6	13	11.25	0.00019827	10	20	20.59	0.00033047	9	15	18.16	0.00030061	8	19	17.26	0.00026057	9	21	17.01	0.00031442	12	36	23.02	0.00056449	7	19	16.11	0.00029581	7	16	15.73	0.00040191	12	24	22.51	0.00039812	8	8	19.18	0.00021217	2	2	4.09	4.31e-05	9	21	18.54	0.00037303
MARK3	NP_001122390.2	6	9.9	12.35	0.00015681	3	3	9.56	5.148e-05	3	4	5.58	8.325e-05	11	19.0909	22.05	0.0002719	11	14.5714	18.19	0.00022657	7	16.875	13.01	0.0002748	7	9.71429	15.8	0.00015707	3	7	7.3	0.00018261	6	9	10.76	0.00015505	6	9	13.94	0.00024788	5	10	12.08	0.00022378	6	8	7.04	0.00014758
HIGD1A	NP_001093138.1	2	26	22.43	0.00289809	3	21	30.84	0.00253599	1	14	20.56	0.0020505	1	39	20.56	0.00390887	4	34	30.84	0.00372041	4	27	36.45	0.00309414	2	28	22.43	0.003186	4	29	30.84	0.00532385	1	10	20.56	0.00121235	2	21	28.97	0.00407035	3	29	30.84	0.00456693	2	21	28.97	0.00272627
NOL9	NP_078930.3	8	32	18.66	0.00054367	6	18	18.38	0.00033132	8	19	22.93	0.00042416	11	34	31.48	0.00051941	11	30	28.77	0.00050036	13	36	27.64	0.00062882	12	30	29.2	0.0005203	8	18	21.37	0.00050367	10	29	25.36	0.00053589	6	11	16.38	0.00032498	8	15	17.95	0.00036005	11	34	25.07	0.00067278
ERF	NP_001299585.1	6	9	22.41	0.00022694	4	5	18.39	0.00013659	2	3	9.73	9.94e-05	3	6	16.49	0.00013604	7	15	26.64	0.0003713	2	5	8.03	0.00012962	3	6	15.64	0.00015444	3	7	11.42	0.0002907	3	6	14.59	0.00016455	2	2	8.67	8.769e-05	3	7	16.07	0.00024937	2	4	10.78	0.00011747
GPRASP2	NP_612446.1	4	13	10.02	0.00018502	10	21	17.54	0.00032381	4	11	8.11	0.00020571	3	6	5.97	7.679e-05	5	18	14.68	0.00025149	5	12	13.96	0.00017559	3	11	7.88	0.00015982	7	15	13.25	0.00035161	4	9	9.9	0.00013932	4	12	7.4	0.00029698	8	15	19.21	0.00030162	4	10	8.11	0.00016576
TBL2	NP_036585.1	3	5	11.19	0.00013341	5	8	14.09	0.00023126	4	6	13.42	0.00021036	3	4	11.41	9.597e-05	2	4	7.61	0.00010477	4	10	13.87	0.00027432	4	6	14.77	0.00016342	5	8	14.54	0.00035156	2	4	8.95	0.00011608	2	3	10.07	0.00013919	3	5	12.53	0.00018848	2	3	8.95	9.323e-05
USP39	NP_001243656.1	9	17	33.68	0.00041633	2	2	10.27	5.307e-05	1	2	3.9	6.436e-05	2	2	5.54	4.404e-05	2	3	8.42	7.213e-05	2	4	9.24	0.00010071	3	4	9.03	0.0001	2	2	5.95	8.067e-05	2	3	7.8	7.991e-05	3	4	10.06	0.00017034	2	4	10.27	0.0001384	4	7	15.2	0.00019967
ERCC3	NP_000113.1	6	9	16.5	0.00013726	5	8	10.74	0.00013219	6	10	13.55	0.0002004	5	8	11.76	0.00010971	6	9	13.68	0.00013475	10	16	24.04	0.00025088	7	12	17.39	0.00018683	1	2	2.69	5.024e-05	6	10	13.43	0.00016588	4	6	9.46	0.00015913	3	7	5.12	0.00015083	4	8	11.64	0.00014211
UNC45A	NP_001310550.1	10	27	16.25	0.00034663	3	6	6.89	8.345e-05	3	8	7	0.00013496	9	19	17.65	0.00021933	6	13	16.04	0.00016384	6	9	10.66	0.00011879	6	21	13.89	0.00027522	2	2	3.88	4.229e-05	3	7	7	9.774e-05	7	8	17.33	0.0001786	6	11	10.12	0.00019952	3	7	8.07	0.00010467
UTP14A	NP_006640.2	5	10	10.77	0.00015469	3	7	6.1	0.00011732	8	17	16.34	0.00034555	4	11	7.78	0.00015301	6	17	11.28	0.00025816	8	23	14.01	0.00036579	3	4	5.19	6.317e-05	9	19	17.51	0.00048407	3	10	4.28	0.00016825	3	3	6.23	8.07e-05	4	6	9.34	0.00013113	8	16	18.03	0.00028827
HERC2	NP_004658.3	24	42	10.63	0.00010363	29	56	13.36	0.00014969	11	17	4.32	5.511e-05	58	138	23.13	0.00030616	65	140	23.77	0.00033909	18	35	8.19	8.878e-05	33	53	13.07	0.00013349	24	40	9.39	0.00016254	11	19	4.92	5.099e-05	14	21	5.3	9.01e-05	19	33	7.47	0.00011503	10	13	3.68	3.736e-05
ARRB2	NP_001244259.1	4	6	15.68	0.00016998	4	6	17.34	0.00018415	5	7	23.75	0.00026057	1	2	2.85	5.095e-05	3	4	17.58	0.00011124	4	6	12.59	0.00017476	7	12	28.98	0.00034703	3	4	17.34	0.00018663	7	16	29.22	0.000493	2	2	9.26	9.852e-05	2	3	8.08	0.00012007	4	7	20.9	0.00023097
IQSEC2	NP_055890.1	4	1	4.85	1.257e-05	4	4	7.9	5.446e-05	3	5	7.59	8.257e-05	8	0	19.07	X	11	16.8464	22.34	0.00020784	3	0	4.11	X	6	6	14.01	7.698e-05	8	0	16.02	X	4	5	11.28	6.835e-05	10	0	21.71	X	2	0	5.27	X	8	7.5	18.86	0.00010978
ZKSCAN1	NP_003430.1	4	8	10.12	0.00016947	7	12	19.72	0.00027541	5	14	12.08	0.0003897	9	13	28.24	0.00024763	7	14	19.89	0.00029115	8	16	22.2	0.00034848	6	12	15.1	0.0002595	7	14	22.74	0.00048846	8	17	16.34	0.0003917	7	11	16.87	0.00040521	5	11	15.45	0.00032923	7	13	16.87	0.00032075
MSI1	NP_002433.1	4	6.85714	22.38	0.00022592	2	4	14.64	0.00014278	3	7	18.78	0.00030304	2	7	14.64	0.00020738	2	3	14.64	9.703e-05	2	7	14.09	0.00023711	1	5	9.39	0.00016816	1	2	9.39	0.00010853	2	5	14.64	0.00017917	2	5	14.64	0.00028646	5	8	26.24	0.00037238	2	6	14.64	0.00023024
PITX2	NP_000316.2	3	5.6	17.9	0.00020614	2	4	14.51	0.00015952	2	3	13.89	0.00014511	2	3.2	13.89	0.00010592	5	7.77778	31.79	0.00028106	2	4	13.89	0.00015138	3	2	16.98	7.515e-05	4	5.625	22.84	0.00034103	2	1.66667	13.89	6.673e-05	2	4	13.89	0.00025604	3	5.33333	14.51	0.00027737	2	4	13.89	0.00017149
NCAPG2	NP_001268862.1	18	42	24.05	0.00043333	11	25	19.98	0.00027944	13	27	21.37	0.00036603	16	41	22.84	0.00038036	12	28	17.99	0.00028359	14	34	20.5	0.00036065	19	40	27.85	0.00042128	10	18	15.22	0.00030586	14	28	18.6	0.0003142	10	16	14.27	0.00028705	6	11	8.22	0.00016034	8	15	14.36	0.00018025
PPP6C	NP_001116827.1	5	7	28.65	0.00024412	1	2	5.56	7.556e-05	2	5	12.28	0.00022912	2	5	13.45	0.00015679	1	5	7.89	0.00017117	1	2	7.89	7.171e-05	6	17	31.58	0.00060519	4	6	22.81	0.00034462	2	4	7.89	0.00015172	5	8	19.3	0.00048513	4	6	19.59	0.00029562	3	3	13.45	0.00012185
CAMSAP3	NP_001073898.1	4	6	6.5	5.608e-05	5	7	7.92	7.089e-05	5	9	4.7	0.00011054	12	19	16.61	0.00015969	9	16	14.89	0.00014681	12	27	20.22	0.00025946	6	13	8.23	0.00012404	10	17	15.2	0.0002617	4	7	6.66	7.116e-05	4	4	4.86	6.501e-05	2	4	3.92	5.282e-05	7	10	10.27	0.00010886
POLE	NP_006222.2	27	54	21.35	0.00028173	22	46	17.5	0.00026001	21	31	16.1	0.00021252	26	51	19.95	0.00023926	25	64	20.38	0.00032779	20	36	16.36	0.0001931	33	59	24.28	0.00031423	11	24	10.63	0.00020623	18	34	13.47	0.00019294	13	21	11.07	0.00019052	16	40	12.77	0.00029484	15	24	11.24	0.00014584
HIST1H3F	NP_066298.1	3	10.3509	30.15	0.00090774	2	19	23.53	0.0018052	3	17	30.15	0.00195896	2	9	23.53	0.0007097	2	17	23.53	0.00146354	2	5.76923	30.15	0.00052016	2	9	23.53	0.0008057	3	3.11538	31.62	0.00044997	2	1.04762	30.15	9.993e-05	1	4	23.53	0.00060998	2	8	23.53	0.0009912	1	3	23.53	0.00030642
HIST2H3C	NP_066403.2	3	33.1228	30.15	0.00290476	2	19	23.53	0.0018052	3	4.25	30.15	0.00048974	2	15	23.53	0.00118283	2	21	23.53	0.00180791	3	4.61538	30.15	0.00041613	2	16	23.53	0.00143236	3	16.6154	31.62	0.00239984	3	9.42857	30.15	0.00089933	2	9	23.53	0.00137246	2	14	23.53	0.0017346	2	11	23.53	0.00112354
H3F3B	NP_005315.1	2	15.5263	30.15	0.00136161	1	3	23.53	0.00028503	2	12.75	30.15	0.00146922	1	12	23.53	0.00094626	1	4	23.53	0.00034436	2	4.61538	30.15	0.00041613	1	11	23.53	0.00098475	2	7.26923	31.62	0.00104993	2	11.5238	30.15	0.00109918	1	6	23.53	0.00091497	1	12	23.53	0.0014868	1	15	23.53	0.0015321
AP2B1	NP_001025177.1	8	16.8	17.03	0.00021069	5	6.42857	12.3	8.735e-05	3	9	8.31	0.00014831	11	25.1852	23.55	0.00028401	7	12.375	14.3	0.00015236	8	16.4211	16.61	0.00021173	14	23.75	22.82	0.00030406	7	14.6667	11.78	0.00030294	6	10	11.04	0.00013641	6	8	11.46	0.00017446	4	8.16667	7.36	0.0001447	4	7.33333	7.78	0.00010712
GTF3C4	NP_036336.2	8	19	18.37	0.00027568	6	19	17.15	0.00029867	5	13	12.29	0.00024785	5	17	13.5	0.00022179	6	17	14.48	0.00024214	11	29	23.36	0.0004326	5	19	13.63	0.00028142	2	8	4.5	0.00019117	9	20	17.88	0.00031562	2	7	4.99	0.00017661	2	5	4.26	0.0001025	8	21	15.21	0.00035488
LARP4B	NP_055970.1	4	5	9.76	8.08e-05	6	8	15.45	0.00014007	3	4	11.38	8.494e-05	3	6	6.78	8.719e-05	4	7	7.45	0.00011105	6	11	13.96	0.00018277	3	4	5.83	6.599e-05	4	4	8.94	0.00010647	2	3	7.18	5.273e-05	4	6	13.69	0.00016861	4	7	13.01	0.00015983	3	5	9.49	9.411e-05
GTF3C3	NP_036218.1	7	26	13.09	0.00035	10	31	22.57	0.00045211	11	37	23.36	0.00065446	9	31	18.51	0.00037523	10	30	18.4	0.00039645	16	43	25.73	0.00059511	9	38	17.38	0.00052218	3	8	7.67	0.00017736	9	36	18.4	0.00052708	7	13	12.64	0.0003043	8	24	12.98	0.00045644	8	37	16.82	0.0005801
RACGAP1	NP_001306935.1	6	10	17.7	0.0001852	6	12	11.34	0.00024077	8	14	22.2	0.00034069	5	17	13.66	0.0002831	6	9	13.82	0.00016363	7	13	18.17	0.00024752	6	10	12.27	0.00018905	5	8	8.85	0.00024401	8	14	15.37	0.000282	1	3	2.48	9.661e-05	4	6	13.66	0.00015699	9	16	20.19	0.00034512
GSG2	NP_114171.2	4	5	9.02	7.473e-05	2	5	4.01	8.096e-05	6	10	16.04	0.00019639	7	10	14.79	0.00013439	4	8	10.28	0.00011738	10	18	19.17	0.00027659	9	16	18.67	0.00024411	4	6	9.4	0.00014769	8	18	14.29	0.0002926	2	2	6.14	5.198e-05	6	8	13.66	0.00016893	11	19	23.68	0.00033074
CEP57	NP_001230705.1	4	10	15.48	0.00024291	4	8	19.35	0.00021053	5	6	17.31	0.00019151	4	13	16.9	0.00028394	7	17	25.25	0.00040538	8	20	26.07	0.00049947	6	8	16.29	0.00019837	2	2	9.16	8.001e-05	9	16	30.35	0.00042272	1	2	4.28	8.448e-05	2	3	10.18	0.00010296	6	11	24.85	0.0003112
EXOC4	NP_068579.3	9	24	15.5	0.00029388	2	2	3.9	2.653e-05	7	11	12.53	0.00017699	9	22	17.45	0.00024223	7	10	13.45	0.00012021	11	17	21.66	0.00021402	7	19	13.55	0.0002375	4	9	8.11	0.00018151	7	10	12.01	0.00013318	4	6	7.91	0.00012776	2	2	3.39	3.46e-05	4	5	8.11	7.131e-05
WDR59	NP_085058.3	6	11	11.91	0.0001347	4	7	8.83	9.286e-05	3	4	5.24	6.436e-05	7	10	10.16	0.00011011	12	20	22.79	0.00024042	6	13	14.78	0.00016366	9	17	15.3	0.0002125	6	7	12.22	0.00014117	8	13	13.35	0.00017314	3	5	5.54	0.00010647	3	3	6.78	5.19e-05	3	4	6.37	5.705e-05
FLII	NP_001243193.1	6	11	9.3	0.00010429	7	11	13.28	0.00011299	6	9	10.1	0.00011212	6	17	9.7	0.00014492	7	10	11.37	9.307e-05	6	12	12.56	0.00011697	5	10	8.74	9.678e-05	2	2	3.34	3.123e-05	6	13	7.79	0.00013405	3	6	4.61	9.892e-05	4	4	7.87	5.358e-05	2	3	2.46	3.313e-05
SEC13	NP_001129498.1	3	7	11.41	0.00022687	3	4	23.64	0.00014045	5	7	27.45	0.0002981	4	8	12.23	0.00023314	3	5	22.01	0.00015908	4	14	23.37	0.00046649	6	12	28.26	0.00039701	5	8	17.39	0.00042703	6	16	28.26	0.00056401	3	4	17.12	0.00022543	3	4	15.49	0.00018316	4	9	23.37	0.00033973
MELK	NP_001243616.1	6	19	14.26	0.0003758	3	4	9.12	8.571e-05	6	10	16.25	0.00025989	7	17	21.72	0.00030234	4	7	7.46	0.00013592	6	8	15.75	0.00016268	6	14	15.09	0.00028267	5	7	10.28	0.00022803	4	10	12.6	0.00021513	3	7	8.62	0.00024076	4	12	12.11	0.00033533	4	9	9.45	0.00020733
DNTTIP1	NP_443183.1	3	4	11.55	0.00014501	4	8	23.71	0.0003142	3	6	14.59	0.00028581	1	2	5.47	6.519e-05	2	3	9.12	0.00010676	3	3	14.59	0.00011181	4	7	19.76	0.00025904	2	7	10.94	0.00041794	5	9	22.8	0.00035486	4	5	17.33	0.00031519	1	2	5.47	0.00010243	3	6	14.29	0.00025333
KIF23	NP_004847.2	4	4	7.94	5.573e-05	2	1	3.97	1.51e-05	2	1.5	5.49	2.746e-05	5	0	11.21	X	4	0	7.71	X	1	0	3.74	X	6	0	13.2	X	7	7.5	15.07	0.00017211	7	0	13.55	X	6	0	12.27	X	4	0	8.88	X	4	4	7.13	6.491e-05
ATAD3C	NP_001034300.2	2	0	8.27	X	9	0	22.38	X	3	0	10.22	X	7	0	17.52	X	10	0	23.11	X	7	0	21.17	X	3	0	5.6	X	5	0	10.95	X	4	0	14.11	X	3	0	8.27	X	9	0	20.19	X	3	0	8.52	X
NCAPD3	NP_056076.1	20	60	20.96	0.00047771	11	28	14.02	0.00024152	13	28	17.36	0.00029293	18	38	19.36	0.00027205	9	21	11.55	0.00016414	15	33	18.69	0.00027012	23	53	24.63	0.00043076	10	16	12.95	0.00020981	14	25	17.29	0.00021649	10	20	12.95	0.00027689	4	12	5.47	0.00013498	13	25	17.16	0.00023183
NVL	NP_001230076.1	4	11	9.93	0.0001715	7	12	19.08	0.00020269	4	10	8.37	0.00020486	5	10	13.33	0.00014019	5	14	12.42	0.00021427	7	16	17.39	0.00025646	7	16	16.99	0.00025464	6	9	13.33	0.0002311	8	15	17.78	0.00025436	3	5	5.75	0.00013555	3	7	6.8	0.00015419	5	10	12.03	0.00018158
UBE3C	NP_055486.2	18	38	23.64	0.00041848	5	14	9.88	0.00016704	4	8	6.65	0.00011576	14	38	22.53	0.00037629	7	17	13.39	0.00018379	8	19	12.65	0.00021512	10	20	13.02	0.00022484	6	9	10.43	0.00016324	11	21	16.25	0.00025154	9	10	14.96	0.0001915	4	5	5.08	7.779e-05	6	10	9.42	0.00012826
LAS1L	NP_112483.1	6	10	17.17	0.00016249	5	7	14.99	0.00012323	6	12	13.35	0.00025621	6	10	9.95	0.00014611	3	6	6.81	9.571e-05	7	18	18.8	0.0003007	4	9	11.58	0.00014929	3	3	8.58	8.029e-05	7	10	15.8	0.00017673	4	6	10.76	0.00016953	4	5	8.72	0.00011478	4	10	11.31	0.00018925
BRAT1	NP_689956.2	11	21	28.5	0.00030507	5	9	13.76	0.00014165	4	7	10.6	0.00013362	7	11	18.51	0.00014369	2	2	6.94	2.852e-05	5	9	14.49	0.00013442	5	11	13.03	0.00016313	1	2	3.05	4.785e-05	4	7	10.48	0.0001106	2	2	4.26	5.052e-05	2	3	4.87	6.157e-05	1	2	2.31	3.384e-05
FAAP100	NP_079437.5	5	16	10.44	0.0002166	3	9	10.22	0.000132	10	19	18.96	0.00033798	8	16	16	0.00019477	8	12	17.37	0.00015948	9	20	16.23	0.00027837	6	12	15.21	0.00016584	6	8	13.62	0.00017837	7	13	14.53	0.00019142	5	7	10.67	0.00016479	5	13	13.39	0.00024864	8	25	13.62	0.00039418
SLU7	NP_006416.3	2	2	9.22	4.071e-05	2	6	6.83	0.0001323	5	12	15.7	0.00032092	2	1	5.46	1.83e-05	1	3	4.61	5.994e-05	5	7	14.16	0.00014647	3	6	10.41	0.00012466	1	2	4.61	6.704e-05	6	17	20.48	0.00037633	2	2	8.02	7.078e-05	1	5	4.61	0.00014377	6	10	20.31	0.00023705
NSMCE4A	NP_060085.2	2	3	9.35	9.294e-05	4	9	25.19	0.00030206	5	15	27.53	0.00061058	1	3	6.75	8.357e-05	4	11	25.19	0.00033452	2	6	12.21	0.0001911	6	16	20.26	0.00050598	4	9	24.42	0.00045919	5	8	20.26	0.00026955	2	4	12.21	0.00021547	2	4	10.39	0.00017507	2	7	12.21	0.00025256
NKAP	NP_078804.2	4	7	22.17	0.00020117	2	4	10.84	0.00012454	3	9	17.11	0.00033987	2	2	11.57	5.168e-05	3	6	13.49	0.00016928	6	14	20.24	0.00041366	5	12	20.24	0.00035205	2	2	9.4	9.467e-05	5	9	21.2	0.00028132	2	4	14.7	0.0001999	3	5	13.01	0.00020302	2	3	14.7	0.00010042
GPATCH4	NP_056405.2	6	10	20	0.00031805	4	8	16.53	0.00027566	6	13	21.87	0.00054328	4	8	17.33	0.00022879	2	4	6.67	0.00012489	4	10	16.27	0.00032699	4	5	16	0.00016233	6	12	24.27	0.00062858	9	16	33.87	0.00055348	2	4	6.67	0.00022122	1	2	3.73	8.987e-05	6	11	19.47	0.00040747
GTF3C2	NP_001305838.1	8	22	17.57	0.00028459	12	28	22.99	0.00039241	7	26	15.73	0.00044193	12	30	26.25	0.00034895	9	23	18.76	0.00029207	16	37	26.9	0.00049208	7	19	15.84	0.0002509	6	16	12.69	0.00034088	9	28	18.66	0.00039395	4	12	8.79	0.00026993	7	17	14.97	0.00031069	8	23	18.98	0.00034652
TCERG1	NP_006697.2	14	53	19.49	0.0005757	17	42	16.58	0.00049426	11	26	14.66	0.0003711	9	27	10.75	0.00026371	19	58	21.77	0.00061847	16	41	19.58	0.00045787	12	23	15.12	0.00025503	14	32	15.57	0.00057248	15	36	16.3	0.00042532	9	16	12.84	0.00030221	9	34	14.48	0.00052178	13	30	15.21	0.00037954
GMPPA	NP_995319.1	5	14	20.48	0.00039756	4	11	15.71	0.00033842	2	4	7.14	0.00014925	6	14	26.19	0.00035748	4	7	15	0.00019514	1	2	2.86	5.839e-05	5	16	21.19	0.00046381	6	11	16.19	0.00051446	1	2	2.86	6.177e-05	4	10	14.29	0.0004938	1	2	4.29	8.024e-05	1	2	2.86	6.615e-05
FANCD2	NP_001306913.1	13	29	14.47	0.00023837	8	12	9.72	0.00010686	6	16	5.31	0.00017281	12	25	14.89	0.00018477	8	15	10.41	0.00012104	9	28	10.27	0.00023662	16	27	17.64	0.00022655	7	12	7.03	0.00016245	7	12	7.99	0.00010728	5	11	6.62	0.00015723	3	7	3.58	8.129e-05	5	13	6	0.00012445
XPOT	NP_009166.2	16	41	25.16	0.00050831	6	13	13.1	0.00017461	5	11	10.6	0.0001792	13	30	20.17	0.00033444	8	14	19.44	0.00017039	3	3	5.2	3.824e-05	11	23	19.13	0.00029109	6	8	9.25	0.00016335	3	9	7.17	0.00012136	7	12	11.43	0.0002587	2	4	3.95	7.006e-05	5	11	11.02	0.00015884
ZNF281	NP_001268223.1	4	11	10.59	0.00015273	7	15	16.76	0.00022564	6	13	14.9	0.00023717	7	10	13.5	0.00012485	7	13	17.35	0.00017719	8	17	19.91	0.00024267	5	15	11.41	0.0002126	3	6	10.83	0.0001372	6	12	14.9	0.00018122	7	12	16.18	0.00028972	3	13	7.45	0.00025501	7	14	16.07	0.0002264
TRIM37	NP_001307916.1	3	5	6.56	6.412e-05	12	22	21.61	0.00030567	4	7	10.32	0.00011796	11	17	21.51	0.00019604	11	24	20.22	0.00030215	4	12	11.18	0.00015822	5	8	14.52	0.00010473	5	11	14.09	0.00023234	3	4	6.56	5.579e-05	3	8	6.34	0.0001784	5	10	11.72	0.00018119	1	2	2.8	2.987e-05
SUN2	NP_001186508.1	6	20	15.31	0.00032322	7	16	22.9	0.00028014	2	4	5.96	8.494e-05	8	15	21	0.00021797	8	18	22.9	0.00028557	4	7	10.3	0.00011631	6	16	16.8	0.00026396	5	9	14.23	0.00023955	2	4	5.96	7.031e-05	5	7	12.6	0.00019672	4	16	12.6	0.00036532	2	6	4.34	0.00011294
KIF2C	NP_006836.2	3	5	6.48	8.225e-05	2	3	3.31	5.347e-05	4	4	11.17	8.646e-05	4	6	9.66	8.875e-05	3	8	5.1	0.0001292	7	10	15.45	0.00016913	5	11	10.9	0.00018473	3	6	7.03	0.00016256	3	5	8.14	8.946e-05	1	2	1.24	5.721e-05	3	7	6.76	0.00016269	3	4	9.52	7.664e-05
ZNF460	NP_006626.3	2	3.33333	3.38	7.074e-05	2	5	6.23	0.00011496	2	3.33333	4.27	9.295e-05	2	2	8.19	3.816e-05	3	6	7.65	0.000125	7	10	20.82	0.00021818	6	9	17.79	0.00019497	6	10	15.48	0.00034952	8	18	24.91	0.00041548	2	2	4.98	7.381e-05	2	7	5.52	0.00020988	4	8	13.17	0.00019774
KIF23	NP_612565.1	4	4	8.13	4.969e-05	2	1	3.54	1.346e-05	2	1.5	4.9	2.449e-05	6	11	13.23	0.00012288	5	8	10.1	9.757e-05	2	3	6.56	3.832e-05	7	10	15	0.00012682	7	7.5	13.44	0.00015346	8	12	15.31	0.00016215	7	11	14.17	0.00023764	5	7	11.15	0.00012287	4	4	6.35	5.788e-05
SLC25A22	NP_078974.1	3	15	23.22	0.00055387	5	13	25.39	0.00052006	6	15	30.03	0.00072779	4	18	21.98	0.00059764	4	16	25.39	0.00057998	5	27	25.39	0.001025	3	10	23.22	0.00037694	5	10	25.39	0.00060815	5	28	25.39	0.00112452	2	7	13	0.00044946	5	15	30.03	0.00078253	5	26	25.39	0.00111816
AUP1	NP_853553.1	4	17	24.63	0.00049452	3	12	17.8	0.00037819	2	6	11.22	0.00022934	3	10	14.39	0.00026157	6	20	29.02	0.00057114	1	6	6.83	0.00017944	3	10	10.49	0.00029695	4	15	26.83	0.00071865	2	8	11.22	0.00025312	2	6	11.22	0.0003035	1	10	6.83	0.00041098	2	6	11.22	0.00020328
GTSE1	NP_057510.4	4	5	11.77	8.07e-05	6	12	17.86	0.00020982	5	9	10.28	0.00019086	9	15	23	0.00021768	3	4	11.23	6.337e-05	5	8	14.07	0.00013274	5	7	14.75	0.00011533	5	12	14.34	0.00031897	4	9	8.25	0.00015798	1	2	3.11	5.613e-05	2	2	5.68	4.56e-05	5	10	9.07	0.00018797
FIP1L1	NP_001128409.1	4	16	14.12	0.00032454	6	13	19.22	0.00028568	4	12	15.82	0.00031983	3	14	10.71	0.00025534	9	19	26.7	0.00037833	3	10	12.41	0.00020854	4	8	15.31	0.00016565	3	6	10.71	0.00020044	4	11	15.82	0.00024268	2	2	7.82	7.054e-05	6	12	19.05	0.00034389	3	8	10.71	0.00018899
HLA-B	NP_005505.2	4	3.33333	17.13	0.00010982	2	1	9.39	3.569e-05	2	4	8.56	0.00017317	3	1.66667	11.05	4.938e-05	3	7.5	12.71	0.00024258	3	5	13.26	0.00016936	3	2	12.43	6.727e-05	1	0	4.7	X	2	5.33333	8.56	0.00019112	3	5	12.43	0.00028646	3	6	14.09	0.00027929	2	1.66667	8.56	6.395e-05
PRC1	NP_003972.1	3	7	10.65	0.00013466	5	10	22.1	0.00020841	2	5	8.39	0.00012638	3	6	10.16	0.00010378	4	7	13.55	0.00013219	6	8	19.35	0.00015822	6	14	21.29	0.00027492	5	7	20.65	0.00022178	4	8	14.84	0.00016738	1	2	3.55	6.69e-05	2	4	6.45	0.00010871	8	10	25.97	0.00022405
THOC2	NP_001075019.1	24	40	23.48	0.00029948	9	25	10.48	0.00020278	8	19	8.91	0.00018692	12	21	13.56	0.00014138	9	24	11.42	0.0001764	12	27	9.54	0.00020783	16	30	18.39	0.00022929	7	11	6.4	0.00013564	13	23	12.3	0.00018729	8	13	8.1	0.00016925	5	11	6.4	0.00011636	13	24	13.5	0.00020928
HAUS6	NP_060115.3	4	7	8.06	8.742e-05	4	8	4.92	0.00010824	3	6	6.7	9.846e-05	5	9	9.95	0.00010107	5	5	9.01	6.13e-05	10	17	21.15	0.00021828	7	14	10.89	0.00017848	1	2	1.05	4.114e-05	3	4	6.49	5.433e-05	2	2	4.29	4.343e-05	2	4	2.72	7.058e-05	2	3	5.45	4.364e-05
AATF	NP_036270.1	2	4	9.11	8.519e-05	4	9	14.29	0.00020767	6	13	18.75	0.00036381	5	7	17.14	0.00013405	2	5	4.64	0.00010454	4	10	13.39	0.00021896	5	15	16.43	0.00032612	5	11	16.61	0.00038585	7	20	23.04	0.00046329	4	6	11.79	0.00022221	2	2	5.54	6.018e-05	5	13	16.25	0.00032247
MYO1B	NP_036355.2	13	29.5	21.06	0.00032638	9	10	14.29	0.00011987	12	0	18.18	X	13	22.5	20.96	0.00022384	5	7	8.81	7.603e-05	15	37	22.91	0.00042087	9	17.5	15.4	0.00019765	1	1	1.76	1.822e-05	12	16.5	16.98	0.00019855	5	4	8.63	7.696e-05	3	3	6.4	4.689e-05	9	0	15.58	X
DOCK7	NP_001258928.1	16	41.9318	11.98	0.0002349	14	29	11.79	0.00017601	3	3	3.24	2.208e-05	29	77	23.58	0.00038787	19	48	17.57	0.00026397	16	32	13.53	0.0001843	20	50	16.16	0.00028593	4	7	3.33	6.459e-05	3	5	2.87	3.047e-05	7	11	7	0.00010716	8	13	7.94	0.00010289	2	3	2.68	1.957e-05
PLEKHA5	NP_001137293.2	9	15	14.91	0.00015239	6	12	12.86	0.00013208	5	6	12.1	8.009e-05	11	27	19.17	0.00024664	12	21	18.23	0.00020943	9	25	16.18	0.00026112	7	14	13.12	0.00014519	4	4	8.77	6.693e-05	4	7	9.63	7.735e-05	8	13	14.91	0.00022965	4	5	6.81	7.176e-05	6	12	10.73	0.00014199
CTR9	NP_055448.1	7	11	13.81	0.00011185	10	24	16.03	0.00026438	5	6	8.44	8.016e-05	3	4	3.67	3.657e-05	5	9	8.7	8.983e-05	8	14	13.21	0.00014635	8	13	10.57	0.00013493	5	8	7.42	0.00013397	8	11	10.32	0.00012165	3	4	5.88	7.072e-05	7	11	9.12	0.00015802	5	10	9.29	0.00011842
ARHGEF2	NP_001155855.1	7	14	13.69	0.00016935	5	10	11.46	0.00013105	4	5	6.59	7.947e-05	13	27	22.92	0.00029367	6	14	11.16	0.00016624	9	20	12.68	0.00024872	5	9	11.46	0.00011113	6	10	12.27	0.00019922	3	4	5.48	5.263e-05	3	6	6.9	0.0001262	8	13	15.62	0.00022217	4	8	6.39	0.00011271
MTR	NP_000245.2	9	13	12.81	0.00012257	8	12	11.46	0.00012258	5	10	6.88	0.00012389	6	14	5.93	0.00011869	7	10	10.28	9.256e-05	10	24	12.89	0.00023264	7	17	8.62	0.00016362	4	5	6.64	7.764e-05	7	11	9.88	0.0001128	2	4	2.37	6.558e-05	7	11	10.67	0.00014653	5	8	5.77	8.785e-05
MYO1B	NP_001155291.1	13	29.5	19.98	0.00030972	9	10	13.56	0.00011375	13	29	18.49	0.00040007	13	22.5	19.89	0.00021241	5	7	8.36	7.215e-05	14	0	20.33	X	9	17.5	14.61	0.00018756	1	1	1.67	1.729e-05	12	16.5	16.11	0.00018842	5	4	8.19	7.303e-05	3	3	6.07	4.45e-05	10	31	16.02	0.00037907
RBFOX2	NP_001076047.1	2	6	7.98	0.00015867	3	8	12.86	0.00022921	4	6	18.63	0.00020849	4	8	19.96	0.00019023	3	5	12.86	0.0001298	2	4	7.1	0.00010875	3	7	9.31	0.00018897	2	4	7.1	0.00017422	2	6	7.1	0.00017258	2	4	10.86	0.00018394	3	4	14.86	0.00014945	2	5	4.43	0.000154
MMS19	NP_001276332.1	12	31	20.57	0.0003746	3	13	6.79	0.00017019	3	5	4.66	7.939e-05	7	20	12.66	0.00021731	4	23	8.71	0.00027284	5	8	9.22	9.939e-05	9	24	16.41	0.00029605	6	9	11.96	0.00017912	6	16	11.75	0.00021029	8	14	15.6	0.00029418	3	14	5.98	0.00023901	4	12	6.89	0.00016889
CHTF18	NP_071375.1	12	24	12.62	0.00029358	6	10	11.9	0.00013253	7	10	9.64	0.00016074	10	22	14.77	0.00024198	7	10	10.77	0.00012009	7	9	12.1	0.00011319	5	9	8.51	0.00011239	5	6	5.85	0.00012088	5	5	7.38	6.652e-05	3	6	5.64	0.00012763	8	17	14.36	0.0002938	3	5	4.31	7.124e-05
NUP205	NP_055950.1	13	22	13.22	0.00013041	8	16	7.65	0.00010276	4	5	3.28	3.895e-05	19	46	17.74	0.00024519	8	15	7.65	8.729e-05	4	8	4.27	4.876e-05	14	33	15.36	0.00019969	6	8	5.52	7.81e-05	6	6	5.72	3.868e-05	11	18	10.64	0.00018554	4	5	4.32	4.187e-05	3	5	3.33	3.452e-05
USP22	NP_056091.1	1	6	1.9	0.00013631	5	8	13.71	0.0001969	2	2	4	5.97e-05	3	6	11.62	0.00012256	2	3	5.52	6.69e-05	5	11	15.43	0.00025692	3	4	11.81	9.276e-05	3	5	8.57	0.00018708	3	4	6.29	9.884e-05	1	2	4.38	7.901e-05	1	2	4	6.419e-05	4	6	10.67	0.00015875
AP1B1	NP_001118.3	7	11.2	16.75	0.00014076	3	2.57143	8.11	3.501e-05	1	3	3.9	4.954e-05	6	8.81481	13.38	9.961e-05	6	5.625	14.54	6.94e-05	6	7.57895	10.43	9.793e-05	5	6.25	8.11	8.018e-05	2	1.33333	6.74	2.76e-05	2	2	3.9	2.734e-05	1	0	1.58	X	2	5.83333	5.06	0.00010358	3	3.66667	7.69	5.367e-05
INTS12	NP_065128.2	4	12	17.32	0.00030979	5	11	19.7	0.00030765	2	7	11.9	0.00023745	2	7	8.01	0.00016249	3	9	17.32	0.00022808	5	12	15.8	0.00031849	3	5	8.44	0.00013176	3	8	13.42	0.00034014	4	8	13.42	0.00022463	3	4	8.44	0.00017956	3	8	12.77	0.00029178	4	8	17.32	0.00024054
TICRR	NP_689472.3	9	23	9.84	0.00014362	11	13	13.46	8.795e-05	5	5	4.97	4.103e-05	8	17	7.8	9.545e-05	8	15	9.74	9.195e-05	3	5	4.29	3.21e-05	9	15	9.48	9.562e-05	7	13	8.43	0.0001337	4	7	5.18	4.754e-05	4	7	5.39	7.601e-05	3	3	2.25	2.647e-05	4	5	4.5	3.636e-05
CLASP2	NP_001193973.1	2	0	2.86	X	4	7.5	4.95	7.489e-05	2	1	1.93	1.211e-05	14	5.53968	17.47	4.591e-05	12	0	14.91	X	5	4	6.65	3.79e-05	10	16	13.91	0.00015054	7	15	8.27	0.0002277	2	2	2.7	2.005e-05	4	0	4.87	X	2	0	2.63	X	2	1.5	2.7	1.61e-05
BCKDHA	NP_000700.1	3	4	14.83	0.00010721	1	2	4.94	5.807e-05	2	2	10.34	7.043e-05	1	2	4.94	4.82e-05	7	15	21.8	0.00039466	1	2	5.39	5.511e-05	4	7	15.28	0.00019152	4	8	13.48	0.00035314	2	3	9.44	8.745e-05	1	2	4.94	9.321e-05	2	3	4.49	0.0001136	2	4	9.44	0.00012486
PHF8	NP_001171825.1	3	6	7.64	6.751e-05	6	10	9.53	0.0001219	2	2	3.96	2.957e-05	2	3	3.4	3.035e-05	6	9	10.66	9.941e-05	8	12	14.34	0.00013881	3	3	3.77	3.446e-05	3	4	3.68	7.413e-05	4	4	7.83	4.895e-05	4	7	5.75	0.00013696	3	4	4.15	6.359e-05	3	3	6.04	3.931e-05
ABCD3	NP_002849.1	4	9	11.68	0.00016288	9	20	15.48	0.00039215	3	5	5.31	0.0001189	7	18	16.54	0.00029293	6	14	11.53	0.00024874	3	8	7.59	0.00014886	7	16	17.75	0.0002956	7	19	14.42	0.00056634	4	9	9.71	0.00017716	1	4	2.88	0.00012588	6	13	13.81	0.00033241	2	5	5.31	0.00010539
PTPN14	NP_005392.2	6	10	10.7	0.00010048	5	10	8.42	0.00010886	2	3	3.12	3.961e-05	8	12	11.37	0.00010842	7	16	11.29	0.00015782	6	6	8.17	6.198e-05	8	13	11.54	0.00013334	3	3	5.81	4.965e-05	3	4	4.3	4.371e-05	5	7	8.34	0.0001223	3	6	5.48	8.517e-05	2	2	3.96	2.341e-05
ZNF655	NP_001078837.1	6	10	13.12	0.00022674	4	7	8.56	0.00017196	3	4	6.46	0.00011918	7	20	15.02	0.00040777	4	8	7.79	0.00017807	5	8	11.79	0.00018649	8	15	19.39	0.0003472	6	9	14.45	0.0003361	4	7	8.94	0.00017263	5	9	10.84	0.00035486	1	2	2.47	6.407e-05	4	6	9.13	0.00015845
ECD	NP_001129224.1	6	17	14.18	0.00029949	9	24	26.29	0.00045807	7	15	16.4	0.00034723	3	8	8.86	0.00012673	6	15	16.84	0.00025942	6	14	15.66	0.00025357	4	17	11.67	0.00030573	8	13	20.68	0.0003772	6	16	16.54	0.00030658	5	9	14.77	0.00027571	5	7	16.25	0.00017423	6	14	19.65	0.00028726
MYO9B	NP_004136.2	18	36	13.82	0.00019906	4	8	3.52	4.792e-05	12	25	10.34	0.00018164	11	18	9.36	8.949e-05	8	20	8.67	0.00010856	17	46	12.15	0.0002615	12	27	10.71	0.0001524	8	12	6.91	0.00010928	18	35	15.72	0.00021049	11	18	8.34	0.00017307	5	11	3.25	8.593e-05	11	24	8.21	0.00015456
CLASP2	NP_055912.2	4	15	4.82	0.00011809	4	7.5	4.22	6.397e-05	2	1	1.65	1.034e-05	16	33.2381	16.96	0.00023528	14	30.5	14.79	0.00023571	5	4	5.68	3.237e-05	10	8	11.88	6.429e-05	6	0	5.94	X	2	2	2.31	1.712e-05	6	9	6.53	0.0001232	3	4	3.56	4.449e-05	2	1.5	2.31	1.375e-05
AMBRA1	NP_001254712.1	6	5	8.14	5.058e-05	11	11.5	16.03	0.00012604	2	1.5	2.54	1.994e-05	9	0	13.06	X	10	14.5	13.99	0.000144	7	6.5	10.35	6.76e-05	6	7.5	6.11	7.745e-05	6	7	3.99	0.00011663	3	3.5	3.9	3.851e-05	3	3	4.24	5.277e-05	3	3	3.9	4.288e-05	4	2.5	4.66	2.946e-05
PLEKHH3	NP_079203.3	2	2	5.17	3.008e-05	7	11	16.52	0.00017924	4	9	8.2	0.00017786	3	5	5.93	6.762e-05	5	8	11.48	0.00011812	2	3	4.54	4.639e-05	4	7	10.72	0.00010747	3	8	6.94	0.00019817	4	7	6.94	0.00011451	2	2	6.68	5.231e-05	2	3	3.28	6.375e-05	4	7	8.2	0.00012262
BCOR	NP_001116856.1	6	9	6.99	6.303e-05	4	5	4.58	3.794e-05	9	13	8.98	0.00011963	7	11	8.51	6.927e-05	6	10	7.52	6.875e-05	10	17	12.51	0.0001224	3	4	4.58	2.86e-05	3	3	2.7	3.46e-05	9	12	12.74	9.141e-05	3	4	2.52	4.871e-05	4	9	4.35	8.905e-05	4	6	3.46	4.894e-05
ARMCX5	NP_073749.2	3	9	9.86	0.00019237	5	12	14.87	0.00027788	2	6	9.68	0.00016851	5	15	17.74	0.00028829	4	10	15.95	0.00020983	3	9	9.86	0.00019777	4	6	13.98	0.00013091	1	2	6.81	7.041e-05	5	9	14.52	0.00020923	4	5	13.62	0.00018584	2	3	5.2	9.059e-05	4	5	11.83	0.00012447
IQSEC2	NP_001104595.1	4	1	3.09	8.02e-06	4	4	5.04	3.474e-05	3	5	4.84	5.266e-05	10	17	14.31	0.00012252	11	8.42322	14.65	6.628e-05	4	5	3.7	4.12e-05	6	6	8.94	4.909e-05	9	16.0714	11.42	0.00021216	4	5	7.19	4.359e-05	11	16.0645	14.99	0.0002239	3	6	4.5	6.795e-05	8	7.5	12.03	7.002e-05
TUBGCP2	NP_001243546.1	7	11	9.89	0.00014107	2	3	3.23	4.168e-05	2	4	3.33	6.741e-05	8	13	13.44	0.00014991	3	5	4.41	6.295e-05	4	7	7.74	9.229e-05	6	11	8.6	0.00014401	1	2	1.4	4.224e-05	6	8	10.43	0.00011159	3	4	4.84	8.92e-05	2	3	2.8	5.436e-05	3	4	4.3	5.975e-05
MAGED1	NP_001005333.1	8	27	15.47	0.00038612	8	28	12.11	0.00043381	7	17	15.47	0.00031945	5	12	10.19	0.00015431	6	17	13.19	0.00023866	6	10	14.39	0.00014703	6	21.5676	8.51	0.00031485	5	12	11.63	0.00028264	5	12	8.03	0.00018665	4	8	7.07	0.00019894	5	18	12.71	0.00036368	4	15	7.07	0.00024984
SETD2	NP_054878.5	10	15	7.33	6.977e-05	13	25	8.93	0.00012599	4	6	2.15	3.667e-05	10	16	6.12	6.692e-05	10	20	5.58	9.133e-05	6	9	3.71	4.304e-05	18	21	10.22	9.972e-05	7	10	4.17	7.661e-05	3	3	1.4	1.518e-05	15	24	9.79	0.00019413	7	13	5.11	8.543e-05	6	7	3.28	3.792e-05
NISCH	NP_009115.2	16	33	19.15	0.00026169	8	22	11.3	0.00018901	8	16	10.9	0.00016672	15	40	17.95	0.00028522	15	51	17.02	0.00039702	12	24	14.89	0.00019567	14	34	16.82	0.00027523	7	9	9.18	0.00011755	6	14	9.24	0.00012075	6	8	7.85	0.00011032	6	17	7.05	0.00019046	8	15	10.44	0.00013854
CDKAL1	NP_060244.2	4	10	7.08	0.00020599	5	13	15.03	0.00029012	2	2	6.04	5.413e-05	6	10	14.34	0.00018522	3	4	9.15	8.089e-05	4	6	12.61	0.00012707	6	12	15.72	0.00025233	3	6	9.5	0.00020356	2	3	6.04	6.721e-05	3	6	9.5	0.00021492	2	2	6.39	5.821e-05	3	5	11.23	0.00011996
PPP6R3	NP_001157632.1	2	5	5.01	6.784e-05	1	3	1.59	4.41e-05	2	3	3.19	5.349e-05	6	11	10.92	0.00013421	3	8	4.66	0.00010656	4	7	7.96	9.765e-05	7	11	15.24	0.00015236	4	4	6.83	8.939e-05	6	9	10.81	0.00013282	7	10	12.4	0.00023594	2	3	3.87	5.751e-05	3	6	3.87	9.482e-05
AMBRA1	NP_001287660.1	6	5	7.75	4.817e-05	11	11.5	15.27	0.00012003	2	1.5	2.42	1.899e-05	10	16	13.81	0.0001386	10	14.5	13.81	0.00013713	7	6.5	9.85	6.438e-05	6	7.5	5.82	7.376e-05	6	7	3.8	0.00011107	3	3.5	3.72	3.667e-05	3	3	4.04	5.026e-05	3	3	3.72	4.083e-05	4	2.5	4.44	2.805e-05
TIMM50	NP_001001563.1	6	14	18.2	0.00036617	4	10	12.28	0.00028337	5	10	14.47	0.00034368	6	12	17.32	0.00028222	7	13	21.93	0.00033379	3	7	10.96	0.00018823	5	12	15.79	0.0003204	3	5	13.16	0.00021539	4	10	13.16	0.00028448	5	13	15.79	0.00059126	4	9	10.31	0.00033257	5	12	15.79	0.00036555
EXOC1	NP_060731.2	9	33	19.46	0.00044025	6	10	14.77	0.00014454	3	7	7.83	0.00012271	6	15	13.53	0.00017994	7	12	13.98	0.00015716	6	14	15.32	0.00019202	7	14	17.34	0.00019066	3	13	7.94	0.00028564	4	12	11.07	0.00017412	1	4	2.46	9.279e-05	2	3	4.92	5.654e-05	3	4	6.82	6.215e-05
KIF7	NP_940927.2	5	7	5.88	6.216e-05	6	16	8.56	0.00015394	1	2	1.56	2.334e-05	10	14	12.73	0.00011179	14	22	19.14	0.0001918	8	16	10.65	0.00014608	3	6	4.1	5.439e-05	9	15	11.54	0.0002194	3	4	4.1	3.864e-05	3	2	4.54	3.089e-05	1	3	1.56	3.764e-05	5	7	7.07	7.24e-05
ZNF195	NP_001243754.1	2	4	5.53	8.504e-05	1	5	3.74	0.00011516	3	4	8.2	0.00011174	2	4	5.88	7.647e-05	6	15	11.94	0.00031306	6	9	17.47	0.00019672	4	11	10.34	0.00023873	2	4	6.06	0.00014006	2	3	4.46	6.937e-05	2	3	6.06	0.00011091	3	5	8.2	0.00015018	2	3	6.06	7.428e-05
SSR1	NP_003135.2	1	8	5.24	0.00033362	3	4	24.13	0.00018072	2	6	14.34	0.00032878	3	4	24.13	0.00014999	2	5	14.34	0.00020469	1	5	5.24	0.00021437	1	5	5.24	0.00021285	2	3	14.34	0.00020605	2	3	15.03	0.00013607	3	6	17.13	0.00043509	2	5	14.34	0.00029459	2	4	15.03	0.00019428
SEC61A1	NP_037468.1	9	78	23.95	0.00195439	5	20	13.03	0.00054292	9	50.7317	22.9	0.00167027	6	46.3514	18.07	0.0010443	5	30	13.03	0.00073792	8	54.4667	18.07	0.00140309	8	56.3182	19.54	0.0014405	4	25	8.19	0.00103168	6	37.9487	18.28	0.00103419	5	10.4	18.07	0.00045313	3	13	13.24	0.0004602	8	34.875	20.17	0.00101775
PKP2	NP_001005242.2	3	8	6.21	0.000114	6	9	10.51	0.00013894	3	5	9.08	9.362e-05	7	15	14.58	0.00019219	8	17	14.7	0.0002378	6	12	13.62	0.0001758	3	6	8.36	8.728e-05	3	5	6.81	0.00011734	5	9	10.99	0.00013949	5	10	11.59	0.00024778	2	3	5.38	6.04e-05	4	8	9.8	0.00013277
CEP350	NP_055625.4	8	15	5.74	5.74e-05	12	23	6.45	9.535e-05	10	15	4.46	7.542e-05	16	36	9.46	0.00012386	25	43	14.18	0.00016152	15	25	8.44	9.835e-05	14	26	7.28	0.00010156	11	16	6	0.00010083	8	12	4.59	4.994e-05	5	10	3.21	6.654e-05	14	29	8.85	0.00015677	7	10	3.27	4.457e-05
TTC27	NP_001180438.1	6	18	11.35	0.00027072	2	9	5.17	0.00014665	4	12	8.58	0.00023715	3	7	5.67	9.467e-05	4	9	8.2	0.00013288	2	8	4.79	0.0001237	5	16	10.84	0.00024565	6	17	11.48	0.0004211	2	5	4.79	8.179e-05	4	9	9.21	0.00023538	5	13	11.98	0.00027624	2	6	5.17	0.0001051
TELO2	NP_057195.2	11	31	20.07	0.00044173	2	1	2.99	1.544e-05	3	5	6.33	9.362e-05	8	14	15.65	0.00017938	2	5	4.42	6.994e-05	5	7	7.77	0.00010255	6	19	8.84	0.00027638	2	3	4.42	7.041e-05	2	6	4.42	9.299e-05	5	9	9.08	0.000223	2	5	4.42	0.00010066	3	8	5.97	0.00013277
CAND2	NP_001155971.1	7	24	11.73	0.00023159	2	3	2.91	3.136e-05	2	5	2.67	6.34e-05	8	14	13.27	0.00012147	3	8	5.66	7.578e-05	5	6	7.61	5.952e-05	9	22	13.27	0.00021671	4	11	6.07	0.00017482	5	14	7.2	0.00014693	7	9	9.47	0.00015102	2	6	2.99	8.18e-05	4	7	6.39	7.867e-05
CDK5RAP1	NP_001265096.1	2	3	3.75	6.106e-05	6	14	13.99	0.0003087	3	6	5.97	0.00016046	4	10	8.87	0.00018301	7	12	17.24	0.00023976	5	10	12.8	0.00020925	7	12	16.38	0.00024932	6	11	13.82	0.00036873	2	3	3.75	6.641e-05	4	6	9.39	0.00021235	4	9	9.56	0.00025879	4	5	9.04	0.00011852
DDX11	NP_085911.2	6	11	12.8	0.00014481	6	13	10.82	0.00018541	3	4	6.95	6.919e-05	8	18	19.32	0.00021307	3	10	5.96	0.00012923	4	7	11.37	9.474e-05	6	10	14.02	0.00013438	3	4	5.96	8.672e-05	2	3	5.41	4.295e-05	2	2	2.98	4.578e-05	4	11	8.39	0.00020459	4	5	7.17	7.666e-05
ZBED5	NP_067034.2	2	2	5.63	3.442e-05	2	3	4.18	5.594e-05	5	6	10.82	0.00013569	3	8	6.35	0.0001238	1	2	2.16	3.379e-05	3	4	6.06	7.078e-05	3	6	6.2	0.00010541	2	3	3.61	8.504e-05	4	8	9.67	0.00014975	1	2	2.16	5.985e-05	5	7	13.28	0.00017021	1	2	2.16	4.009e-05
JAK1	NP_001308786.1	6	13	8.24	0.00013447	9	18	14.83	0.00020172	2	3	2.43	4.078e-05	8	13	10.84	0.00012092	10	21	15	0.00021325	2	3	2.69	3.19e-05	6	17	9.54	0.00017951	4	6	5.64	0.00010222	1	2	1.3	2.25e-05	6	9	7.55	0.00016189	3	8	4.42	0.00011692	1	2	1.3	2.41e-05
DHX34	NP_055496.2	4	9	7.17	9.391e-05	8	14	15.57	0.00015827	5	7	8.75	9.598e-05	2	3	2.97	2.815e-05	3	5	5.42	5.122e-05	7	13	13.47	0.00013946	8	15	15.66	0.00015978	5	8	10.85	0.00013749	8	19	15.31	0.00021563	2	3	3.5	5.443e-05	3	4	5.42	5.897e-05	4	6	6.91	7.292e-05
EHMT1	NP_079033.4	4	7	4.62	6.432e-05	3	6	5.78	5.973e-05	3	3	4.39	3.622e-05	6	7	8.01	5.784e-05	7	16	10.09	0.00014432	6	8	9.78	7.557e-05	2	6	1.85	5.628e-05	3	4	3.85	6.053e-05	3	5	4.39	4.997e-05	3	4	4.31	6.391e-05	2	4	3.24	5.193e-05	4	5	5.08	5.351e-05
PTPN13	NP_006255.1	11	17	9.77	8.222e-05	9	12	7.79	6.288e-05	12	19	10.34	0.00012075	18	30	13.26	0.00013047	13	22	9.69	0.00010445	17	42	11.44	0.00020884	14	29	10.5	0.00014318	5	6	4.3	4.779e-05	10	23	6.45	0.00012099	5	11	3.65	9.251e-05	7	13	4.7	8.883e-05	12	21	8.8	0.00011829
POLR1B	NP_001131076.1	2	2	4.91	2.211e-05	3	9	6.58	0.00010778	5	7	10.38	0.00010167	7	16	13.72	0.00015903	3	5	6.58	5.426e-05	5	12	11.77	0.00013637	3	8	6.12	9.027e-05	2	2	4.82	3.641e-05	5	10	11.77	0.00012022	3	3	6.86	5.766e-05	2	3	4.91	4.685e-05	4	5	6.86	6.437e-05
LTN1	NP_001307695.1	13	27	11.68	0.0001791	9	19	9.4	0.00013654	8	13	7.45	0.00011331	15	30	11.12	0.00017894	4	10	3.5	6.512e-05	8	14	5.95	9.548e-05	11	26	10.73	0.00017606	7	11	6.01	0.00012018	11	28	9.07	0.00020201	4	7	3.78	8.074e-05	3	5	4.28	4.686e-05	4	10	3.17	7.726e-05
ZC3H3	NP_055932.2	2	3	4.85	3.774e-05	4	6	7.7	8.178e-05	5	11	9.6	0.00018184	5	9	8.44	0.00010181	3	5	6.75	6.175e-05	9	19	14.56	0.00024576	6	12	11.5	0.00015411	6	10	10.23	0.00020721	10	16	17.3	0.00021894	2	3	4.75	6.563e-05	2	3	4.75	5.332e-05	6	12	11.39	0.00017584
DDX20	NP_009135.4	6	20	12.26	0.00028948	6	20	14.93	0.00031363	3	7	5.95	0.00013313	7	28	15.53	0.00036442	5	7	10.56	9.946e-05	5	9	12.62	0.00013393	4	12	8.74	0.00017731	5	9	12.86	0.00021455	2	6	4.13	9.446e-05	2	5	4.13	0.00012585	3	8	7.77	0.0001636	3	8	6.92	0.00013486
POLR3A	NP_008986.2	4	7	5.97	6.006e-05	6	11	9.06	0.00010226	5	10	7.19	0.00011275	9	18	12.09	0.00013888	11	16	17.41	0.00013477	10	15	12.16	0.00013232	7	12	10.86	0.00010511	4	5	6.26	7.066e-05	4	4	5.9	3.733e-05	2	2	2.95	2.984e-05	3	5	5.18	6.061e-05	4	5	6.4	4.997e-05
ATAD5	NP_079133.3	11	26	8.57	0.00016816	7	13	6.29	9.109e-05	4	9	3.63	7.649e-05	7	21	5.31	0.00012213	7	15	5.69	9.524e-05	6	10	5.59	6.65e-05	10	21	8.35	0.00013865	6	9	5.31	9.587e-05	7	16	5.97	0.00011256	5	10	4.45	0.00011247	7	15	7.43	0.00013707	4	11	3.8	8.286e-05
SSRP1	NP_003137.1	3	4	9.73	6.729e-05	4	10	10.01	0.00018225	7	10	16.36	0.00022104	5	12	11.99	0.00018151	2	3	4.65	4.954e-05	2	2	3.53	3.459e-05	3	7	7.76	0.00012021	7	14	14.67	0.00038788	6	12	10.01	0.00021956	3	8	8.04	0.00023401	2	3	4.37	7.13e-05	8	16	17.91	0.00031348
ALDH1L2	NP_001029345.2	5	13	10.83	0.00016798	3	5	7.69	7e-05	2	3	4.98	5.094e-05	3	3	6.39	3.486e-05	5	6	10.94	7.611e-05	2	3	4.23	3.985e-05	3	8	6.93	0.00010553	2	2	5.42	4.256e-05	2	3	4.98	4.216e-05	1	2	2.71	4.494e-05	4	9	9.53	0.0001643	1	2	2.28	3.01e-05
SPATA5L1	NP_076968.2	5	7	11.95	0.00011087	4	11	9.83	0.00018876	1	5	2.52	0.00010406	3	12	7.57	0.00017091	4	9	8.37	0.00013994	3	5	6.37	8.142e-05	6	12	14.08	0.00019402	3	5	6.37	0.00013043	4	7	9.43	0.00012059	2	4	4.78	0.00011017	2	7	4.78	0.00015664	2	3	4.78	5.534e-05
SMTN	NP_001193947.1	4	8	7.72	9.826e-05	9	16	16.37	0.00021292	3	8	3.81	0.00012912	3	12	5.77	0.00013254	2	5	3.6	6.029e-05	4	8	6.28	0.00010103	3	7	3.81	8.777e-05	3	8	3.81	0.00016184	3	10	3.81	0.0001336	3	7	5.05	0.00014951	6	10	8.96	0.00017354	3	5	5.05	7.153e-05
PI4KA	NP_477352.3	14	34	11.18	0.00019292	7	8	6.04	4.918e-05	13	26	10.94	0.00019385	13	30	10.7	0.00015306	6	13	5.47	7.241e-05	13	23	9.13	0.00013417	16	28	12.42	0.00016218	4	8	3.47	7.476e-05	16	36	13.32	0.00022217	9	11	6.8	0.00010853	4	7	3.47	5.611e-05	11	21	8.8	0.00013878
TFIP11	NP_036275.1	2	6	4.78	8.55e-05	3	4	7.53	6.175e-05	3	5	4.42	9.362e-05	4	6	10.27	7.688e-05	1	3	3.35	4.197e-05	3	4	7.77	5.86e-05	7	11	16.01	0.00016001	2	2	2.51	4.694e-05	2	5	6.45	7.749e-05	5	5	10.99	0.00012389	2	4	3.82	8.053e-05	3	4	4.66	6.638e-05
ESF1	NP_057733.2	3	5	5.52	7.008e-05	2	6	4.82	9.11e-05	6	12	11.4	0.00022099	2	4	3.06	5.041e-05	8	17	12.93	0.00023389	5	8	7.29	0.00011527	6	9	12.34	0.00012876	2	3	5.64	6.925e-05	7	12	10.46	0.00018292	3	7	7.05	0.00017059	4	7	7.52	0.0001386	4	8	6.58	0.00013059
SUPT16H	NP_009123.1	3	5	4.58	5.696e-05	2	2	3.72	2.468e-05	4	4	8.21	5.987e-05	4	7	7.26	7.17e-05	3	4	7.07	4.473e-05	5	5	9.46	5.856e-05	6	9	9.84	0.00010466	3	4	4.58	7.505e-05	6	14	11.65	0.00017346	3	4	5.64	7.923e-05	2	3	5.06	4.828e-05	5	12	8.88	0.00015921
KIAA1671	NP_001138678.1	10	18	11.46	0.00011887	5	8	6.04	5.724e-05	2	2	2.38	1.736e-05	6	13	7.2	7.72e-05	4	5	5.81	3.242e-05	5	10	6.81	6.79e-05	7	13	7.81	8.764e-05	3	3	4.26	3.263e-05	3	5	3.82	3.591e-05	3	5	3.21	5.742e-05	2	3	2.55	2.799e-05	1	2	1.5	1.538e-05
KIF18B	NP_001252506.1	5	5	8.1	6.999e-05	3	3.5	7.16	5.308e-05	4	3	7.28	5.518e-05	4	4	7.98	5.035e-05	5	0	11.97	X	2	1.5	3.76	2.159e-05	5	6	5.63	8.574e-05	4	3.5	8.57	8.069e-05	2	0	4.46	X	2	1.5	5.4	3.651e-05	1	2	1.88	3.955e-05	4	8	6.92	0.00013043
KIF18B	NP_001251503.1	5	5	8.28	7.159e-05	3	3.5	7.32	5.429e-05	4	3	7.44	5.644e-05	4	4	8.16	5.15e-05	6	16	13.81	0.00022489	2	1.5	3.84	2.208e-05	5	6	5.76	8.77e-05	4	3.5	8.76	8.253e-05	3	5	6.12	7.786e-05	2	1.5	5.52	3.735e-05	1	2	1.92	4.046e-05	3	0	4.56	X
NEURL4	NP_001005408.1	4	8	3.4	6.116e-05	9	24	10.51	0.00019879	1	2	0.9	2.009e-05	13	23	12.37	0.00015812	15	32	14.81	0.00024017	1	4	1.28	3.144e-05	2	4	2.31	3.122e-05	3	6	2.95	7.555e-05	2	3	1.73	2.495e-05	5	7	5.26	9.306e-05	5	8	5.19	8.641e-05	2	2	2.31	1.781e-05
SIN3B	NP_001284524.1	4	4.22485	6.73	4.459e-05	4	5.19444	5.58	5.94e-05	5	9.27155	7.43	0.00012858	6	8.54299	10.44	8.108e-05	7	9.27835	9.12	9.614e-05	6	7.41176	10.27	8.043e-05	7	6.32542	10.09	6.815e-05	4	5.09524	7.7	8.857e-05	5	9.3318	8.5	0.00010713	2	1.04036	3.45	1.909e-05	4	6.21622	4.96	9.27e-05	7	10.4054	9.2	0.00012791
QTRT2	NP_001243764.1	2	7	11.48	0.00019552	3	8	16.16	0.00024209	2	5	11.48	0.00018351	4	9	19.2	0.00022604	4	5	20.14	0.0001371	2	4	11.48	0.00011487	3	4	13.82	0.00011405	2	3	9.6	0.00013801	1	2	4.92	6.076e-05	4	6	19.2	0.00029142	2	4	11.48	0.00015785	1	2	4.92	6.506e-05
PLEC	NP_000436.2	3	5	1.14	1.304e-05	16	28	7.13	7.91e-05	5	6	2.06	2.056e-05	16	27	6.03	6.33e-05	38	70.9714	14.49	0.00018167	24	47.8776	9.62	0.00012835	12	20	5.47	5.324e-05	3	5	0.94	2.147e-05	5	7	2.43	1.985e-05	1	2	0.31	9.07e-06	21	47	8.26	0.00017315	5	10	2.03	3.037e-05
TAF1C	NP_001230085.1	3	8	5.93	0.00011318	5	10	12.34	0.00015328	4	8	9.37	0.00014872	7	18	15.78	0.00022899	4	6	7.47	8.333e-05	1	2	1.9	2.909e-05	4	7	9.96	0.0001011	2	6	3.44	0.00013981	3	7	7	0.00010772	1	3	1.9	7.381e-05	2	4	4.27	7.995e-05	2	3	4.98	4.943e-05
POLR2A	NP_000928.1	6	12	6.65	7.265e-05	10	24	10.66	0.00015742	5	8	5.74	6.364e-05	12	23	11.47	0.00012521	13	30	14.16	0.0001783	7	14	8.12	8.714e-05	5	9	5.94	5.562e-05	7	11	6.19	0.00010968	4	8	4.72	5.268e-05	3	4	3.05	4.211e-05	7	12	6.7	0.00010264	4	6	4.21	4.231e-05
INTS3	NP_075391.3	7	16	9.21	0.00018314	2	3	4.61	3.72e-05	5	8	9.6	0.00012032	2	4	3.45	4.117e-05	3	5	5.95	5.618e-05	4	7	7.68	8.237e-05	6	13	11.42	0.0001519	1	2	1.82	3.77e-05	6	9	10.56	0.00011204	2	3	4.32	5.971e-05	1	2	1.63	3.234e-05	5	7	6.62	9.332e-05
XPO5	NP_065801.1	8	15	12.13	0.00014859	2	7	2.33	7.512e-05	2	3	2.41	3.905e-05	8	18	12.38	0.00016033	5	7	7.23	6.807e-05	1	3	1.74	3.055e-05	6	16	8.47	0.00016179	2	3	2.99	4.894e-05	3	7	3.65	7.542e-05	2	4	2.41	6.89e-05	3	4	3.65	5.598e-05	6	8	8.06	9.23e-05
PRR14L	NP_775837.2	7	16	5.21	8.872e-05	15	27	12.92	0.00016219	5	6.42857	4.46	4.684e-05	9	15	8.69	7.479e-05	9	17	8.83	9.253e-05	5	10	5.16	5.701e-05	12	16.5789	11.53	9.384e-05	3	7	3.53	6.392e-05	4	6	3.91	3.618e-05	4	6	4.51	5.785e-05	5	8	4.42	6.267e-05	4	6	4.32	3.875e-05
NUP107	NP_065134.1	4	9	9.08	0.00011604	3	7	6.27	9.778e-05	4	8	9.51	0.00013554	4	6	8.22	6.956e-05	2	4	4.54	5.063e-05	5	8	8.43	0.00010605	5	13	12.22	0.00017111	2	2	3.57	4.247e-05	2	5	4.54	7.012e-05	3	8	6.27	0.00017937	2	2	5.3	3.643e-05	2	2	4.54	3.003e-05
MIS18BP1	NP_060823.3	5	7	7.07	7.375e-05	7	10	12.81	0.00011415	3	5	4.77	6.922e-05	6	11	9.72	0.00010421	4	7	7.69	7.24e-05	3	3	3.27	3.25e-05	5	7	9.28	7.529e-05	4	5	7.6	8.676e-05	4	9	6.54	0.00010314	2	3	2.39	5.496e-05	5	6	9.45	8.931e-05	2	3	2.74	3.681e-05
MCM3AP	NP_003897.2	4	14	4.49	8.433e-05	8	21	6.01	0.00013705	6	8	5.66	6.332e-05	5	15	6.36	8.124e-05	6	12	6.57	7.096e-05	10	14	9.39	8.67e-05	6	13	6.97	7.994e-05	3	5	1.97	4.96e-05	4	7	4.39	4.586e-05	4	4	3.64	4.19e-05	6	10	5.61	8.51e-05	6	11	6.52	7.717e-05
HAT1	NP_003633.1	1	4	7.4	0.00011386	2	4	10.26	0.00012336	4	7	13.37	0.00026182	3	11	16.47	0.00028155	2	3	10.26	8.383e-05	3	8	17.66	0.00023412	4	11	17.66	0.00031963	3	7	9.07	0.00032817	3	10	13.37	0.0003096	2	5	10.26	0.00024749	3	5	13.37	0.00020108	4	7	20.76	0.00023207
CHD8	NP_001164100.1	5	10	3.45	4.621e-05	6	13	5.11	6.508e-05	10	17.3673	8.06	0.00010545	9	15	6.7	6.233e-05	11	18.36	7.17	8.329e-05	19	38.76	12.75	0.00018414	10	19	6.86	8.963e-05	4	5	2.17	3.805e-05	14	24.5581	9.61	0.00012343	3	4	2.52	3.214e-05	6	7.63636	3.45	4.985e-05	12	22.2353	7.87	0.00011967
LONP2	NP_113678.2	3	5	4.46	6.999e-05	4	7	9.15	0.00010616	4	9	9.04	0.00016555	4	6	8.8	7.552e-05	4	8	10.68	0.00010994	8	20	17.61	0.00028784	5	13	12.56	0.00018577	1	2	2.11	4.611e-05	6	10	12.56	0.00015226	2	4	3.52	9.737e-05	4	6	7.39	0.00011866	6	10	10.09	0.00016304
RIF1	NP_001171136.1	7	14	5.44	6.826e-05	3	5	2.7	2.641e-05	4	8	2.53	5.126e-05	9	13	6.79	5.7e-05	9	11	6.26	5.265e-05	8	12	5.85	6.016e-05	6	11	3.92	5.475e-05	2	2	1.47	1.606e-05	7	9	5.15	4.773e-05	3	4	2.04	3.392e-05	5	7	3.97	4.822e-05	8	11	4.74	6.247e-05
HEATR1	NP_060542.4	12	12	9.19	6.675e-05	2	6	1.68	3.616e-05	5	6	3.96	4.386e-05	9	19	8.16	9.504e-05	3	4	3.22	2.184e-05	2	2	1.96	1.144e-05	10	14	7.88	7.95e-05	2	2	1.26	1.832e-05	8	11	5.36	6.655e-05	3	3	2.29	2.902e-05	3	5	2.38	3.93e-05	2	1	1.82	6.48e-06
LIN9	NP_001257338.1	2	6	10.33	0.00013683	4	6	13	0.00014824	3	7	13.19	0.00020975	3	7	14.53	0.00014354	1	2	4.59	4.477e-05	3	5	10.33	0.00011723	1	2	4.59	4.656e-05	2	2	8.41	7.512e-05	1	4	4.59	9.921e-05	3	8	10.13	0.00031724	1	3	4.59	9.666e-05	3	8	13.19	0.00021248
GNL2	NP_001310552.1	3	5	6.26	7.464e-05	3	4	4.51	6.469e-05	4	10	6.13	0.00019614	4	6	8.14	8.053e-05	3	6	4.88	8.792e-05	5	8	10.26	0.00012277	2	4	3.25	6.095e-05	2	4	3.88	9.834e-05	6	12	11.89	0.00019483	1	2	1.63	5.191e-05	2	5	4.13	0.00010545	2	3	5.26	5.216e-05
DIAPH3	NP_001035982.1	3	7	6.12	6.998e-05	2	5	3.27	5.416e-05	4	14	7.46	0.00018391	5	8	7.8	7.192e-05	4	11	7.88	0.00010796	10	27	15.42	0.00027751	5	11	10.23	0.00011226	4	7	6.04	0.00011526	5	14	9.05	0.00015223	4	5	7.88	8.692e-05	2	3	4.78	4.237e-05	7	14	12.24	0.00016301
ASCC3	NP_006819.2	9	17	8.17	9.208e-05	6	10	6.04	5.868e-05	4	6	2.77	4.27e-05	9	14	8.95	6.818e-05	9	17	7.99	9.039e-05	16	26	13.22	0.00014478	7	17	5.95	9.399e-05	2	3	1.54	2.676e-05	8	15	6.72	8.837e-05	2	3	2.32	2.826e-05	1	2	0.68	1.53e-05	7	11	5.72	6.939e-05
TNRC18	NP_001073964.2	18	33	10.18	0.00013261	10	26	5.8	0.00011319	10	16	6.47	8.448e-05	7	13	4.58	4.697e-05	8	18	4.78	7.101e-05	4	4	2.96	1.653e-05	20	37	11.93	0.00015178	5	10	3.44	6.618e-05	9	14	4.95	6.119e-05	8	12	6.03	8.385e-05	9	13	5.39	7.381e-05	8	12	5.66	5.616e-05
GUF1	NP_068746.2	5	11	10.31	0.00019611	3	12	8.07	0.00023178	5	10	13.6	0.00023426	3	5	4.78	8.015e-05	6	15	15.84	0.00026252	3	4	8.07	7.332e-05	3	10	8.07	0.00018199	3	8	8.07	0.0002349	4	8	8.82	0.00015512	2	3	4.78	9.3e-05	4	13	11.36	0.00032744	4	10	10.31	0.00020764
CLN6	NP_060352.1	2	6	7.07	0.0002301	2	3	13.83	0.00012464	2	5	13.5	0.00025196	1	3	6.75	0.00010345	2	4	7.07	0.00015059	2	6	13.5	0.00023657	6	17	18.65	0.00066552	3	7	11.25	0.00044213	2	2	13.5	8.342e-05	2	3	7.07	0.00020006	3	5	13.83	0.00027091	2	3	7.07	0.000134
PEX1	NP_000457.1	2	8	4.52	7.437e-05	5	15	9.66	0.00015107	1	2	2.73	2.443e-05	5	6	8.5	5.015e-05	3	4	3.66	3.65e-05	4	4	7.56	3.823e-05	3	6	5.69	5.694e-05	1	2	2.73	3.062e-05	2	3	3.9	3.033e-05	2	4	3.9	6.466e-05	5	6	7.4	7.88e-05	2	3	3.9	3.248e-05
BRCA2	NP_000050.2	9	21	5	7.328e-05	12	17	6.5	6.427e-05	4	5	2.28	2.293e-05	6	9	3.86	2.824e-05	19	28	9.27	9.591e-05	5	7	2.43	2.511e-05	5	9	2.9	3.206e-05	5	8	2.46	4.598e-05	3	5	1.55	1.898e-05	6	9	2.98	5.461e-05	6	12	4.48	5.916e-05	4	5	1.84	2.032e-05
EHMT2	NP_001276342.1	3	10	6.16	9.673e-05	4	9	6.49	9.432e-05	2	10	4.14	0.0001271	6	14	9.25	0.00012177	8	18	12.33	0.00017092	5	16	7.38	0.00015912	4	9	6.49	8.887e-05	4	10	5.35	0.00015931	6	14	9.25	0.00014729	3	6	4.95	0.00010092	2	3	3.08	4.1e-05	3	6	5.03	6.76e-05
MED12	NP_005111.2	4	5	3.17	2.739e-05	4	7	4.32	4.155e-05	4	6	3.95	4.319e-05	5	8	4.82	3.941e-05	6	10	5.19	5.378e-05	5	10	6.25	5.633e-05	4	6	4.23	3.356e-05	2	2	2.2	1.805e-05	10	14	10.61	8.342e-05	2	2	2.62	1.905e-05	4	9	5.28	6.966e-05	3	4	3.81	2.552e-05
WDR36	NP_644810.1	1	4	1.58	5.017e-05	1	2	3.05	2.717e-05	3	5	4.31	8.24e-05	2	4	3.58	4.511e-05	2	3	2.73	3.693e-05	7	15	12.41	0.00019341	3	9	6.31	0.00011522	2	5	3.05	0.00010328	3	7	5.78	9.548e-05	2	3	3.15	6.542e-05	1	4	1.58	7.087e-05	6	7	11.15	0.00010225
ALMS1	NP_055935.4	2	2	1.34	5.72e-06	9	15	4.44	4.649e-05	3	3	1.3	1.128e-05	13	19	5.59	4.888e-05	16	37	8.68	0.00010391	5	7	2.23	2.059e-05	5	7	2.52	2.044e-05	3	5	1.7	2.356e-05	4	5	1.82	1.556e-05	4	3	2.25	1.492e-05	7	10	4.51	4.042e-05	7	8	2.78	2.666e-05
ZNF451	NP_001026794.1	3	5	3.58	5.621e-05	3	5	3.49	6.089e-05	2	2	2.07	2.954e-05	3	5	3.86	5.054e-05	5	7	4.52	7.725e-05	1	2	1.23	2.311e-05	7	13	12.06	0.00014918	3	4	3.39	7.406e-05	5	6	7.26	7.336e-05	3	3	4.15	5.864e-05	2	4	2.07	6.353e-05	3	9	3.49	0.00011783
ASPM	NP_060606.3	14	22	6.44	7.546e-05	12	16	6.07	5.946e-05	8	11	3.6	4.958e-05	13	29	5.84	8.945e-05	11	21	5.32	7.071e-05	13	27	5.92	9.522e-05	14	31	5.98	0.00010855	4	6	2.24	3.39e-05	7	11	4.08	4.104e-05	7	10	3.36	5.965e-05	4	5	2.3	2.423e-05	12	18	5.46	7.191e-05
FAM208A	NP_001106207.1	7	14	8.4	0.00011043	3	9	3.11	7.691e-05	3	4	3.77	4.146e-05	5	18	5.95	0.00012767	11	19	12.83	0.00014713	3	7	3.04	5.677e-05	7	13	9.59	0.00010468	3	5	3.04	6.496e-05	4	8	4.96	6.864e-05	2	2	2.25	2.743e-05	4	8	4.03	8.916e-05	1	2	0.79	1.837e-05
CCP110	NP_001310498.1	4	10	7.91	0.00011785	2	5	4.35	6.384e-05	3	6	5.83	9.292e-05	8	13	12.94	0.00013776	3	5	5.83	5.785e-05	4	8	6.23	9.693e-05	5	10	8.6	0.00012031	3	5	5.83	9.705e-05	4	7	7.61	8.973e-05	2	5	4.45	0.00010247	1	2	1.48	3.33e-05	3	4	5.83	5.491e-05
KSR1	NP_055053.1	2	8	3.81	0.00012522	4	13	5.38	0.00022044	2	4	3.54	8.227e-05	6	8	10.63	0.00011259	6	9	10.89	0.00013829	2	3	5.77	4.828e-05	5	12	8.53	0.00019173	6	11	10.5	0.00028356	2	3	3.81	5.107e-05	1	4	1.97	0.00010887	5	17	9.19	0.00037593	2	3	3.54	5.469e-05
PLCH1	NP_001124432.1	4	7	3.19	4.931e-05	7	11	5.79	8.396e-05	3	3	2.01	2.777e-05	8	11	7.27	6.968e-05	5	8	4.84	5.533e-05	3	3	2.78	2.173e-05	7	8	5.85	5.753e-05	3	4	2.78	4.641e-05	3	4	2.42	3.065e-05	4	5	3.72	6.125e-05	3	4	2.54	3.981e-05	3	4	2.01	3.282e-05
POLD3	NP_006582.1	2	2	5.36	5.119e-05	3	7	5.79	0.0001941	1	2	3	6.726e-05	2	2	5.79	4.603e-05	4	6	11.37	0.00015075	1	2	3	5.263e-05	2	3	5.58	7.838e-05	1	2	3	8.431e-05	1	2	3	5.567e-05	3	4	8.8	0.00017802	2	4	6.01	0.00014464	1	2	3	5.962e-05
DDX23	NP_004809.2	3	12	6.46	0.00017454	4	9	9.27	0.00014182	2	3	5.85	5.734e-05	2	3	6.22	3.924e-05	5	8	10.61	0.00011423	2	4	5.85	5.981e-05	6	18	13.29	0.00026726	5	9	11.71	0.0002156	3	4	6.71	6.328e-05	1	2	3.78	5.058e-05	3	13	5.98	0.00026714	2	4	4.02	6.776e-05
SMARCA1	NP_001269803.1	5	3.33333	4.86	3.716e-05	1	0	0.93	X	4	7.22222	4.86	0.00010578	8	12	8.5	0.00012027	2	3.27273	2.34	3.581e-05	7	0	6.54	X	2	1.2	2.52	1.365e-05	3	5.33333	3.46	9.791e-05	4	4.88889	4.49	5.927e-05	2	2	2.34	3.877e-05	2	4	2.8	6.299e-05	3	4.125	3.36	5.355e-05
TSC2	NP_000539.2	10	14	10.85	9.24e-05	3	6	3.54	4.29e-05	5	6	4.81	5.204e-05	6	12	6.31	7.122e-05	8	11	7.86	7.127e-05	3	4	3.76	2.714e-05	3	5	3.87	3.369e-05	4	7	4.15	7.609e-05	1	2	1.22	1.436e-05	2	3	3.15	3.443e-05	3	4	2.71	3.73e-05	3	4	3.6	3.075e-05
PNPLA6	NP_001159583.1	4	8	7.64	6.939e-05	5	12	9.53	0.00011277	3	7	4.22	7.978e-05	5	9	8.73	7.02e-05	5	12	8.15	0.00010218	4	10	6.55	8.918e-05	4	10	7.56	8.855e-05	2	4	3.78	5.714e-05	4	9	6.47	8.491e-05	4	5	6.69	7.542e-05	1	2	1.96	2.451e-05	3	5	5.6	5.051e-05
ZNF638	NP_055312.2	2	2	2.33	1.206e-05	3	4	3.74	2.613e-05	7	10	5.21	7.923e-05	7	11	6.42	5.964e-05	8	15	8.29	8.879e-05	6	14	5.56	8.679e-05	5	5	4.9	3.078e-05	3	3	2.38	2.979e-05	10	19	8.19	0.00012461	2	3	1.37	3.146e-05	1	2	0.86	1.704e-05	5	6	4.1	4.214e-05
MKI67	NP_002408.3	9	18	5.8	6.593e-05	11	21	6.14	8.334e-05	12	25	6.27	0.00012033	9	19	5.13	6.258e-05	12	17	6.17	6.113e-05	24	46	11.24	0.00017323	12	26	6.27	9.722e-05	3	7	2.06	4.223e-05	16	32	7.19	0.00012749	4	6	1.97	3.822e-05	5	9	2.98	4.658e-05	16	32	7.77	0.00013652
RBM23	NP_001070819.1	1	0	3.64	X	2	1.06897	7.06	3.146e-05	2	1.13514	6.15	4.052e-05	1	0	3.64	X	3	2.3871	6.15	6.367e-05	1	0	3.64	X	1	0	3.64	X	3	3.72	11.39	0.00016645	3	2.28	9.11	6.737e-05	2	1.03846	6.15	4.906e-05	1	0	3.64	X	2	2.11111	6.15	6.68e-05
TRRAP	NP_001231509.1	8	13	3.24	4.018e-05	8	11	3.78	3.683e-05	3	3	1.04	1.218e-05	9	20	3.68	5.558e-05	5	10	2.69	3.034e-05	11	18	4.09	5.72e-05	8	11	3.99	3.47e-05	3	4	1.27	2.036e-05	9	19	3.91	6.387e-05	1	2	0.41	1.075e-05	3	4	1.66	1.747e-05	4	6	1.58	2.16e-05
FAM193A	NP_001243595.1	4	5	6.32	4.714e-05	3	4	5.61	4.086e-05	6	12	12.41	0.00014866	3	7	5.45	5.934e-05	6	12	12.41	0.00011107	3	6	5.45	5.816e-05	6	12	12.41	0.00011549	3	4	7.67	6.211e-05	7	18	13.75	0.00018458	2	2	5.14	3.279e-05	3	4	7.51	5.328e-05	6	9	12.09	9.883e-05
MYCBP2	NP_055872.4	12	19	4.6	4.844e-05	11	23	4.85	6.353e-05	6	8	1.82	2.68e-05	22	52	8.72	0.00011921	21	44	7.61	0.00011013	16	30	6.16	7.864e-05	14	29	4.79	7.548e-05	5	7	1.69	2.939e-05	7	9	1.97	2.496e-05	3	4	1.24	1.773e-05	5	8	1.8	2.882e-05	3	6	0.96	1.782e-05
PRPF40A	NP_060362.3	2	3	2.69	3.847e-05	4	6	6.45	8.336e-05	1	2	2.15	3.37e-05	2	2	3.23	2.306e-05	5	9	7.96	0.00011331	1	2	2.15	2.637e-05	2	4	3.98	5.237e-05	2	3	3.98	6.337e-05	1	3	2.15	4.185e-05	2	2	3.98	4.46e-05	3	5	6.02	9.059e-05	2	2	2.47	2.987e-05
BTAF1	NP_003963.1	4	7	4.49	4.515e-05	4	7	4.65	4.892e-05	1	2	0.7	1.695e-05	5	11	5.68	6.38e-05	4	11	3.19	6.965e-05	1	4	1.57	2.653e-05	9	16	8.6	0.00010535	2	4	1.41	4.249e-05	3	3	3.84	2.105e-05	2	2	1.84	2.243e-05	1	3	0.7	2.734e-05	2	2	1.89	1.503e-05
CCDC8	NP_114429.2	2	2	7.06	4.434e-05	3	5	7.43	0.00012009	2	3	6.69	8.739e-05	3	5	9.67	9.967e-05	3	7	7.43	0.00015234	1	2	2.97	4.558e-05	2	4	6.69	9.052e-05	2	4	7.43	0.00014605	2	4	5.95	9.645e-05	1	2	2.97	7.71e-05	1	4	3.72	0.00012528	2	4	5.95	0.00010328
KIAA0586	NP_001231119.1	2	2	2.74	1.556e-05	5	11	7.18	9.272e-05	5	5	6.98	5.111e-05	6	4	7.63	2.798e-05	5	5.5	5.22	4.201e-05	4	0	5.22	X	3	1.5	3.59	1.191e-05	3	2	3.98	2.563e-05	2	2	2.15	1.692e-05	2	2	2.15	2.706e-05	4	3	5.15	3.298e-05	4	4	4.44	3.625e-05
MYO9A	NP_008832.2	7	17	5.26	7.957e-05	1	0	0.43	X	2	3	1.02	1.845e-05	8	15	5.34	6.313e-05	10	15	6.44	6.893e-05	5	6	3.73	2.887e-05	6	15	3.89	7.167e-05	4	7	3.02	5.396e-05	2	4	1.22	2.036e-05	2	3	1.96	2.442e-05	3	4	2.24	2.645e-05	2	4	1.3	2.181e-05
KIAA0586	NP_001231118.1	2	2	2.55	1.451e-05	4	0	5.66	X	5	5	6.51	4.766e-05	6	4	7.12	2.609e-05	5	5.5	4.87	3.917e-05	5	10	5.96	7.459e-05	3	1.5	3.35	1.111e-05	3	2	3.71	2.39e-05	2	2	2.01	1.578e-05	2	2	2.01	2.523e-05	4	3	4.81	3.075e-05	4	4	4.14	3.38e-05
NOM1	NP_612409.1	3	9	4.65	0.00012482	4	6	5.58	9.015e-05	3	8	6.51	0.00014578	2	7	3.14	8.729e-05	2	4	3.02	5.446e-05	3	12	4.77	0.0001711	4	16	7.56	0.00022651	4	6	6.4	0.00013705	4	10	7.56	0.00015084	3	4	5.47	9.646e-05	2	6	3.72	0.00011756	4	10	7.56	0.00016152
SPEN	NP_055816.2	5	9	3.47	2.93e-05	2	6	1.42	2.116e-05	6	10	3.88	4.277e-05	4	6	1.88	1.756e-05	6	13	4.28	4.154e-05	7	14	4.12	4.685e-05	4	6	3.08	1.994e-05	4	5	3.11	2.681e-05	6	11	4.42	3.894e-05	4	5	2.73	2.83e-05	5	10	3.22	4.599e-05	9	14	6.2	5.308e-05
ANKHD1-EIF4EBP3	NP_065741.3	1	2	0.8	9.11e-06	4	4	3.74	1.975e-05	4	1.5	3.48	8.98e-06	7	4.5	5.5	1.844e-05	5	0	5.04	X	4	1.5	3.82	7.03e-06	3	1.66667	2.14	7.75e-06	4	0	3.63	X	2	0	2.14	X	2	1	1.3	7.92e-06	3	1.5	2.87	9.66e-06	2	0.5	2.14	2.65e-06
ANKRD17	NP_001273700.1	2	2	2.25	9.58e-06	4	9	2.53	4.67e-05	3	3	2.65	1.888e-05	9	12	8.71	5.168e-05	4	6	4.1	2.821e-05	5	8	4.14	3.94e-05	2	0.666667	1.61	3.26e-06	2	2	1.89	1.578e-05	3	4.66667	3.13	2.431e-05	2	3	1.53	2.499e-05	2	1	1.49	6.77e-06	3	3	2.77	1.674e-05
DIDO1	NP_149072.2	6	11	5.36	5.857e-05	5	9	3.26	5.192e-05	6	11	4.78	7.696e-05	6	11	5.31	5.266e-05	3	7	2.01	3.659e-05	7	14	4.96	7.664e-05	5	9	4.33	4.892e-05	3	4	2.1	3.508e-05	6	13	4.96	7.528e-05	3	5	2.19	4.629e-05	2	5	2.28	3.761e-05	3	6	2.99	3.721e-05
SNX9	NP_057308.1	4	10	12.44	0.00020045	2	2	8.91	4.343e-05	2	4	7.56	0.00010536	4	7	10.25	0.00012617	5	7	15.63	0.00013775	3	7	9.92	0.00014426	5	9	17.65	0.00018416	1	2	3.53	6.603e-05	3	4	10.08	8.721e-05	1	2	2.69	6.971e-05	2	4	7.56	0.00011328	X	X	X	X
U2SURP	NP_001073884.1	5	8	7.19	9.273e-05	6	20	8.26	0.00025115	3	3	3.6	4.569e-05	4	13	6.8	0.00013549	6	13	10.98	0.00014792	4	7	4.96	8.341e-05	5	20	8.26	0.00023664	2	3	2.24	5.727e-05	2	3	4.76	3.782e-05	6	10	8.26	0.00020155	3	3	4.57	4.913e-05	X	X	X	X
MTHFD2	NP_006627.2	4	8	24.86	0.00027261	7	11	34	0.0004061	2	2	12.29	8.955e-05	5	17	25.14	0.0005209	7	23	28.57	0.00076941	3	4	18.86	0.00014014	6	14	42	0.000487	5	9	28.86	0.00050511	4	9	27.71	0.00033357	6	15	35.14	0.00088883	5	11	25.43	0.00052958	X	X	X	X
GCAT	NP_055106.1	6	14	25.78	0.00039851	9	20	43.91	0.00061678	3	5	14.08	0.00018701	6	13	29.83	0.00033274	9	20	33.89	0.00055887	3	6	14.8	0.00017559	6	16	29.12	0.00046492	6	10	24.58	0.00046881	2	5	9.79	0.0001548	5	10	23.39	0.00049497	6	16	29.12	0.00064345	X	X	X	X
BANF1	NP_003851.1	1	6	13.48	0.00080405	3	13	42.7	0.0018874	3	5	42.7	0.00088043	3	21	42.7	0.00253046	4	20	43.82	0.00263109	1	2	13.48	0.00027555	4	10	42.7	0.00136798	3	4	42.7	0.00088284	2	5	29.21	0.00072877	4	11	42.7	0.0025633	4	12	55.06	0.00227196	X	X	X	X
CAMK2D	NP_001212.2	4	7.6	17.03	0.00018165	4	3.6	20.84	9.322e-05	1	2	5.01	6.281e-05	6	11.1818	19.04	0.00024032	4	11.1111	17.03	0.00026071	6	9.33333	23.45	0.00022935	3	0	11.62	X	3	2.28571	10.42	8.998e-05	5	6.11111	24.25	0.00015887	3	3.33333	11.42	0.00013854	2	2	8.82	6.754e-05	X	X	X	X
AGAP3	NP_114152.3	2	3	3.95	3.928e-05	2	3.33333	3.95	4.728e-05	1	1	2.09	1.72e-05	7	13.2857	9.99	0.0001564	3	3.33333	5.6	4.284e-05	4	2.5	11.53	3.365e-05	2	3	3.95	4.009e-05	1	1	2.09	2.156e-05	2	1.5	2.96	2.136e-05	2	2	3.95	4.553e-05	1	2	2.09	3.699e-05	X	X	X	X
TTC37	NP_055454.1	5	8	5.24	6.101e-05	4	6	4.86	4.957e-05	1	2	0.96	2.004e-05	6	11	7.74	7.543e-05	2	3	1.92	2.246e-05	2	3	1.85	2.352e-05	5	12	5.31	9.341e-05	4	7	4.48	8.792e-05	2	3	2.3	2.488e-05	4	6	4.28	7.956e-05	4	5	4.16	5.387e-05	X	X	X	X
RPL14	NP_003964.3	2	7	11.16	0.00038831	8	19	41.86	0.0011419	2	4	10.23	0.00029157	3	13	15.81	0.00064845	5	21	24.65	0.00114361	2	11	11.16	0.00062736	4	15	15.81	0.00084942	2	2	8.84	0.00018273	2	6	11.16	0.00036201	2	6	11.16	0.00057877	X	X	X	X	2	7	11.16	0.00045227
STAU1	NP_001309856.1	2	4	8.76	9.503e-05	3	5	14.14	0.0001287	2	3	8.96	9.366e-05	3	4	12.75	8.545e-05	4	10	17.53	0.00023323	2	4	9.36	9.771e-05	4	7	16.73	0.00016977	4	6	18.92	0.00023478	4	8	18.92	0.00020673	1	2	2.39	8.263e-05	X	X	X	X	6	8	25.9	0.00022137
RRP1B	NP_055871.1	6	20	15.7	0.00031469	8	13	19.79	0.00022161	7	17	13.19	0.00035148	6	11	12.27	0.00015563	5	11	8.97	0.00016991	11	20	27.44	0.00032354	6	13	11.08	0.00020881	7	12	12.4	0.00031097	7	16	16.75	0.00027382	3	6	7.26	0.00016416	X	X	X	X	5	12	11.48	0.00021991
AIMP2	NP_006294.2	1	2	8.13	7.454e-05	3	4	23.44	0.00016152	3	4	23.13	0.0001959	1	3	6.25	0.00010054	2	3	15	0.00010977	2	4	8.13	0.00015327	2	3	14.06	0.00011414	1	2	3.75	0.00012277	1	2	3.75	8.108e-05	2	3	15	0.00019443	X	X	X	X	1	2	11.25	8.682e-05
RRBP1	NP_004578.2	1	2	3.07	2.442e-05	2	5	4.91	6.613e-05	7	12	11.26	0.00019249	4	10	7.06	0.00010977	5	9	8.19	0.00010786	2	5	4.91	6.275e-05	3	4	4.91	4.985e-05	2	4	5.32	8.042e-05	5	9	6.65	0.0001195	2	3	4.91	6.368e-05	X	X	X	X	4	12	6.86	0.00017062
SHMT2	NP_001159831.1	3	7.2	7.87	0.00017779	8	15.5769	24.84	0.00041672	4	7.5	16.56	0.00024335	6	18.3077	22.15	0.0004065	8	13.3571	24.84	0.00032379	4	6.6	15.73	0.00016756	8	15.6471	34.16	0.00039442	3	4	12.84	0.00016268	5	7.58333	20.08	0.00020367	3	7.8	10.77	0.00033492	X	X	X	X	5	6.66667	24.02	0.00019173
DAP3	NP_001186780.1	3	3	13.17	0.00010022	4	7	22.13	0.00025336	3	6	14.01	0.00026339	2	5	10.36	0.0001502	3	10	14.85	0.00032796	5	9	23.25	0.00030913	4	5	17.37	0.00017052	3	7	13.73	0.00038516	5	8	24.93	0.00029069	3	3	14.01	0.00017428	X	X	X	X	4	7	20.17	0.00027237
PSMD6	NP_055629.1	2	4	7.2	0.00012264	1	2	3.34	6.643e-05	6	10	20.57	0.00040287	6	14	23.14	0.00038597	2	2	6.68	6.02e-05	4	9	12.6	0.0002837	3	4	7.71	0.00012519	3	3	12.6	0.00015149	5	9	15.17	0.00030013	2	3	5.91	0.00015994	X	X	X	X	2	2	6.17	7.142e-05
CAMK2G	NP_001191421.1	5	8.4	17.07	0.00018587	4	5.4	15.77	0.00012945	2	5	5.57	0.00014538	5	7.45455	17.81	0.00014832	3	8.88889	11.69	0.00019309	4	6.66667	15.21	0.00015166	6	16	23.75	0.00036141	4	5.71429	12.62	0.00020825	5	6.88889	19.85	0.0001658	4	6.66667	16.88	0.00025652	X	X	X	X	2	4	6.68	0.00010309
TSEN34	NP_001269262.1	3	6	16.51	0.00022718	3	4	16.51	0.00016408	2	4	14.6	0.00019901	3	5	16.83	0.00017023	2	3	12.38	0.00011151	2	4	12.7	0.00015571	3	7	18.73	0.00027056	3	6	16.51	0.00037416	4	8	22.22	0.00032945	2	3	12.38	0.00019752	X	X	X	X	1	3	8.25	0.0001323
ARCN1	NP_001646.2	2	3	5.48	7.002e-05	2	4	4.7	0.00010115	4	6	13.7	0.00018401	4	6	13.89	0.00012592	3	5	11.15	0.00011456	4	6	11.55	0.00014398	7	10	18.98	0.00023826	1	4	2.35	0.00015376	7	11	19.18	0.00027924	3	4	7.24	0.00016234	X	X	X	X	2	2	8.81	5.437e-05
KPNA6	NP_036448.1	3	3.81818	9.89	8.496e-05	4	3.75	14.37	9.04e-05	1	2	3.36	5.848e-05	3	6.46154	12.69	0.00012928	3	6.6	9.51	0.00014417	2	3	9.51	6.863e-05	3	4.92308	9.51	0.00011183	2	1.25	8.4	4.581e-05	4	5.71429	15.67	0.0001383	1	3	3.36	0.00011608	X	X	X	X	2	3	9.51	7.775e-05
DDX47	NP_057439.2	3	4	7.69	0.00010485	2	5	7.69	0.00014199	5	11	16.48	0.00037888	4	7	10.33	0.00016499	2	6	7.69	0.0001544	4	7	10.11	0.00018865	4	7	10.11	0.00018731	2	4	3.74	0.00017269	6	12	19.12	0.00034212	1	2	3.74	9.116e-05	X	X	X	X	6	12	18.02	0.00036636
PYGL	NP_001157412.1	4	5	9.23	7.335e-05	2	6	3.81	9.536e-05	6	6	10.82	0.00011566	4	8	8.73	0.00010553	6	11	8.61	0.00015842	6	10	10.95	0.00015082	6	13	10.95	0.00019468	2	6	3.44	0.00014497	4	13	9.35	0.00020743	2	2	3.32	5.102e-05	X	X	X	X	6	9	10.95	0.00015378
HSD17B4	NP_000405.1	4	6	8.29	9.723e-05	2	4	6.11	7.023e-05	1	2	2.31	4.259e-05	4	8	11.82	0.00011657	4	8	13.04	0.00012726	2	5	4.48	8.33e-05	3	4	4.35	6.617e-05	2	3	5.98	8.007e-05	2	2	4.35	3.525e-05	2	3	5.98	8.454e-05	X	X	X	X	X	X	X	X
RPL26	NP_001302460.1	2	8	15.86	0.00065803	8	14	52.41	0.00124759	5	9	28.28	0.00097272	5	10	29.66	0.00073961	5	14	28.97	0.00113046	5	12	28.97	0.00101478	5	10	32.41	0.00083966	5	9	34.48	0.00121923	5	14	31.03	0.00125248	X	X	X	X	2	4	7.59	0.00046484	5	10	28.97	0.000958
SARS2	NP_001139373.1	2	4	6.54	9.174e-05	2	5	6.54	0.00012424	3	4	9.04	0.00012055	3	7	9.23	0.00014437	1	2	3.08	4.503e-05	2	2	6.35	4.716e-05	1	4	3.46	9.365e-05	3	5	9.23	0.00018888	3	5	6.54	0.00012473	X	X	X	X	1	2	3.27	6.481e-05	3	4	6.54	0.00010685
MRPS31	NP_005821.2	3	3	12.66	9.058e-05	4	6	14.94	0.00019628	1	2	4.56	7.935e-05	2	2	8.35	5.43e-05	5	7	14.94	0.00020749	3	4	13.92	0.00012417	1	2	3.04	6.165e-05	1	2	4.56	9.946e-05	4	7	16.96	0.00022989	X	X	X	X	1	3	4.56	0.00012798	2	2	6.84	7.033e-05
AGK	NP_060708.1	4	9	13.51	0.00025436	4	5	24.41	0.0001531	3	4	10.43	0.00014855	4	12	15.64	0.00030496	3	4	12.32	0.00011098	6	12	22.75	0.00034868	6	11	25.12	0.00031736	5	8	21.8	0.00037238	4	11	19.91	0.00033814	X	X	X	X	3	5	14.22	0.00019965	2	4	8.29	0.00013167
HSPBP1	NP_001284529.1	5	10	23.46	0.00029449	3	7	13.58	0.00022333	7	18	35.06	0.00069652	4	10	20.99	0.0002648	4	8	17.78	0.00023128	7	18	29.63	0.00054498	4	8	17.78	0.0002405	2	6	10.37	0.00029101	7	25	29.63	0.00080075	X	X	X	X	1	3	3.95	0.00012482	6	19	28.89	0.00065168
POP1	NP_055844.2	3	9	3.91	0.00010483	5	10	10.35	0.00012619	6	9	10.74	0.00013774	5	8	6.74	8.378e-05	3	4	6.64	4.574e-05	8	13	13.67	0.00015567	3	5	4.88	5.945e-05	2	3	2.83	5.755e-05	7	11	10.55	0.00013935	X	X	X	X	1	2	1.46	3.291e-05	5	8	7.03	0.00010852
FDXR	NP_001244941.2	2	4	8.24	8.934e-05	4	6	14.42	0.00014518	3	4	12.55	0.00011739	1	2	4.12	4.017e-05	3	5	12.36	0.00010963	1	2	4.12	4.593e-05	1	2	4.12	4.56e-05	2	3	8.24	0.00011035	3	7	13.11	0.00017005	X	X	X	X	2	5	8.24	0.00015778	3	5	12.36	0.00013007
DNMT1	NP_001124295.1	2	2	1.84	1.462e-05	4	6	5.45	4.751e-05	1	3	0.86	2.881e-05	3	6	2.63	3.943e-05	5	13	4.23	9.326e-05	5	8	4.11	6.011e-05	2	4	1.53	2.984e-05	1	4	1.53	4.815e-05	6	10	5.94	7.949e-05	X	X	X	X	2	3	1.9	3.097e-05	6	8	5.33	6.809e-05
BCLAF1	NP_001287967.1	4	8	6.75	0.00010394	7	15	10.46	0.00021113	1	2	1.31	3.414e-05	6	9	10.57	0.00010514	4	11	6.1	0.0001403	2	3	4.58	4.007e-05	7	13	9.69	0.00017241	2	4	4.79	8.559e-05	2	3	3.27	4.239e-05	X	X	X	X	6	11	7.52	0.00020191	X	X	X	X
NDUFS1	NP_001186910.1	2	4	6.37	6.904e-05	3	5	9.7	9.35e-05	3	4	6.95	9.072e-05	5	9	16.79	0.00013968	3	6	9.99	0.00010166	3	3	9.26	5.324e-05	2	2	7.38	3.524e-05	3	3	6.66	8.528e-05	2	3	7.38	5.632e-05	X	X	X	X	2	3	4.34	7.316e-05	X	X	X	X
PDE12	NP_808881.3	3	5	6.57	9.792e-05	5	8	12.32	0.00016974	2	3	7.06	7.72e-05	2	6	6.4	0.00010566	5	5	11	9.613e-05	2	4	5.58	8.054e-05	2	4	6.4	7.997e-05	3	5	9.85	0.00016127	2	3	5.58	6.39e-05	X	X	X	X	X	X	X	X	2	2	4.27	4.562e-05
CCDC97	NP_443080.1	1	5	5.25	0.00017386	1	6	5.25	0.00022603	3	7	16.33	0.00031983	1	7	5.25	0.00021886	2	6	11.95	0.00020481	3	6	16.33	0.0002145	1	5	5.25	0.00017748	3	5	11.95	0.00028634	5	9	25.95	0.00034038	X	X	X	X	X	X	X	X	3	5	16.33	0.00020249
EEF1D	NP_115754.3	3	6	5.72	0.0001106	2	2	3.86	3.994e-05	2	4	3.86	9.689e-05	4	7	6.8	0.00011603	4	5.35714	7.42	9.694e-05	2	4	2.01	7.581e-05	2	2.125	3.4	3.999e-05	2	3	2.01	9.108e-05	1	2	2.01	4.01e-05	X	X	X	X	X	X	X	X	X	X	X	X
SSR3	NP_001295126.1	1	2	7.07	0.00012047	1	2	7.07	0.00013052	1	2	7.07	0.0001583	1	4	7.07	0.00021665	1	2	7.07	0.00011827	1	2	7.07	0.00012386	1	2	7.07	0.00012298	1	2	7.07	0.00019842	X	X	X	X	1	4	7.07	0.00041898	1	3	7.07	0.00025531	1	2	7.07	0.00014031
SRPRB	NP_067026.3	3	7	16.97	0.00030807	1	2	7.38	9.536e-05	1	2	6.27	0.00011566	7	15	42.8	0.0005936	2	3	15.5	0.00012961	4	5	19.93	0.00022624	3	8	18.82	0.00035941	2	2	14.76	0.00014497	X	X	X	X	4	5	25.83	0.00038265	2	2	12.55	0.00012436	2	3	13.28	0.00015378
ATP5H	NP_006347.1	4	7	32.3	0.00051856	2	3	21.74	0.00024077	3	5	21.74	0.0004867	2	4	21.12	0.00026644	2	5	8.7	0.00036361	2	4	23.6	0.00030465	3	6	21.74	0.00045373	4	9	21.74	0.00109807	X	X	X	X	2	6	21.12	0.0007729	X	X	X	X	2	6	20.5	0.00051768
RPS16	NP_001011.1	2	3	8.22	0.00024507	1	2	9.59	0.00017701	2	3	14.38	0.00032202	3	3	23.97	0.00022036	6	10	44.52	0.00080194	3	5	22.6	0.00041993	1	2	5.48	0.00016678	2	4	9.59	0.00053817	X	X	X	X	2	3	19.86	0.00042615	X	X	X	X	X	X	X	X
SNRPA1	NP_003081.2	2	5	18.82	0.00023386	7	15	45.1	0.00076009	1	2	13.73	0.00012292	1	2	3.53	8.411e-05	6	10	48.63	0.00045915	2	3	13.33	0.00014426	2	4	17.25	0.00019098	2	4	20.39	0.00030813	X	X	X	X	X	X	X	X	2	5	18.04	0.0003304	X	X	X	X
RPL6	NP_001307070.1	5	14	16.32	0.00057977	2	2	6.6	8.973e-05	2	6	9.72	0.00032649	4	11	18.75	0.00040961	4	8	11.81	0.00032523	3	8	13.54	0.00034061	3	14	10.76	0.00059184	X	X	X	X	2	6	9.72	0.00027025	5	9	21.53	0.00064811	3	8	15.63	0.00046807	2	5	11.11	0.00024116
RNF2	NP_009143.1	4	9	13.39	0.00031947	2	3	8.33	0.00011537	2	2	8.93	9.328e-05	5	10	16.96	0.00031918	3	6	12.5	0.00020908	5	4	13.39	0.00014598	2	1.5	4.76	5.435e-05	X	X	X	X	4	6	13.39	0.00023165	2	2	8.93	0.00012345	3	1.5	8.93	7.522e-05	2	2	4.76	8.268e-05
ELAVL1	NP_001410.2	3	6	13.5	0.00021951	4	8	20.86	0.00031709	2	3	9.51	0.00014422	2	2	9.51	6.579e-05	4	9	22.09	0.00032324	3	7	12.88	0.00026329	1	3	5.21	0.00011204	X	X	X	X	2	4	10.74	0.00015917	2	3	8.59	0.00019085	2	2	12.27	0.00010338	1	2	5.21	8.522e-05
EIF4G1	NP_001181876.1	11	28	12.76	0.00020794	4	8	4.67	6.437e-05	11	20	11.77	0.00019516	10	27	11.58	0.0001803	5	8	6.04	5.832e-05	20	53	22.98	0.00040466	10	21	10.77	0.0001592	X	X	X	X	7	16	7.53	0.00012924	5	6	5.23	7.748e-05	2	3	1.87	3.148e-05	5	15	5.67	0.00012974
POLA2	NP_002680.2	3	10	8.53	0.00019944	1	2	3.34	4.322e-05	3	7	8.53	0.00018345	2	2	6.35	3.587e-05	2	3	6.35	5.874e-05	3	11	8.53	0.00022555	3	6	8.53	0.00012216	X	X	X	X	2	6	6.35	0.00013016	3	4	9.7	0.00013873	1	3	2.17	8.453e-05	4	6	11.54	0.00013937
TOM1	NP_001129204.1	1	3	6.09	7.258e-05	6	7	30.43	0.00018347	2	4	8.52	0.00012715	5	9	17.65	0.00019578	2	5	7.91	0.00011875	3	3	8.72	7.462e-05	7	16	30.83	0.00039513	X	X	X	X	5	10	18.66	0.00026313	3	4	12.17	0.00016827	3	5	18.05	0.0001709	4	5	15.42	0.00014088
MYO1C	NP_001074248.1	13	45	17.97	0.0005049	9	20	16.18	0.00024311	15	33	24.08	0.00048651	14	44	18.53	0.0004439	9	20	13.55	0.00022029	22	77	27.38	0.00088822	17	54	25.68	0.00061849	X	X	X	X	12	28	16.56	0.00034169	4	7	5.55	0.00013657	3	8	5.64	0.00012681	13	33	20.13	0.00043124
EPB41L5	NP_065960.2	5	5.83333	15.14	9.492e-05	1	3	4.5	5.288e-05	9	14.3846	25.38	0.00030755	3	4	12.96	5.852e-05	3	4	9.55	6.389e-05	11	19	31.38	0.00031784	2	7	7.78	0.00011627	X	X	X	X	6	9.6	18.55	0.00016989	4	5	13.51	0.00014147	3	4	5.46	9.195e-05	8	13.7143	25.92	0.0002599
VAPA	NP_003565.4	2	3	11.56	0.0001217	3	5	20.41	0.00021975	2	5	10.2	0.00026652	1	2	4.76	7.295e-05	2	4	15.99	0.0001593	2	5	11.56	0.00020854	2	3	10.2	0.00012424	X	X	X	X	3	5	16.67	0.00022061	1	2	4.76	0.00014108	1	2	4.76	0.00011463	3	5	21.09	0.00023624
COPG1	NP_057212.1	5	3.94737	9.73	5.387e-05	4	3.5	8.35	5.174e-05	5	5.71429	9.04	0.00010246	7	8.5	13.04	0.0001043	3	2.36364	6.64	3.166e-05	8	10	16.48	0.0001403	3	3.42857	6.86	4.776e-05	X	X	X	X	5	5.55556	9.27	8.246e-05	5	7.33333	9.61	0.00017401	5	4.57143	12.36	8.814e-05	4	10	8.12	0.00015894
SHMT1	NP_004160.3	3	4.8	8.7	0.00011853	8	11.4231	31.06	0.0003056	6	7.5	22.77	0.00024335	6	9.69231	19.05	0.0002152	3	3.64286	11.8	8.831e-05	3	4.4	11.8	0.0001117	3	3.35294	10.14	8.452e-05	X	X	X	X	5	5.41667	19.46	0.00014548	3	5.2	8.9	0.00022328	3	6	9.11	0.00020932	3	3.33333	8.9	9.587e-05
MTA1	NP_004680.2	2	2	3.64	3.336e-05	2	1.5	4.76	2.711e-05	3	5	6.71	0.00010959	3	2.66667	5.31	4e-05	3	3.6	5.73	5.895e-05	4	7	8.39	0.00012005	1	2	1.68	3.406e-05	X	X	X	X	4	5	7.13	9.071e-05	1	2	1.82	5.801e-05	3	4	6.01	9.427e-05	1	2	1.82	3.886e-05
KIF11	NP_004514.2	3	6	4.55	6.777e-05	3	4	6.06	4.894e-05	4	8	7.39	0.00011872	4	5	7.1	5.078e-05	2	5	5.02	5.544e-05	4	9	7.39	0.00010451	4	6	7.95	6.918e-05	X	X	X	X	1	5	2.75	6.142e-05	2	3	4.55	5.892e-05	5	9	8.24	0.00014361	2	2	5.02	2.631e-05
TMA16	NP_060822.2	2	3	15.76	0.00017626	2	3	15.76	0.00019096	1	2	9.85	0.0001544	2	5	15.76	0.00026415	3	4	19.7	0.00023071	2	5	15.76	0.00030202	2	3	15.76	0.00017993	X	X	X	X	1	3	9.85	0.00019171	1	2	9.85	0.00020433	2	4	15.76	0.00033203	1	2	9.85	0.00013686
MAP1B	NP_005900.2	2	3	1.86	1.45e-05	6	11	4.25	5.759e-05	5	7	4.05	4.445e-05	4	5	2.96	2.173e-05	10	19	5.75	9.014e-05	4	6	3.28	2.981e-05	5	11	3.2	5.426e-05	X	X	X	X	4	5	3.2	2.628e-05	1	2	0.65	1.681e-05	3	4	1.94	2.731e-05	5	7	3.44	3.94e-05
MCM5	NP_006730.2	3	3	7.49	4.875e-05	2	5	3.81	8.802e-05	1	4	1.63	8.54e-05	6	9	17.17	0.0001315	2	3	5.99	4.785e-05	1	2	1.63	3.341e-05	5	6	9.54	9.952e-05	X	X	X	X	1	2	1.63	3.535e-05	2	3	6.4	8.477e-05	3	3	5.18	6.887e-05	X	X	X	X
KHDRBS1	NP_006550.1	3	5	10.84	0.00013461	2	8	9.26	0.00023334	2	3	7.67	0.00010613	2	5	6.55	0.00012104	4	9	14.45	0.00023787	2	4	7.67	0.00011072	5	9	12.87	0.00024735	X	X	X	X	3	10	9.71	0.00029282	3	6	9.71	0.00028089	X	X	X	X	3	7	10.84	0.0002195
PSMD13	NP_002808.3	3	4	14.89	0.00012688	1	2	2.39	6.873e-05	1	3	2.39	0.00012504	2	4	7.45	0.00011409	3	5	13.56	0.0001557	3	4	5.85	0.00013045	3	3	14.36	9.714e-05	X	X	X	X	2	3	6.65	0.0001035	6	6	25	0.00033095	X	X	X	X	1	2	2.39	7.389e-05
RPS9	NP_001308633.1	1	2	4.64	0.00012296	1	3	6.19	0.00019982	2	4	10.82	0.00032313	1	2	6.19	0.00011056	3	4	15.46	0.00024141	4	4	15.46	0.00025282	2	3	11.34	0.00018827	X	X	X	X	2	3	5.15	0.0002006	1	2	3.61	0.00021381	X	X	X	X	1	3	6.19	0.00021481
IPO7	NP_006382.1	6	13.2632	7.8	0.0001524	4	6	6.65	7.469e-05	4	9	7.23	0.00013588	6	17.0625	7.32	0.00017628	3	5	6.07	5.64e-05	6	13	9.83	0.00015357	9	22	14.45	0.00025805	X	X	X	X	6	10	9.34	0.00012497	3	4	4.62	7.992e-05	X	X	X	X	3	7	3.18	9.368e-05
IDH3A	NP_005521.1	2	3	4.1	9.776e-05	2	3	4.37	0.00010591	2	4	8.74	0.00017128	1	5	4.1	0.00014651	1	5	4.64	0.00015995	3	5	8.74	0.00016751	2	7	8.74	0.00023286	X	X	X	X	2	3	8.74	0.00010633	2	2	8.74	0.00011333	X	X	X	X	1	3	4.64	0.00011386
TNPO1	NP_002261.3	2	5	3.23	6.641e-05	2	2	3.23	2.878e-05	6	10	15.14	0.00017452	4	6	7.35	7.165e-05	2	3	3.23	3.911e-05	8	15	21.16	0.00020482	3	7	8.69	9.491e-05	X	X	X	X	9	21	19.6	0.00030336	2	3	5.35	6.929e-05	X	X	X	X	7	13	16.15	0.00020109
SART3	NP_055521.1	2	4	5.5	4.954e-05	4	8	10.7	0.00010734	5	7	10.7	0.00011392	5	9	10.28	0.00010023	2	6	3.84	7.295e-05	5	9	11.53	0.0001146	2	5	3.84	6.321e-05	X	X	X	X	4	6	8.62	8.082e-05	X	X	X	X	X	X	X	X	3	5	7.06	7.212e-05
CNOT1	NP_057368.3	6	10	4.67	5.02e-05	3	5	2.02	2.719e-05	2	3	1.39	1.979e-05	6	7	4.55	3.16e-05	6	7	4.12	3.449e-05	7	12	5.18	6.193e-05	5	11	2.82	5.637e-05	X	X	X	X	2	3	2.06	1.638e-05	X	X	X	X	X	X	X	X	2	2	1.22	1.169e-05
LRRC47	NP_065761.1	3	5	8.4	0.00010229	2	2	7.89	4.433e-05	3	4	9.26	0.00010752	3	4	8.06	7.358e-05	4	8	16.64	0.00016066	4	7	15.61	0.00014723	X	X	X	X	3	5	9.95	0.00016847	1	3	3.26	6.675e-05	3	4	12.18	0.00014229	3	5	12.52	0.00014451	X	X	X	X
MYH11	NP_001035202.1	4	0	3.75	X	2	0	1.65	X	3	0	2.47	X	2	0	1.85	X	2	0	1.65	X	4	0	3.24	X	X	X	X	X	1	0	0.87	X	3	0	2.67	X	X	X	X	X	X	X	X	X	3	0	2.67	X
PITRM1	NP_001229236.1	1	4	1.64	4.596e-05	1	4	1.64	4.979e-05	3	3	6.07	4.529e-05	2	4	2.99	4.133e-05	3	4	6.65	4.512e-05	5	10	11.18	0.00011813	X	X	X	X	X	X	X	X	2	4	3.66	4.999e-05	2	3	4.05	5.994e-05	1	2	1.64	3.247e-05	4	8	8.67	0.00010706
RPL12	NP_000967.1	3	6	24.24	0.0004337	3	6	34.55	0.00046987	3	4	26.67	0.00037992	4	8	33.33	0.00051997	4	6	44.85	0.00042576	X	X	X	X	4	8	35.76	0.00059031	4	5	40	0.00059525	2	4	15.15	0.00031448	2	6	21.21	0.00075416	3	21	30.3	0.00214459	3	3	24.24	0.00025256
RPL32	NP_001007075.1	4	6	29.63	0.00053008	7	24	25.19	0.00229715	2	5	12.59	0.00058043	4	9	12.59	0.00071496	6	20	25.19	0.00173457	X	X	X	X	3	8	25.19	0.00072149	2	4	12.59	0.00058202	1	2	12.59	0.00019218	2	3	12.59	0.00046088	3	5	20	0.00062409	2	2	12.59	0.00020579
CBSL	NP_001308002.1	1	2	1.81	4.329e-05	4	8	20.51	0.00018761	2	3	10.16	8.533e-05	3	6	9.98	0.00011678	4	9	17.97	0.00019124	X	X	X	X	6	13	22.87	0.00028725	2	3	7.8	0.00010695	3	4	17.42	9.417e-05	2	2	12.16	7.528e-05	1	2	4.72	6.116e-05	4	4	15.25	0.00010084
ALDH2	NP_000681.2	2	3	10.44	6.921e-05	2	6	7.35	0.00014996	2	5	7.16	0.00015156	3	6	10.44	0.00012446	7	12	27.85	0.00027176	X	X	X	X	3	11	9.09	0.00025904	2	5	4.45	0.00018997	2	4	7.16	0.00010036	3	7	9.67	0.0002808	4	8.11268	11.61	0.00026441	X	X	X	X
HSPA14	NP_057383.2	2	3	7.07	7.03e-05	2	4	8.25	0.00010154	4	8	14.93	0.00024631	2	3	7.66	6.321e-05	X	X	X	X	6	11	24.56	0.00026499	3	6	13.95	0.00014352	3	4	11	0.00015437	4	6	16.5	0.00015291	2	4	11.2	0.00016298	1	2	5.7	6.621e-05	5	13	20.24	0.00035478
ATP4A	NP_000695.2	3	0	2.71	X	2	1.07692	3.29	1.344e-05	2	0	2.71	X	2	0	2.71	X	X	X	X	X	1	0	1.45	X	3	2.14035	4.54	2.518e-05	1	0	1.45	X	2	0	2.71	X	1	0	1.26	X	X	X	X	X	1	0	1.45	X
ALDH3A2	NP_000373.1	1	2	3.51	4.918e-05	3	6	9.07	0.00015985	3	4	9.28	0.00012925	X	X	X	X	4	9	9.28	0.00021727	3	7	9.48	0.00017698	2	5	6.39	0.00012552	4	7	11.13	0.00028351	3	8	8.45	0.00021397	2	3	5.98	0.00012829	X	X	X	X	3	4	11.75	0.00011457
RAB1B	NP_112243.1	1	2	7.46	0.00011867	2	3	16.42	0.00019286	2	2	17.91	0.00015594	X	X	X	X	1	2	7.46	0.0001165	3	5	16.92	0.00030502	1	3	7.46	0.00018172	1	1	7.96	9.773e-05	X	X	X	X	3	5	15.42	0.00051591	X	X	X	X	1	1	7.96	6.911e-05
STOML2	NP_038470.1	2	5	10.11	0.00016751	5	7	32.58	0.00025407	3	4	16.01	0.00017609	X	X	X	X	5	12	32.3	0.00039466	4	6	20.22	0.00020666	5	9	29.21	0.0003078	X	X	X	X	3	6	16.01	0.00021863	3	4	14.89	0.00023303	5	6	24.44	0.000284	3	4	19.1	0.00015608
SLC25A10	NP_001257817.1	8	22	41.22	0.00088645	4	9	25	0.00039288	X	X	X	X	6	17	34.12	0.00061592	2	3	12.16	0.00011867	5	3.5	28.72	0.00014499	4	14	21.96	0.00057585	7	12	33.11	0.00079634	2	2.5	7.09	0.00010956	3	2.5	18.92	0.00017516	1	0	8.11	X	1	1.5	7.43	7.039e-05
SLC25A10	NP_001257882.1	7	0	26.11	X	3	0	14.29	X	X	X	X	X	4	0	17	X	2	3	8.87	8.651e-05	5	3.5	20.94	0.00010571	3	0	12.07	X	6	0	20.2	X	2	2.5	5.17	7.988e-05	3	2.5	13.79	0.00012771	2	5	14.78	0.00020752	1	1.5	5.42	5.132e-05
RPL19	NP_000972.1	3	7	17.35	0.00042596	5	11	23.98	0.00072518	X	X	X	X	4	13	21.94	0.00071131	4	10	20.92	0.00059736	4	10	17.35	0.00062561	3	6	17.35	0.00037271	3	6	13.27	0.00060132	2	5	9.18	0.00033092	2	4	13.27	0.00042325	1	2	8.67	0.00017194	2	2	13.27	0.00014175
SCRIB	NP_056171.3	3	5	4.72	3.659e-05	4	6	6.26	4.756e-05	X	X	X	X	3	4	3.99	2.632e-05	3	5	4.66	3.592e-05	3	5	4.79	3.761e-05	4	8	6.44	5.975e-05	3	6	5.21	7.231e-05	3	7	4.79	5.571e-05	3	4	5.21	5.089e-05	1	2	2.02	2.068e-05	1	2	1.9	1.704e-05
PSMB2	NP_002785.1	2	7	24.88	0.00041536	2	6	15.42	0.00038572	X	X	X	X	2	11	24.88	0.0005869	4	6	22.39	0.0003495	4	11	35.32	0.00067105	2	4	20.9	0.00024229	2	9	21.39	0.00087954	2	5	21.39	0.00032269	1	2	7.46	0.00020636	1	2	5.97	0.00016767	2	2	24.88	0.00013822
MBD3	NP_001268382.1	4	10	29.55	0.00040985	1	2	13.4	8.881e-05	X	X	X	X	4	7	23.37	0.00025797	3	4	24.4	0.00016094	4	8	22.68	0.0003371	1	2	13.4	8.368e-05	2	1	18.56	6.75e-05	1	2	13.4	8.916e-05	4	4	29.9	0.00028508	2	2	18.9	0.00011581	3	4	18.9	0.00019094
PYCR2	NP_037460.2	7	13	39.69	0.00048452	3	9	25	0.00036342	X	X	X	X	5	10	20.63	0.00033514	3	8	20	0.00029271	4	7	25.31	0.00026823	6	12	35.63	0.00045656	4	7	30.63	0.00042969	3	5	18.13	0.00020269	X	X	X	X	3	5	15	0.00026329	1	2	5	8.682e-05
RPS12	NP_001007.2	4	8	40.91	0.00072283	2	6	30.3	0.00058734	X	X	X	X	4	7	29.55	0.00056871	7	16	62.12	0.00141919	2	2	15.91	0.00018579	4	7	34.09	0.00064565	X	X	X	X	1	2	14.39	0.00019655	1	2	6.82	0.00031423	4	6	37.12	0.00076593	1	2	8.33	0.00021047
U2AF2	NP_001012496.1	7	13	29.72	0.00032919	9	26	36.09	0.00071329	X	X	X	X	5	6	26.75	0.00013662	8	29	29.3	0.0007209	X	X	X	X	6	10	21.02	0.00025849	6	9	17.83	0.00037535	1	2	7.01	5.508e-05	4	7	17.2	0.00030823	4	11	15.5	0.00039353	2	2	12.1	5.899e-05
PFKL	NP_001002021.2	1	4	2.17	5.748e-05	X	X	X	X	4	7	10.12	0.00013217	5	11	11.45	0.00014213	7	11.25	16.02	0.0001587	6	11	16.14	0.00016251	7	14.5294	15.3	0.00021313	3	5	9.04	0.00011833	2	2	6.51	3.126e-05	4	6	8.55	0.00014992	4	7	8.19	0.00014211	2	1.66667	4.7	2.789e-05
GIGYF2	NP_001096617.1	6	14	9.17	0.0001265	X	X	X	X	4	5	8.11	5.936e-05	6	13	11.21	0.00010562	6	11	9.09	9.757e-05	7	20	12.35	0.00018579	5	8	9.02	7.379e-05	2	2	4.92	2.976e-05	2	3	3.33	2.948e-05	2	5	4.92	7.856e-05	4	5	6.44	6.383e-05	2	3	4.09	3.157e-05
SCFD1	NP_057190.2	3	5	7.94	9.289e-05	X	X	X	X	4	8	11.68	0.00019529	2	2	4.52	3.341e-05	3	5	10.12	9.119e-05	5	10	13.55	0.000191	3	4	7.48	7.586e-05	2	4	8.41	0.00012239	5	8	14.49	0.00016165	4	5	13.08	0.00016152	1	2	2.65	5.249e-05	6	12	17.91	0.00025965
PGAM1	NP_002620.1	4	7	25.59	0.00032869	X	X	X	X	4	7	22.05	0.0004319	4	8	29.13	0.00033777	5	6	26.38	0.00027658	3	8	12.2	0.0003862	5	9	19.29	0.0004314	3	4	11.81	0.00030934	3	8	15.75	0.00040857	5	7	31.5	0.00057156	X	X	X	X	2	4	11.81	0.00021876
FKBP4	NP_002005.1	3	3	11.11	7.795e-05	X	X	X	X	3	5	10.68	0.00017072	4	12	10.02	0.00028037	3	4	6.75	0.00010203	6	9	18.74	0.00024043	4	7	13.73	0.00018568	3	3	10.68	0.00012839	4	7	10.68	0.00019783	3	6	12.85	0.0002711	X	X	X	X	4	9	15.47	0.00027237
P4HA1	NP_000908.2	4	7	8.99	0.00015634	X	X	X	X	3	4	9.18	0.00011739	3	5	8.8	0.00010042	7	12	25.84	0.00026311	3	4	12.55	9.185e-05	5	12	13.67	0.0002736	3	5	10.86	0.00018392	4	5	13.48	0.00012146	5	5	14.04	0.00019419	X	X	X	X	2	3	9.93	7.804e-05
AK2	NP_001306070.1	1	5	10.78	0.00025704	X	X	X	X	2	9	16.38	0.00060795	3	8	28.02	0.0003698	5	8	26.29	0.00040374	5	19	34.91	0.00100421	2	13	17.67	0.00068222	X	X	X	X	5	14	33.19	0.0007828	2	9	17.67	0.00080455	X	X	X	X	3	13	28.02	0.00077838
MRPL11	NP_057134.1	1	6	8.85	0.00037271	X	X	X	X	X	X	X	X	1	5	8.85	0.00027928	1	2	8.85	0.00012196	1	3	8.85	0.00019159	3	5	18.23	0.00031706	1	2	8.85	0.00020462	1	2	8.85	0.00013513	1	2	8.85	0.00021604	1	2	8.85	0.00017552	2	3	8.85	0.00021705
HNRNPA3	NP_919223.1	X	X	X	X	4	8	12.43	0.00027347	1	2	3.44	8.292e-05	3	5	11.9	0.00014186	6	12	30.16	0.00037169	2	4	6.61	0.00012976	1	2	3.17	6.442e-05	2	2	6.88	0.00010393	2	3	6.35	0.00010295	2	3	7.41	0.0001646	3	4	13.23	0.00017831	1	2	3.44	7.35e-05
DCP1A	NP_001277133.1	X	X	X	X	4	5	18.2	0.00011876	2	2	10.29	5.762e-05	2	4	8.27	7.886e-05	6	13	20.04	0.00027979	2	3	10.29	6.762e-05	5	9	21.14	0.00020143	3	4	10.66	0.00014444	4	7	15.26	0.00016692	3	5	12.5	0.00019062	3	5	12.68	0.00015487	3	6	12.68	0.00015321
YME1L1	NP_001240795.1	X	X	X	X	3	4	7.47	7.567e-05	1	2	2.93	4.589e-05	6	8	12.74	0.00012561	4	6	9.37	0.00010286	5	7	16.11	0.00012567	2	3	5.56	5.348e-05	2	4	5.86	0.00011504	4	7	9.22	0.00013295	4	5	9.37	0.00015183	5	7	12.45	0.0001727	3	6	6.73	0.00012203
MRE11A	NP_005582.1	X	X	X	X	4	7	13.56	0.00012775	2	3	3.81	6.641e-05	3	4	8.9	6.059e-05	5	7	13.84	0.00011576	5	6	10.59	0.00010392	3	4	7.77	6.879e-05	1	2	1.84	5.549e-05	1	3	1.84	5.497e-05	1	2	1.84	5.859e-05	2	4	5.08	9.52e-05	1	2	1.84	3.924e-05
GDI1	NP_001484.1	X	X	X	X	2	3.42857	10.96	9.911e-05	1	0	4.47	X	4	5.33333	14.09	0.00012796	4	4.38462	18.57	0.00011485	2	1.5	8.72	4.115e-05	3	1.5	12.08	4.086e-05	2	0	8.72	X	3	2.66667	10.07	7.739e-05	3	1.33333	10.96	6.186e-05	2	3	7.61	0.00011309	3	1.83333	10.96	5.697e-05
BAG3	NP_004272.2	X	X	X	X	6	12	25.57	0.00026967	4	6	19.48	0.00016353	3	7	12.7	0.00013056	4	5	12.17	0.00010181	10	24	32.87	0.0005118	3	5	9.39	0.00010587	4	8	14.43	0.0002733	4	8	17.22	0.00018048	2	3	8.87	0.00010821	X	X	X	X	6	11	23.65	0.00026574
DYNC1I2	NP_001258718.1	X	X	X	X	2	7	7.84	0.00014779	2	6	5.72	0.00015364	4	6	18.79	0.00010514	2	2	6.7	3.826e-05	3	6	10.46	0.00012022	4	5	16.67	9.947e-05	X	X	X	X	4	6	16.34	0.00012718	1	2	3.43	6.778e-05	X	X	X	X	3	7	12.25	0.00015888
CDK5	NP_001157882.1	X	X	X	X	1	2	8.46	9.94e-05	1	2	8.46	0.00012055	3	9	21.15	0.00037123	4	6	19.62	0.00027019	1	3	8.46	0.00014148	4	5	26.15	0.00023414	X	X	X	X	X	X	X	X	1	2	8.46	0.00015953	1	2	8.46	0.00012962	2	2	15.38	0.00010685
HIST1H1C	NP_005310.1	X	X	X	X	2	0	11.27	X	2	2	10.8	0.00014715	X	X	X	X	2	2	6.1	0.00010994	2	1.5	10.8	8.635e-05	2	1.5	11.27	8.574e-05	2	1.5	10.8	0.00013833	2	1	11.27	6.09e-05	1	1	6.1	9.737e-05	1	1.5	6.1	0.00011866	3	4	14.08	0.00026086
TIMM23	NP_006318.1	5	21	50.24	0.00119838	2	6	30.14	0.00037095	2	4	29.19	0.00029994	3	13	38.28	0.00066706	5	15	55.02	0.00084031	5	10	39.71	0.0005867	4	8	47.85	0.00046603	3	10	38.28	0.00093986	2	2	30.14	0.00012414	4	10	47.85	0.00099232	5	11	44.5	0.00088686	X	X	X	X
ADCK4	NP_079152.3	6	15	20.22	0.00032886	4	9	12.87	0.00021377	2	4	8.27	0.00011523	6	12	20.77	0.00023657	4	6	15.81	0.00012914	3	5	12.32	0.0001127	4	9	12.5	0.00020143	3	4	12.5	0.00014444	3	5	10.48	0.00011923	2	4	8.46	0.0001525	4	6	14.71	0.00018585	X	X	X	X
CBWD1	NP_060961.3	4	8	19.49	0.00024155	3	4	16.2	0.00013085	3	4	15.19	0.0001587	5	8	23.04	0.0002172	3	3	16.71	8.892e-05	5	6	25.57	0.00018626	5	9	25.57	0.00027741	2	2	10.63	9.946e-05	2	3	10.63	9.852e-05	1	2	4.56	0.00010501	5	8	22.78	0.00034127	X	X	X	X
WRNIP1	NP_064520.2	5	10	12.33	0.00017935	7	13	22.41	0.0002526	3	4	7.37	9.427e-05	6	11	19.4	0.00017739	5	10	13.68	0.00017607	5	6	15.64	0.00011063	6	13	19.25	0.00023801	3	8	7.82	0.00023631	2	2	4.21	3.901e-05	6	10	14.59	0.00031187	4	7	9.92	0.00017737	X	X	X	X
TOR1AIP2	NP_659471.1	3	5	11.91	0.00012688	4	13	21.49	0.0003574	1	2	3.19	6.669e-05	4	6	15.53	0.00013691	1	4	4.26	9.965e-05	2	3	7.45	7.827e-05	4	6	17.23	0.00015543	1	3	4.26	0.00012538	1	2	4.26	5.52e-05	4	6	17.23	0.00026476	1	2	5.96	7.17e-05	X	X	X	X
MTBP	NP_071328.2	3	9	3.32	0.00011874	6	6	13.94	8.576e-05	3	3	5.75	5.201e-05	5	10	13.5	0.00011863	6	8	9.4	0.00010361	1	2	1.77	2.713e-05	4	7	7.74	9.428e-05	2	3	4.42	6.519e-05	2	3	3.1	4.305e-05	2	4	3.43	9.177e-05	1	2	1.77	3.728e-05	X	X	X	X
P4HA2	NP_001136070.1	2	6	5.82	0.00013426	1	2	2.25	4.849e-05	2	3	4.32	8.821e-05	6	10	20.26	0.00020121	4	9	10.88	0.0001977	2	2	4.32	4.601e-05	5	9	12.57	0.00020558	1	2	2.25	7.371e-05	1	2	2.25	4.868e-05	2	2	6.75	7.782e-05	3	5	10.32	0.00015807	X	X	X	X
RPS26	NP_001020.2	3	7	31.3	0.00072598	2	9	23.48	0.00101124	1	2	13.04	0.00027255	1	14	10.43	0.00130557	3	9	31.3	0.00091631	1	2	13.04	0.00021325	2	7	23.48	0.00074109	3	7	31.3	0.00119567	2	6	23.48	0.00067681	2	3	23.48	0.00054103	2	6	23.48	0.00087915	X	X	X	X
MCM8	NP_115874.3	4	6	6.9	8.519e-05	5	7	10.12	0.00010768	1	4	1.43	7.463e-05	4	7	7.14	8.937e-05	3	5	5.36	6.969e-05	2	3	3.69	4.379e-05	3	6	5.71	8.696e-05	2	2	3.33	4.677e-05	2	4	3.81	6.177e-05	1	2	1.43	4.938e-05	1	5	1.79	0.0001003	X	X	X	X
PIK3R1	NP_852664.1	2	4	4.42	6.589e-05	1	3	4.14	5.354e-05	2	2	5.66	4.329e-05	2	3	5.25	4.444e-05	3	4	7.04	6.469e-05	2	8	4.7	0.00013549	2	7	5.11	0.00011771	3	4.8	6.35	0.00013023	3	7	7.04	0.00012542	2	2	4.7	5.729e-05	1	3	2.49	6.982e-05	X	X	X	X
SIPA1L2	NP_065859.3	3	3	3.72	2.078e-05	6	10	7.32	7.504e-05	4	7	5.34	6.371e-05	4	8	4.18	4.982e-05	4	7	3.6	4.759e-05	2	5	2.03	3.56e-05	4	8	4.36	5.656e-05	1	2	1.28	2.281e-05	1	2	0.64	1.507e-05	2	3	3.31	3.613e-05	4	6	4.94	5.871e-05	X	X	X	X
MRPS34	NP_001287829.1	1	4	6.67	0.00021203	1	2	13.78	0.00011486	7	18	37.33	0.00125373	2	6	12	0.00028598	5	11	39.56	0.00057241	7	14	31.11	0.00076297	2	8	12.89	0.00043289	3	5	25.78	0.00043651	8	18	34.22	0.00103777	3	5	18.67	0.00046088	X	X	X	X	7	13	50.67	0.00080259
SUCLG2	NP_003839.2	2	5	2.78	0.00013804	3	4	14.35	0.00011964	1	2	5.79	7.255e-05	3	5	12.96	0.00012412	3	6	17.82	0.00016262	2	2	8.33	5.677e-05	3	5	13.19	0.00014092	6	10	23.15	0.0004547	1	2	2.55	6.006e-05	4	5	17.36	0.00024004	X	X	X	X	2	3	8.33	9.647e-05
CDKN2A	NP_000068.1	2	8	26.28	0.00061163	2	6	26.28	0.00049698	2	3	26.28	0.00030138	1	7	18.59	0.00048122	1	2	18.59	0.00015011	1	6	18.59	0.00047161	2	4	26.28	0.00031218	1	4	18.59	0.00050367	1	2	18.59	0.00016631	1	4	18.59	0.00053178	X	X	X	X	2	1	15.38	8.904e-05
WDR76	NP_079184.2	7	11	21.88	0.00020958	4	6	11.66	0.00012385	2	3	6.07	7.51e-05	7	13	25.4	0.00022271	6	14	21.09	0.00026185	6	10	17.09	0.00019588	2	3	8.79	5.835e-05	3	3	8.15	9.414e-05	6	13	17.41	0.00026939	2	4	4.63	0.00013252	X	X	X	X	4	8	11.98	0.00017752
MRPS18B	NP_054765.1	2	8	18.6	0.00036982	2	3	20.54	0.00015025	2	5	9.69	0.00030371	3	12	27.13	0.00049881	2	5	19.38	0.00022691	2	4	18.6	0.00019011	1	5	5.81	0.00023595	1	2	5.81	0.00015227	1	4	5.81	0.00020112	1	2	5.81	0.00016077	X	X	X	X	2	4	6.59	0.00021536
CDKN2A	NP_478102.2	3	18	22.73	0.00162638	2	6	18.18	0.00058734	2	8	22.73	0.0009498	3	10	34.85	0.00081245	3	11	18.94	0.0009757	3	15	22.73	0.00139341	3	12	29.55	0.00110682	2	8	12.88	0.0011905	5	19	35.61	0.0018672	3	6	29.55	0.0009427	X	X	X	X	4	16	35.61	0.00168376
HELLS	NP_001275997.1	5	7	11.19	0.00010157	6	6	10.83	9.432e-05	4	6	9	0.00011439	6	15	10.46	0.0001957	2	3	2.43	4.273e-05	1	5	2.8	7.459e-05	4	14	9.85	0.00020736	2	4	2.55	9.559e-05	7	11	14.96	0.00017359	1	3	1.7	7.569e-05	X	X	X	X	3	5	5.6	8.45e-05
SPNS1	NP_001135921.1	3	10	15.64	0.0002627	3	3	13.22	8.538e-05	3	6	13.22	0.00020711	4	11	14.32	0.00025984	2	3	9.47	7.737e-05	2	8	11.23	0.00021607	3	10	14.98	0.00026817	2	3	10.13	0.0001298	4	7	19.16	0.00020001	2	7	10.13	0.00031977	X	X	X	X	5	13	20.48	0.00039776
PRPF6	NP_036601.2	8	10	12.33	0.00012675	3	6	6.8	8.239e-05	6	9	9.14	0.00014989	2	6	3.72	6.838e-05	4	6	6.59	7.465e-05	3	7	6.06	9.122e-05	10	15	15.2	0.00019408	4	7	6.06	0.00014612	7	11	9.78	0.00015164	1	2	1.49	4.408e-05	X	X	X	X	7	9	10.84	0.00013286
TRMT1L	NP_112196.3	3	9	7.5	0.00014644	4	5	8.87	8.814e-05	1	2	3	4.276e-05	5	6	12.01	8.778e-05	3	3	6.28	4.792e-05	3	6	7.37	0.00010037	4	7	10.23	0.00011627	3	3	8.32	8.039e-05	4	5	9.28	8.849e-05	2	2	4.91	5.659e-05	X	X	X	X	3	3	7.91	5.685e-05
MRPL53	NP_444278.1	2	11	16.07	0.00117138	2	7	16.07	0.00080759	1	2	16.07	0.00027985	2	10	16.07	0.00095753	1	11	16.07	0.00114993	1	5	16.07	0.00054741	2	9	16.07	0.00097835	2	8	16.07	0.00140308	2	5	16.07	0.00057911	2	2	27.68	0.00037035	X	X	X	X	1	4	16.07	0.00049611
GEMIN4	NP_056536.2	7	14	8.7	0.00015782	2	2	4.54	2.443e-05	4	6	6.14	8.888e-05	8	20	12.67	0.00020273	4	11	6.24	0.00012173	10	20	16.07	0.0002318	5	9	8.13	0.00010357	4	7	5.67	0.00012996	4	8	5.48	9.809e-05	3	3	5.95	5.881e-05	X	X	X	X	3	3	5.48	3.939e-05
MAP4K4	NP_663719.2	4	6.66667	4.48	6.246e-05	2	3	4.79	3.045e-05	1	2	1.34	2.462e-05	4	7	4.87	5.897e-05	2	3	2.28	2.759e-05	4	5	7.93	4.816e-05	4	8	6.91	7.651e-05	2	2	3.93	3.086e-05	4	5	7.07	5.095e-05	1	2	2.59	3.258e-05	X	X	X	X	1	2	2.59	2.182e-05
MTMR1	NP_001293073.1	5	10	11.89	0.00017722	3	6	9.51	0.0001152	2	5	4.61	0.00011643	4	10	9.51	0.00015935	2	5	6.98	8.699e-05	6	10	12.78	0.0001822	5	7	9.96	0.00012664	2	4	5.35	0.00011675	4	9	10.4	0.00017348	2	2	4.61	6.163e-05	X	X	X	X	3	7	5.2	0.00014448
ZKSCAN8	NP_006289.2	3	3	9	6.19e-05	3	4	6.75	8.942e-05	5	9	15.57	0.00024402	3	4	9.52	7.422e-05	2	2	3.81	4.051e-05	4	8	13.32	0.00016972	3	8	6.75	0.00016851	2	4	4.67	0.00013594	6	12	17.65	0.00026932	3	3	6.57	0.00010764	X	X	X	X	5	9	15.4	0.0002163
FHOD1	NP_001305131.1	2	2	3.7	2.004e-05	2	3	4.2	3.258e-05	2	2	2.77	2.634e-05	3	3	5.8	2.704e-05	3	3	5.63	2.952e-05	4	6	8.4	6.183e-05	3	6	6.55	6.139e-05	2	3	3.7	4.952e-05	6	8	7.65	8.721e-05	1	2	1.26	3.486e-05	X	X	X	X	1	2	1.26	2.335e-05
SPG20	NP_055902.1	2	1	7.21	1.791e-05	2	5	5.41	9.701e-05	1	2	4.5	4.706e-05	1	3	4.5	4.831e-05	2	5	4.05	8.79e-05	3	6	13.66	0.00011047	2	4	7.21	7.312e-05	1	3	2.7	8.848e-05	2	4	7.21	7.791e-05	2	3	7.21	9.342e-05	X	X	X	X	3	3	11.56	6.257e-05
NUFIP1	NP_036477.2	3	7	7.27	0.00016866	1	6	3.23	0.00015662	3	6	8.08	0.00018996	2	8	5.66	0.00017332	3	10	8.69	0.00023653	4	9	10.51	0.00022295	4	12	8.69	0.00029515	5	13	11.31	0.00051588	6	11	12.73	0.00028827	2	2	5.45	8.38e-05	X	X	X	X	3	4	8.08	0.00011225
CDC27	NP_001280020.1	3	4	9.17	6.253e-05	3	3	10.35	5.081e-05	2	5	7.34	0.0001027	1	3	3.54	4.217e-05	2	5	7.34	7.673e-05	5	7	15.47	0.0001125	3	4	10.62	6.383e-05	2	3	6.82	7.723e-05	3	6	10.62	0.00010201	2	4	7.34	0.00010873	X	X	X	X	3	4	9.17	7.282e-05
PDCD11	NP_055791.1	7	16	6.84	0.00010199	8	12	8.39	8.287e-05	6	9	5.24	7.538e-05	5	8	4.44	4.585e-05	4	6	4.54	3.755e-05	9	21	7.91	0.00013763	7	14	7.32	9.11e-05	1	3	0.75	3.15e-05	7	15	7.7	0.000104	2	2	1.98	2.217e-05	X	X	X	X	7	11	6.73	8.167e-05
NFXL1	NP_694540.3	2	3	3.95	3.928e-05	1	2	1.65	2.837e-05	1	2	3.95	3.441e-05	2	2	5.82	2.354e-05	2	2	3.29	2.57e-05	3	7	7.79	9.422e-05	4	8	8.89	0.00010692	3	3	5.05	6.469e-05	5	7	11.2	9.968e-05	2	3	5.6	6.83e-05	X	X	X	X	3	4	7.46	6.099e-05
PNN	NP_002678.2	3	5	4.6	8.317e-05	4	5	6.97	9.011e-05	2	3	3.77	6.557e-05	5	9	9.62	0.00013461	4	6	7.81	9.798e-05	2	4	4.32	6.841e-05	4	7	8.23	0.00011886	2	3	4.18	8.219e-05	2	3	4.32	5.428e-05	2	2	3.07	5.785e-05	X	X	X	X	1	2	1.53	3.875e-05
OSBPL11	NP_073613.2	1	2	1.47	3.193e-05	2	4	3.61	6.919e-05	2	3	3.61	6.294e-05	2	5	3.61	7.178e-05	1	2	2.14	3.135e-05	3	4	7.1	6.566e-05	3	6	5.76	9.779e-05	2	5	3.61	0.00013148	3	8	5.76	0.00013893	3	3	7.76	8.329e-05	X	X	X	X	2	3	3.61	5.579e-05
KMT2A	NP_005924.2	5	9	3.38	2.704e-05	5	8	3.38	2.604e-05	8	14	4.31	5.528e-05	7	9	4.46	2.432e-05	7	11	4.18	3.245e-05	14	28	8.97	8.65e-05	7	11	4.13	3.374e-05	1	2	0.83	9.9e-06	11	24	5.67	7.844e-05	3	5	1.94	2.613e-05	X	X	X	X	9	13	4.69	4.55e-05
BRCA1	NP_009225.1	3	12	2.9	7.682e-05	3	5	3.6	3.468e-05	5	10	5.42	8.412e-05	1	5	1.77	2.878e-05	3	6	3.97	3.771e-05	7	10	7.3	6.582e-05	5	13	3.65	8.496e-05	4	5	4.78	5.272e-05	6	9	4.94	6.267e-05	2	2	2.2	2.226e-05	X	X	X	X	2	4	1.66	2.983e-05
TLK2	NP_001271262.1	1	2	1.17	3.09e-05	2	3	3.76	5.021e-05	1	2	1.17	4.06e-05	2	3	3.76	4.167e-05	1	2	2.59	3.033e-05	2	3	3.76	4.765e-05	3	5	5.7	7.885e-05	2	3	3.37	7.633e-05	2	4	3.76	6.721e-05	2	2	3.63	5.373e-05	X	X	X	X	2	3	3.63	5.398e-05
METTL15	NP_001107000.1	3	6	9.58	0.00017582	2	3	13.76	9.524e-05	12	30	39.07	0.00115516	1	2	3.93	5.27e-05	4	6	21.62	0.0001726	17	47	49.88	0.001416	4	5	18.92	0.00014957	3	3	16.95	0.00014479	19	52	41.77	0.00165738	X	X	X	X	1	2	7.13	8.28e-05	19	47	53.07	0.00160412
RPP30	NP_001098016.1	6	11	29.81	0.00040744	3	7	13.98	0.0002809	3	8	16.15	0.00038936	4	12	24.53	0.00039966	4	7	22.98	0.00025453	2	10	14.29	0.00038081	3	8	18.01	0.00030249	2	2	7.45	0.00012201	2	8	13.35	0.00032229	X	X	X	X	2	2	13.35	0.00010466	4	7	22.67	0.00030198
AURKB	NP_001271455.1	5	8	21.16	0.00027656	6	13	28.99	0.0004869	5	10	21.45	0.00045425	3	6	18.26	0.00018651	4	12	16.52	0.00040725	4	7	22.03	0.00024879	3	9	11.01	0.00031761	4	9.6	15.07	0.00054659	2	8	8.12	0.0003008	X	X	X	X	2	5	8.12	0.00024421	3	10	16.81	0.00040264
MLF1	NP_071888.1	1	2	4.85	8.901e-05	2	3	15.3	0.00014464	5	5	36.94	0.00029238	2	1	18.28	4.002e-05	6	8	39.55	0.0003495	3	5	26.87	0.00022877	2	3	14.18	0.00013629	1	2	11.57	0.00014659	5	6	29.48	0.00029042	X	X	X	X	2	5	22.39	0.00031437	5	9	38.06	0.00046649
HAUS8	NP_219485.1	3	12	13.9	0.00034908	5	9	17.56	0.00028364	3	7	13.9	0.00026757	5	7	29.76	0.0001831	5	11	22.68	0.00031413	6	17	25.61	0.00050842	5	11	18.29	0.00032665	2	4	5.37	0.00019164	2	2	11.71	6.328e-05	X	X	X	X	4	7	27.07	0.00028769	4	10	17.07	0.00033881
ERAL1	NP_005693.1	4	7	13.5	0.00019105	3	6	17.39	0.00017741	2	3	11.21	0.00010759	5	10	21.28	0.00024541	4	5	19.68	0.00013396	7	13	29.52	0.00036477	8	13	33.87	0.00036219	3	5	16.48	0.00022475	4	8	19.22	0.00023748	X	X	X	X	4	8	18.54	0.00030847	2	4	10.3	0.00012715
ZNF644	NP_958357.1	5	10	6.93	8.988e-05	4	10	4.82	9.737e-05	6	8	6.63	9.448e-05	7	18	8.82	0.00014547	6	15	9.42	0.00013235	15	30	18.76	0.00027721	11	17	14.92	0.00015597	4	8	4.37	0.00011842	7	11	10.7	0.00010753	X	X	X	X	3	3	3.54	3.809e-05	6	12	7.08	0.00012562
OGT	NP_858058.1	4	6	7.93	6.841e-05	6	12	13.1	0.00014824	4	6	7.36	8.989e-05	10	15	17.78	0.00015379	7	11	13.29	0.00012313	7	11	14.63	0.00012895	9	12	14.34	0.00013968	3	5	3.63	9.39e-05	8	12	14.53	0.00014882	X	X	X	X	4	6	8.89	9.666e-05	4	6	8.22	7.968e-05
TAF9B	NP_057059.2	3	3	28.69	0.00014255	3	5	30.28	0.0002574	2	4	24.3	0.00024975	2	3	16.33	0.00012818	3	6	30.28	0.00027988	2	5	16.33	0.00024426	1	2	10.36	9.701e-05	1	2	5.98	0.00015652	1	2	10.36	0.00010336	X	X	X	X	1	3	13.94	0.0002014	2	3	24.3	0.00016603
DNAJB12	NP_060096.3	2	2	12.47	5.832e-05	3	5	14.91	0.00015796	1	2	6.85	7.663e-05	1	2	6.85	5.244e-05	4	11	21.76	0.00031489	3	5	11.98	0.0001499	3	4	20.78	0.00011907	1	2	7.09	9.605e-05	1	2	6.85	6.343e-05	X	X	X	X	2	5	13.94	0.00020599	3	5	17.11	0.00016982
TAF6L	NP_006464.1	2	2	5.95	3.835e-05	4	6	11.09	0.00012464	3	5	9.81	0.00012598	3	4	8.2	6.897e-05	4	8	10.45	0.00015059	4	9	12.54	0.00017742	5	10	16.24	0.00019574	1	2	2.73	6.316e-05	2	3	7.07	6.257e-05	X	X	X	X	2	4	7.23	0.00010836	4	7	12.54	0.00015633
PRPF38A	NP_116253.2	1	4	6.73	0.00015291	3	9	17.31	0.00037273	2	5	13.46	0.00025115	2	6	11.86	0.00020624	4	14	25.32	0.00052537	2	7	11.86	0.00027511	4	9	25.32	0.0003512	2	4	10.58	0.00025184	2	3	13.46	0.00012473	X	X	X	X	3	5	18.59	0.00027004	1	2	6.73	8.904e-05
CEP95	NP_612372.1	2	4	4.38	5.811e-05	4	6	8.77	9.443e-05	4	8	6.82	0.00015271	5	12	13.4	0.00015675	4	13	8.28	0.00018539	7	17	11.57	0.0002539	7	14	14.62	0.00020761	5	6	12.18	0.00014356	4	9	6.46	0.0001422	X	X	X	X	2	7	3.17	0.00014367	4	6	7.31	0.00010152
SENP1	NP_001254524.1	3	6	7.3	0.00011112	6	7	12.27	0.00014045	3	7	7.3	0.00017034	2	8	4.97	0.00013322	7	17	18.48	0.00030907	5	8	13.82	0.00015232	5	9	13.82	0.00017015	5	10	14.13	0.00030502	4	12	9.94	0.00024172	X	X	X	X	3	6	7.3	0.00015699	3	7	7.3	0.00015099
MAGED4	NP_001258990.1	5	8	16.51	0.00012604	3	8	12.81	0.00013655	6	15	17.7	0.00031054	4	7	10.3	9.917e-05	3	6	10.96	9.28e-05	7	14	20.08	0.00022677	5	11	13.34	0.00017692	2	3	6.21	7.785e-05	7	14	21.4	0.00023991	X	X	X	X	3	5	7.79	0.0001113	3	6	8.59	0.0001101
HJURP	NP_001269891.1	5	10	11.1	0.00017186	3	3	6.34	5.586e-05	3	7	7.2	0.00015807	2	6	4.9	9.272e-05	1	2	1.87	3.374e-05	2	4	4.61	7.067e-05	3	7	7.49	0.0001228	3	5	7.2	0.00014152	3	4	6.77	7.477e-05	X	X	X	X	2	4	5.19	9.712e-05	2	3	5.91	6.005e-05
TFDP1	NP_009042.1	1	6	4.39	0.00017454	2	3	7.07	9.455e-05	3	4	19.02	0.00015289	1	2	4.39	5.231e-05	2	3	7.07	8.567e-05	1	2	4.39	5.981e-05	2	5	10.98	0.00014848	2	3	8.78	0.00014373	1	2	4.39	6.328e-05	X	X	X	X	1	2	4.39	8.22e-05	1	2	4.39	6.776e-05
CHPF2	NP_001271224.1	3	7	4.45	0.00010928	3	5	6.68	8.456e-05	7	20	14.53	0.00041025	5	6	11.52	8.422e-05	6	17	11.91	0.00026053	6	13	10.6	0.00020865	8	19	17.41	0.00030278	6	14	10.6	0.00035995	7	15	15.18	0.00025469	X	X	X	X	6	15	12.3	0.00033083	7	17	14.53	0.00030909
TYK2	NP_003322.3	3	3	4.55	3.014e-05	3	3	6.32	3.266e-05	3	5	4.89	6.601e-05	7	8	10.95	7.228e-05	4	3	6.49	2.959e-05	6	10	9.01	0.0001033	4	4	5.14	4.103e-05	2	4	2.53	6.619e-05	5	10	8.34	0.00010929	X	X	X	X	3	3	5.39	4.259e-05	2	3	2.53	3.511e-05
CXorf57	NP_060485.4	1	2	2.57	2.79e-05	5	12	10.29	0.00018135	1	3	2.57	5.499e-05	3	3	7.37	3.763e-05	4	6	9.71	8.216e-05	5	6	9.94	8.605e-05	3	5	5.38	7.12e-05	3	4	5.73	9.19e-05	5	9	7.37	0.00013655	X	X	X	X	1	3	2.69	5.912e-05	2	2	2.69	3.249e-05
ARHGEF40	NP_060541.3	3	5	4.08	3.926e-05	3	3	2.96	2.552e-05	2	3	2.04	3.095e-05	5	8	7.24	5.648e-05	4	6	5.07	4.625e-05	8	12	12.05	9.687e-05	7	11	9.15	8.817e-05	3	3	5.73	3.879e-05	6	8	9.02	6.832e-05	X	X	X	X	2	2	2.44	2.219e-05	3	4	4.15	3.658e-05
HAUS1	NP_612452.1	2	4	13.67	0.00017161	1	2	7.19	9.296e-05	1	2	7.19	0.00011275	3	4	15.83	0.00015431	1	4	7.19	0.00016847	2	4	13.67	0.00017643	2	6	12.59	0.00026277	1	2	7.19	0.00014132	1	2	7.19	9.332e-05	X	X	X	X	1	5	7.19	0.00030306	1	4	7.19	0.00019987
CRTC2	NP_859066.1	4	5	13.28	8.605e-05	5	11	16.02	0.0002051	2	2	7.22	4.523e-05	2	4	7.79	6.19e-05	6	15	16.02	0.00025343	3	3	12.41	5.308e-05	1	2	3.03	3.514e-05	4	11	11.26	0.0003118	2	4	7.79	7.488e-05	X	X	X	X	4	11	14.57	0.00026747	3	8	10.25	0.00016036
SMARCA5	NP_003592.3	5	6.66667	4.66	7.558e-05	2	4	2.38	4.913e-05	5	5.77778	7.98	8.607e-05	6	6	5.89	6.117e-05	6	8.72727	7.22	9.713e-05	10	15	12.07	0.00017484	3	4.8	2.28	5.555e-05	2	2.66667	2.09	4.979e-05	4	6.11111	6.65	7.536e-05	X	X	X	X	2	2	2.57	3.203e-05	4	6.875	6.65	9.078e-05
SF3A2	NP_009096.2	4	9	14.44	0.00023134	3	10	9.91	0.00027848	2	3	9.05	0.00010133	2	2	7.76	4.623e-05	3	9	13.79	0.0002271	2	4	9.27	0.00010571	4	4	10.99	0.00010496	2	7	8.41	0.00029634	1	3	3.66	8.387e-05	X	X	X	X	2	2	8.41	7.263e-05	2	2	5.17	5.988e-05
FOXC1	NP_001444.2	2	4	13.38	8.627e-05	5	17	21.34	0.00039722	3	7	17.18	0.00019838	3	6	13.38	0.00011636	1	3	7.05	6.352e-05	5	7	17.18	0.00015521	3	6	17.18	0.0001321	3	4	17.18	0.00014208	3	7	17.18	0.0001642	X	X	X	X	1	2	6.33	6.094e-05	2	4	13.38	0.00010048
AASS	NP_005754.2	5	9	8.86	0.00011592	2	3	3.78	4.186e-05	2	2	5.51	3.385e-05	6	10	12.74	0.00011581	2	4	5.83	5.058e-05	1	2	1.73	2.648e-05	5	8	10.48	0.00010518	2	3	5.72	6.364e-05	3	5	7.45	7.004e-05	X	X	X	X	4	6	7.24	0.00010918	2	2	3.67	3e-05
MTX2	NP_001006636.1	1	4	8.7	0.00018857	1	2	8.7	0.00010215	1	3	8.7	0.00018583	1	4	8.7	0.00016955	3	4	20.55	0.00018511	1	2	8.7	9.693e-05	1	2	8.7	9.625e-05	1	3	8.7	0.00023292	1	4	8.7	0.00020509	X	X	X	X	1	4	8.7	0.00026641	1	3	8.7	0.00016472
OFD1	NP_003602.1	5	12	6.32	0.00014142	7	16	10.97	0.00020429	5	8	6.92	0.00012389	7	12	7.51	0.00012717	8	14	11.17	0.00016197	5	12	5.53	0.0001454	6	11	8	0.00013234	5	9	5.73	0.00017469	4	6	7.81	7.691e-05	X	X	X	X	3	6	4.55	9.99e-05	5	8	6.92	0.00010981
KIF1B	NP_904325.2	2	2	3.21	2.069e-05	6	8	9.89	8.965e-05	4	6	5.98	8.155e-05	10	12.5641	14.57	0.00011686	6	11.5556	7.11	0.00011734	3	4.28571	4.94	4.558e-05	3	4	4.08	4.224e-05	3	4	5.29	6.815e-05	5	6	7.11	6.75e-05	X	X	X	X	1	2	1.56	2.923e-05	3	6	4.6	7.229e-05
SBF1	NP_002963.2	2	2	1.74	1.26e-05	4	7	4.01	4.778e-05	4	7	3.8	5.795e-05	8	11	9.03	6.232e-05	5	9	5.34	5.567e-05	6	11	5.23	7.125e-05	1	3	0.95	1.929e-05	4	6	3.75	6.226e-05	3	2	3.22	1.371e-05	X	X	X	X	3	4	2.85	3.561e-05	2	3	1.9	2.201e-05
NCOR1	NP_006302.2	4	14	3.11	6.843e-05	6	10	5.66	5.296e-05	7	16	5.9	0.00010277	7	21	5.66	9.23e-05	6	14	4.59	6.718e-05	8	20	5.45	0.00010051	4	9	3.11	4.491e-05	2	2	1.84	1.61e-05	6	15	5.57	7.975e-05	X	X	X	X	4	6	3.61	4.144e-05	2	6	1.72	3.416e-05
UGGT2	NP_064506.3	4	4	4.62	3.147e-05	2	3	3.3	2.557e-05	3	4	2.57	4.135e-05	4	5	3.96	3.537e-05	2	2	2.11	1.545e-05	4	5	5.8	4.044e-05	3	6	4.35	4.819e-05	1	2	1.39	2.591e-05	6	10	6.93	8.557e-05	X	X	X	X	2	2	2.31	2.223e-05	4	4	6.46	3.665e-05
BCORL1	NP_001171701.1	3	4	3.75	2.673e-05	2	2	2.97	1.448e-05	3	5	2.86	4.39e-05	3	4	2.97	2.403e-05	5	6	4.82	3.936e-05	4	5	4.76	3.435e-05	4	7	3.14	4.775e-05	2	2	1.51	2.201e-05	3	6	2.91	4.36e-05	X	X	X	X	2	4	1.62	3.776e-05	2	5	2.13	3.891e-05
CENPT	NP_079358.3	2	4	5.53	8.504e-05	1	4	3.92	9.213e-05	3	4	14.26	0.00011174	1	2	5.53	3.823e-05	2	2	8.73	4.174e-05	2	7	9.45	0.000153	4	9	14.44	0.00019532	2	5	4.99	0.00017507	3	9	14.26	0.00020811	X	X	X	X	2	3	9.45	9.011e-05	4	8	14.26	0.00019809
POLR1A	NP_056240.2	5	7	5.17	4.854e-05	4	7	5	5.259e-05	4	5	4.48	4.556e-05	5	7	5	4.365e-05	4	10	4.01	6.807e-05	5	8	4.13	5.703e-05	5	8	4.07	5.663e-05	2	2	2.09	2.284e-05	4	5	3.31	3.771e-05	X	X	X	X	4	7	5.06	6.858e-05	3	4	2.56	3.23e-05
EP400	NP_056224.3	4	6	2.91	2.291e-05	3	8	2.63	3.31e-05	10	13	7.72	6.524e-05	3	3	1.6	1.03e-05	10	12	7.2	4.499e-05	9	12	6.02	4.712e-05	8	16	5.76	6.238e-05	2	2	2.15	1.258e-05	7	10	4.77	4.154e-05	X	X	X	X	6	8	4	4.316e-05	5	6	4.1	2.669e-05
GTPBP3	NP_001122327.1	1	2	2.34	5.064e-05	1	2	4.88	5.487e-05	2	6	9.55	0.00019964	1	2	2.34	4.554e-05	2	3	7.22	7.458e-05	1	3	4.88	7.81e-05	1	3	4.88	7.755e-05	1	5	4.88	0.00020853	2	5	7.22	0.00013771	X	X	X	X	2	5	7.22	0.00017888	1	3	4.88	8.848e-05
UBN2	NP_775840.3	4	6	4.6	5.313e-05	2	3	2.45	2.878e-05	3	5	5.2	5.817e-05	2	2	3.49	1.592e-05	2	3	3.27	2.608e-05	3	8	4.23	7.283e-05	2	3	2.67	2.712e-05	1	2	1.56	2.917e-05	4	8	5.05	7.704e-05	X	X	X	X	1	2	1.56	2.502e-05	4	4	5.12	4.125e-05
MAEA	NP_001017405.1	1	2	3.54	6.024e-05	1	4	5.3	0.00013052	1	6	5.3	0.00023745	1	5	5.3	0.00013541	2	3	7.32	8.87e-05	2	5	8.84	0.00015482	2	6	8.84	0.00018447	1	2	5.3	9.921e-05	1	2	5.3	6.552e-05	X	X	X	X	1	3	5.3	0.00012765	1	6	5.3	0.00021047
RTEL1	NP_001269938.1	4	7	6.85	6.422e-05	3	7	3.77	6.958e-05	1	4	1.38	4.822e-05	2	3	2.62	2.475e-05	2	8	2.38	7.205e-05	1	4	1.38	3.773e-05	2	7	2.77	6.556e-05	1	3	1.38	4.533e-05	1	2	1.38	1.996e-05	X	X	X	X	2	4	2.77	5.185e-05	1	2	1.38	2.137e-05
SMC6	NP_078900.1	1	2	1.56	2.186e-05	2	5	4.12	5.922e-05	2	3	3.02	4.309e-05	2	4	4.03	3.932e-05	2	4	3.21	4.293e-05	1	2	1.47	2.248e-05	3	4	4.22	4.464e-05	2	3	2.57	5.401e-05	2	4	3.02	4.756e-05	X	X	X	X	2	4	3.21	6.178e-05	2	3	3.02	3.82e-05
CYFIP1	NP_001311048.1	2	4	1.94	3.707e-05	2	1.5	2.02	1.506e-05	2	2	1.94	2.435e-05	2	5	1.94	4.166e-05	2	2	2.1	1.819e-05	3	2.33333	3.11	2.223e-05	2	4	2.33	3.784e-05	1	1	0.93	1.526e-05	1	2	1.01	2.016e-05	X	X	X	X	3	2.5	3.34	3.273e-05	2	3	2.33	3.238e-05
DYNLRB1	NP_054902.1	3	4	57.29	0.00049695	2	3	61.46	0.0004038	2	2	34.38	0.00032649	2	5	44.79	0.00055856	3	5	57.29	0.00060981	1	2	12.5	0.00025546	1	2	12.5	0.00025365	2	3	34.38	0.00061385	1	2	12.5	0.00027025	X	X	X	X	2	4	35.42	0.0007021	X	X	X	X
FAHD2B	NP_955368.1	1	0	4.78	X	2	0	15.61	X	1	0	9.87	X	2	0	16.24	X	3	3	24.52	0.00011186	3	10	24.52	0.00039051	3	4.2	23.89	0.00016285	2	3	18.15	0.00018767	3	7	23.89	0.00028919	X	X	X	X	1	1	5.73	5.366e-05	X	X	X	X
FAHD2A	NP_057128.2	2	4	8.6	0.00015193	3	6	19.43	0.00024691	2	5	13.69	0.00024955	3	5	20.06	0.00017077	2	0	16.24	X	2	0	16.24	X	3	2.8	19.43	0.00010857	1	0	9.87	X	2	0	15.61	X	X	X	X	X	1	1	5.73	5.366e-05	X	X	X	X
MRPS9	NP_872578.1	3	6	12.88	0.00018071	2	3	9.6	9.789e-05	3	4	10.1	0.0001583	3	4	10.86	0.00010833	4	6	18.43	0.0001774	3	10	11.11	0.00030965	2	4	7.83	0.00012298	2	3	8.59	0.00014881	3	5	11.11	0.00016379	X	X	X	X	X	X	X	X	4	5	15.15	0.00017539
TUBGCP3	NP_001273206.1	2	4	4.46	5.319e-05	1	2	2.45	2.881e-05	1	2	2.45	3.494e-05	3	3	6.35	3.587e-05	3	6	6.24	7.832e-05	2	3	4.01	4.101e-05	1	2	2.45	2.715e-05	1	3	2.45	6.57e-05	4	7	7.69	0.00010123	X	X	X	X	X	X	X	X	1	3	2.45	4.646e-05
RPL22L1	NP_001093115.1	1	4	19.67	0.00039104	3	6	39.34	0.00063548	2	7	29.51	0.00089919	2	5	29.51	0.00043952	1	6	19.67	0.00057582	1	5	19.67	0.00050254	1	2	19.67	0.00019959	2	7	29.51	0.00112707	X	X	X	X	2	2	29.51	0.00033999	1	6	19.67	0.00082871	1	5	19.67	0.0005693
RABL3	NP_776186.2	2	3	25	0.00015161	3	5	33.9	0.00027376	2	2	20.34	0.00013281	2	1	20.34	4.544e-05	1	3	13.56	0.00014883	2	3	22.46	0.00015587	1	3	13.56	0.00015477	1	2	8.9	0.00016647	X	X	X	X	1	3	8.9	0.00026364	3	5	33.9	0.000357	2	3	22.46	0.00017658
LPCAT1	NP_079106.3	5	8	19.85	0.00017868	2	4	9.18	9.679e-05	2	3	10.67	8.804e-05	4	15	12.92	0.00030125	4	5	13.11	0.00010963	1	2	6.37	4.593e-05	2	5	7.12	0.000114	2	3	7.12	0.00011035	X	X	X	X	2	2	5.81	7.768e-05	2	4	6.55	0.00012622	1	6	4.31	0.00015608
TMEM165	NP_060945.2	1	8	7.72	0.00029449	2	4	14.2	0.00015952	2	3	13.27	0.00014511	2	12	13.27	0.0003972	3	8	14.2	0.00028909	2	6	13.27	0.00022707	3	6	13.27	0.00022546	1	2	7.72	0.00012125	X	X	X	X	2	5	13.27	0.00032005	1	0	8.64	X	2	4	13.27	0.00017149
RBM25	NP_067062.1	3	9	6.41	0.00012733	4	6	10.2	9.197e-05	1	2	1.78	3.718e-05	1	5	1.78	6.361e-05	7	16	11.39	0.00022222	2	5	2.97	7.273e-05	4	15	8.07	0.00021664	1	2	1.78	4.66e-05	X	X	X	X	2	3	6.29	7.381e-05	2	7	2.97	0.00013992	2	5	2.97	8.239e-05
SF3B6	NP_057131.1	3	4	29.6	0.00038166	2	3	24.8	0.00031012	2	3	20.8	0.00037612	2	4	20.8	0.00034318	3	6	29.6	0.000562	3	7	32	0.00068667	3	6	29.6	0.0005844	2	2	20.8	0.00031429	X	X	X	X	2	3	18.4	0.00049775	X	X	X	X	2	3	20.8	0.00033338
SRRM2	NP_057417.3	13	18	7.74	7.801e-05	11	15	6.47	7.043e-05	1	2	0.76	1.139e-05	10	14	6.32	5.456e-05	8	17	4.25	7.233e-05	3	3	2.03	1.337e-05	6	7	4.29	3.097e-05	4	7	2.94	4.996e-05	X	X	X	X	X	X	X	X	8	13	5.81	7.96e-05	X	X	X	X
CSNK1A1	NP_001883.4	4	8	18.4	0.00028313	1	2	3.56	7.669e-05	6	15	24.33	0.00069755	4	13	15.73	0.0004137	2	3	8.31	0.00010423	8	12	26.41	0.00043663	4	5	12.46	0.00018064	X	X	X	X	7	17	28.49	0.00065438	2	3	8.31	0.00018462	2	3	8.9	0.00015	6	8	21.66	0.00032976
NDUFB10	NP_004539.1	2	5	8.14	0.00034671	3	4	16.28	0.0003005	3	7	22.09	0.0006378	1	2	8.14	0.0001247	2	7	16.86	0.0004765	6	10	36.05	0.00071291	3	7	27.91	0.0004955	X	X	X	X	3	9	27.91	0.00067878	1	3	8.14	0.00036173	1	2	8.14	0.00019593	3	7	15.12	0.00056533
MZT2B	NP_079305.2	2	5	24.68	0.00037743	2	4	24.68	0.00032713	2	5	24.68	0.00049594	1	1	13.92	6.788e-05	1	2	8.23	0.00014821	1	1.5	8.23	0.00011641	1	3	16.46	0.00023117	X	X	X	X	1	4	16.46	0.00032841	2	1.5	24.68	0.00019689	1	1	8.23	0.00010665	2	4	24.68	0.00035167
ATP6V1B2	NP_001684.2	2	3	7.24	7.002e-05	1	2	3.91	5.057e-05	2	4	7.24	0.00012267	2	9	7.24	0.00018888	1	2	3.91	4.583e-05	7	10	27.2	0.00023996	1	3	3.91	7.148e-05	X	X	X	X	5	10	16.05	0.00025386	1	2	3.91	8.117e-05	1	2	3.91	6.595e-05	5	6	17.81	0.0001631
PRPF31	NP_056444.3	4	9	12.22	0.00021511	2	4	11.42	0.00010358	4	7	17.03	0.00021984	4	11	13.43	0.00023641	3	7	9.82	0.00016425	6	12	22.44	0.00029488	4	6	17.03	0.00014639	X	X	X	X	3	9	9.82	0.00023397	1	2	6.21	8.312e-05	1	2	4.81	6.754e-05	4	8	15.03	0.0002227
WIZ	NP_067064.2	2	4	4.28	6.008e-05	2	5	3.53	8.137e-05	4	6	8.56	0.00011843	2	6	5.04	8.104e-05	5	8	10.45	0.00011797	6	14	9.95	0.00021621	3	4	6.3	6.134e-05	X	X	X	X	4	9	7.56	0.00014704	2	3	4.91	7.836e-05	2	5	4.66	0.00010611	3	7	6.68	0.00012246
STAG2	NP_006594.3	4	10	5.93	9.689e-05	3	5	4.79	5.248e-05	3	4	5.44	5.092e-05	2	2	2.68	1.742e-05	5	9	6.09	8.56e-05	7	14	12.1	0.00013945	4	7	7.15	6.923e-05	X	X	X	X	4	5	6.09	5.269e-05	2	3	2.68	5.054e-05	3	4	3.98	5.475e-05	3	6	4.79	6.771e-05
TTK	NP_001160163.1	2	4	6.43	5.573e-05	3	6	6.78	9.057e-05	2	3	4.79	5.492e-05	1	2	2.69	2.506e-05	5	9	11.21	0.0001231	3	4	7.94	5.73e-05	5	9	12.15	0.00012801	X	X	X	X	2	3	6.31	4.546e-05	4	7	8.41	0.0001696	3	3	7.94	5.906e-05	2	3	3.5	4.868e-05
CCNT1	NP_001231.2	2	5	6.61	8.214e-05	2	7	8.26	0.00012459	3	6	10.06	0.00012952	4	7	11.98	0.0001034	4	5	10.61	8.064e-05	5	13	15.43	0.00021957	2	4	7.02	6.708e-05	X	X	X	X	4	9.77778	10.74	0.00017471	4	5	11.57	0.00014283	2	5	8.26	0.00011605	2	4	7.99	7.653e-05
RECQL4	NP_004251.3	6	11	9.19	0.0001086	2	4	2.57	4.279e-05	3	4	4.47	5.189e-05	7	17	8.77	0.00015092	7	14	9.85	0.00013569	7	13	8.61	0.00013196	4	8	5.96	8.063e-05	X	X	X	X	3	4	3.73	4.295e-05	3	5	3.97	8.584e-05	2	3	2.98	4.185e-05	2	3	2.73	3.45e-05
ANGEL2	NP_001287684.1	3	6	14.35	0.0001712	2	4	9.33	0.00012365	1	5	4.31	0.00018746	2	4	9.33	0.00010263	2	3	9.33	8.403e-05	5	12	22.25	0.00035202	2	7	9.33	0.00020389	X	X	X	X	1	4	4.31	0.00012414	3	5	14.35	0.00024808	2	5	9.33	0.00020156	2	4	9.33	0.00013293
TRIP12	NP_001271143.1	4	8	3.38	4.677e-05	5	6	4.75	3.8e-05	6	15	5.39	0.00011523	11	21	9.56	0.0001104	3	3	3.48	1.722e-05	8	18	7.45	0.00010819	7	14	7.25	8.355e-05	X	X	X	X	10	17	8.68	0.0001081	3	5	3.19	5.083e-05	2	2	1.27	1.652e-05	8	13	6.96	8.852e-05
RPRD2	NP_001284603.1	2	4	4.11	3.325e-05	5	8	6.34	7.204e-05	5	6	9.62	6.553e-05	4	6	4.74	4.484e-05	3	4	4.95	3.264e-05	5	13	9.06	0.00011108	7	11	10.24	9.333e-05	X	X	X	X	7	11	12.82	9.944e-05	2	3	2.02	4.336e-05	3	3	4.39	3.523e-05	3	6	4.81	5.808e-05
SEC61A2	NP_001136099.1	5	6	14.42	0.00016375	1	3	4.58	8.871e-05	4	1.26829	10.3	4.548e-05	3	2.64865	10.3	6.5e-05	2	3	4.81	8.038e-05	5	2.53333	10.3	7.108e-05	5	2.68182	11.44	7.472e-05	X	X	X	X	2	2.05128	10.3	6.089e-05	2	2.6	10.3	0.00012339	1	0	5.72	X	4	1.125	9.84	3.576e-05
ASH2L	NP_001098684.1	2	4	5.99	8.934e-05	2	2	5.99	4.839e-05	4	7	12.36	0.00020543	2	3	6.93	6.025e-05	4	7	9.55	0.00015348	4	6	12.36	0.00013778	3	5	8.8	0.000114	X	X	X	X	3	4	9.74	9.717e-05	4	7	12.36	0.00027186	2	3	4.31	9.467e-05	2	3	5.99	7.804e-05
CWF19L2	NP_689647.2	2	4	3.58	5.336e-05	1	3	1.68	4.336e-05	4	6	7.05	0.00010518	3	6	5.59	7.198e-05	3	7	5.03	9.168e-05	1	3	1.68	4.115e-05	2	6	3.36	8.171e-05	X	X	X	X	1	2	1.68	2.902e-05	3	4	4.92	9.279e-05	2	4	3.36	7.539e-05	2	3	4.14	4.661e-05
SRGAP2	NP_001164108.1	4	4	5.98	4.459e-05	2	3	4.21	3.623e-05	2	4	2.9	5.859e-05	2	3	2.43	3.007e-05	1	0	1.12	X	3	4.5	5.42	5.157e-05	2	3	2.9	3.414e-05	X	X	X	X	2	2	3.83	2.425e-05	1	1	1.12	1.938e-05	1	1	1.12	1.575e-05	1	1	1.12	1.298e-05
ZNF318	NP_055160.2	3	6	2.33	3.14e-05	7	15	3.82	8.505e-05	2	3	1.1	2.063e-05	8	14	6.76	6.588e-05	6	10	5.27	5.137e-05	4	6	3.2	3.228e-05	4	7	2.37	3.74e-05	X	X	X	X	2	3	1.23	1.708e-05	2	3	2.06	2.73e-05	3	4	3.42	2.958e-05	3	4	1.67	2.438e-05
ASH1L	NP_060959.2	5	6	2.53	2.414e-05	3	5	2.26	2.18e-05	6	9	3.64	4.759e-05	5	8	2.7	2.895e-05	5	9	3.58	3.555e-05	9	16	5.77	6.619e-05	5	7	3.78	2.875e-05	X	X	X	X	7	8	4.93	3.501e-05	2	2	1.32	1.399e-05	1	2	0.84	1.137e-05	7	12	4.86	5.624e-05
CBX4	NP_003646.2	2	4	5.54	8.519e-05	2	6	6.25	0.00013844	2	3	5	8.396e-05	1	2	3.21	3.83e-05	3	4	8.04	8.363e-05	3	8	8.21	0.00017517	2	6	5.54	0.00013045	X	X	X	X	3	7	8.21	0.00016215	1	2	3.21	7.407e-05	2	3	3.93	9.027e-05	2	3	5.54	7.442e-05
PARS2	NP_689481.2	3	4	13.26	0.00010044	2	4	12.42	0.00010881	4	5	16.42	0.00016496	2	3	9.89	6.773e-05	6	11	26.53	0.00027114	3	5	12.84	0.00012907	2	3	8.63	7.69e-05	X	X	X	X	3	4	13.89	0.00010924	3	3	13.26	0.00013099	4	9	19.79	0.00031927	X	X	X	X
BIRC6	NP_057336.3	5	9	1.94	2.21e-05	2	3	1.09	7.98e-06	2	2	0.64	6.45e-06	16	32	6.57	7.066e-05	7	14	2.99	3.375e-05	20	38	9.86	9.593e-05	5	8	2.06	2.005e-05	X	X	X	X	8	12	3.93	3.205e-05	3	3	1.38	1.281e-05	3	3	1.46	1.041e-05	X	X	X	X
MRPS22	NP_064576.1	3	3	15.28	9.939e-05	2	4	3.89	0.00014357	3	9	14.72	0.00039179	3	6	10.83	0.00017874	3	9	11.11	0.00029271	3	10	11.39	0.00034061	2	4	7.22	0.00013528	X	X	X	X	4	11	14.72	0.00039637	2	3	6.67	0.00017283	X	X	X	X	4	8	14.72	0.00030869
YTHDF2	NP_057342.2	4	6	14.85	0.00012359	4	7	15.89	0.00015622	2	4	5.7	0.00010827	3	7	6.91	0.00012966	10	18	27.29	0.00036399	1	2	2.94	4.236e-05	4	8	9.67	0.00016822	X	X	X	X	3	7	13.13	0.00015683	1	2	2.94	7.164e-05	X	X	X	X	1	2	2.94	4.798e-05
MRPS26	NP_110438.1	1	3	8.78	0.00017454	1	3	8.78	0.00018909	4	8	19.02	0.00061158	2	9	8.78	0.00047082	3	6	17.07	0.00034268	4	8	8.78	0.00047852	3	5	13.66	0.00029695	X	X	X	X	4	12	13.66	0.00075935	2	2	8.78	0.00020234	X	X	X	X	3	7	8.78	0.00047433
RAD50	NP_005723.2	3	6	3.96	5.454e-05	3	4	5.41	3.939e-05	2	3	2.36	3.583e-05	4	4	4.88	3.27e-05	5	9	6.25	8.032e-05	2	4	2.59	3.738e-05	6	12	6.55	0.00011136	X	X	X	X	2	7	2.59	6.921e-05	2	4	2.59	6.323e-05	X	X	X	X	3	5	4.19	5.294e-05
WNK1	NP_001171914.1	3	10	2.27	4.514e-05	2	4	1.48	1.956e-05	1	2	0.61	1.186e-05	3	9	2.08	3.653e-05	2	4	1.32	1.773e-05	2	5	1.67	2.321e-05	1	2	0.61	9.22e-06	X	X	X	X	2	2	1.48	9.82e-06	2	2	1.48	1.57e-05	X	X	X	X	1	2	0.61	1.052e-05
PRKAR2A	NP_001308912.1	2	4	7.59	0.00012489	2	7	8.64	0.00023678	2	4	8.64	0.0001641	3	9	10.99	0.00025267	3	5	12.04	0.00015325	2	6	8.64	0.0001926	3	6	12.04	0.00019123	X	X	X	X	1	3	4.45	0.00010188	X	X	X	X	4	5	17.28	0.00022055	1	2	3.4	7.273e-05
ANAPC7	NP_001131136.1	3	5	10.61	0.00011105	2	4	7.08	9.625e-05	4	8	13.22	0.00023347	3	4	11.17	7.988e-05	2	3	7.64	6.541e-05	2	4	7.26	9.134e-05	3	4	11.55	9.069e-05	X	X	X	X	2	3	7.08	7.247e-05	X	X	X	X	2	8	7.26	0.00025103	2	5	7.08	0.00012934
IWS1	NP_060439.2	1	2	1.47	2.913e-05	2	3	4.03	4.733e-05	1	2	2.32	3.827e-05	2	3	2.2	3.928e-05	4	7	5.98	0.00010007	1	2	2.32	2.994e-05	3	3	5.49	4.46e-05	X	X	X	X	1	2	2.32	3.168e-05	X	X	X	X	2	2	4.64	4.115e-05	1	3	2.32	5.088e-05
SYMPK	NP_004810.2	2	4	5.1	3.745e-05	2	2	3.85	2.028e-05	1	3	2.51	3.69e-05	2	2	5.1	1.684e-05	2	3	4.16	2.757e-05	4	8	9.18	7.7e-05	2	3	5.1	2.867e-05	X	X	X	X	6	9	13.03	9.164e-05	X	X	X	X	2	2	3.22	2.645e-05	X	X	X	X
DDX6	NP_004388.2	2	4	8.9	9.877e-05	3	4	10.97	0.00010701	2	3	7.04	9.734e-05	5	11	19.05	0.00024424	3	4	12.22	9.696e-05	3	6	13.04	0.00015232	3	3	13.46	7.562e-05	X	X	X	X	3	5	13.04	0.00013429	X	X	X	X	X	X	X	X	2	3	10.97	8.628e-05
PELP1	NP_055204.3	2	4	4.41	4.043e-05	1	2	2.37	2.19e-05	4	4	6.95	5.312e-05	3	4	5.93	3.635e-05	4	7	5.68	6.946e-05	4	7	7.46	7.274e-05	7	12	9.15	0.00012381	X	X	X	X	5	8	7.8	8.795e-05	X	X	X	X	X	X	X	X	6	9	9.83	0.00010595
PSMA1	NP_002777.1	1	2	12.17	9.07e-05	1	2	12.17	9.826e-05	2	3	12.17	0.00017876	1	2	12.17	8.155e-05	2	4	16.73	0.00017807	6	8	35.74	0.00037299	2	5	15.97	0.00023147	X	X	X	X	2	5	12.17	0.00024662	X	X	X	X	X	X	X	X	2	2	12.17	0.00010564
DHX30	NP_055781.2	5	7	5.97	7.228e-05	5	11	7.79	0.00012306	3	4	3.81	5.427e-05	3	4	4.16	3.714e-05	3	5	5.19	5.069e-05	6	11	8.83	0.00011678	9	15	13.51	0.00015812	X	X	X	X	X	X	X	X	3	3	4.24	5.387e-05	2	2	2.42	2.918e-05	3	5	4.07	6.013e-05
SPTY2D1	NP_919261.2	2	4	8.61	6.965e-05	5	7	17.81	0.00013204	2	2	8.61	4.576e-05	1	2	1.61	3.131e-05	3	3	8.03	5.128e-05	3	5	12.26	8.95e-05	X	X	X	X	5	6	16.2	0.00017206	5	7	16.5	0.00013256	2	3	5.99	9.083e-05	2	3	6.42	7.38e-05	1	2	4.38	4.056e-05
PBRM1	NP_060783.3	3	4	4.68	3.016e-05	4	5	5.69	4.084e-05	4	5	4.55	4.953e-05	2	3	2.84	2.034e-05	2	4	2.91	2.96e-05	4	6	5.69	4.651e-05	X	X	X	X	3	4	3.22	4.967e-05	1	2	1.07	1.64e-05	2	3	2.28	3.933e-05	3	4	3.29	4.261e-05	3	5	4.05	4.39e-05
SCAF1	NP_067051.2	4	9	7.7	8.181e-05	2	3	4.12	2.955e-05	2	2	3.58	2.389e-05	2	2	3.58	1.635e-05	1	4	0.99	3.57e-05	4	5	5.72	4.673e-05	X	X	X	X	1	3	1.3	4.492e-05	3	6	5.03	5.932e-05	X	X	X	X	1	2	2.67	2.569e-05	3	6	6.25	6.353e-05
LSG1	NP_060855.2	2	3	6.53	5.438e-05	5	9	18.24	0.00017674	2	3	5.93	7.145e-05	3	4	8.66	6.519e-05	6	10	19.76	0.00017794	5	7	14.59	0.00013045	X	X	X	X	X	X	X	X	4	5	11.7	9.857e-05	X	X	X	X	3	5	12.61	0.00012804	5	7	11.7	0.00014778
WBP11	NP_057396.1	2	5	8.27	9.303e-05	2	3	8.27	6.047e-05	3	4	8.27	9.78e-05	2	3	8.27	5.019e-05	4	8	14.2	0.00014613	4	9	10.76	0.00017217	X	X	X	X	X	X	X	X	2	6	8.27	0.00012142	X	X	X	X	X	X	X	X	3	6	10.14	0.00013003
SAP30L	NP_001124534.1	3	2.5	40.14	0.00020998	5	13.5	28.17	0.00122845	5	0	33.8	X	4	0	38.73	X	4	9	33.8	0.00074208	X	X	X	X	4	0	33.1	X	4	6	35.21	0.00082999	4	2.5	33.1	0.00022838	4	0	27.46	X	3	0	12.68	X	3	2.33333	28.17	0.00022826
MTFR1L	NP_062457.3	2	4	12.33	0.00016338	4	8	22.6	0.00035401	2	3	12.67	0.00016101	3	5	13.7	0.00018364	6	14	28.08	0.00056136	X	X	X	X	3	8	17.12	0.00033356	5	11	23.29	0.00073998	2	8	12.67	0.0003554	2	2	14.04	0.00014205	1	2	8.22	0.00011541	2	3	12.67	0.00014272
DTWD2	NP_775937.1	1	7	9.06	0.00028016	1	5	9.06	0.0002168	3	3	24.5	0.00015777	2	4	13.42	0.00014395	2	5	20.13	0.00019645	X	X	X	X	2	8	20.13	0.00032685	3	7	28.19	0.00046142	1	2	9.06	8.706e-05	1	2	11.07	0.00013919	1	2	3.69	0.00011309	1	4	9.06	0.00018646
TCEB3	NP_003189.2	3	3	9.27	4.484e-05	1	2	1.5	3.238e-05	1	3	1.38	5.892e-05	3	6	5.51	8.063e-05	3	5	7.39	7.336e-05	X	X	X	X	3	5	9.77	7.628e-05	6	7	12.78	0.00017231	5	6	12.41	9.753e-05	2	3	4.89	7.797e-05	3	4	9.52	8.446e-05	2	2	3.26	3.481e-05
STK4	NP_006273.1	2	3	4.52	7.347e-05	2	4	5.95	0.00010613	2	2	6.16	6.436e-05	3	0	7.39	X	3	2.5	7.8	6.01e-05	X	X	X	X	1	3	3.29	7.5e-05	1	1	2.87	4.034e-05	1	2	3.29	5.327e-05	2	2	6.57	8.517e-05	3	5	8.83	0.000173	1	2	3.29	5.705e-05
PYCR1	NP_001269208.1	2	4	13.54	0.00016565	1	2	6.25	8.973e-05	2	2	12.5	0.00010883	2	3	12.15	0.00011171	2	3	12.15	0.00012196	X	X	X	X	2	6	12.5	0.00025365	X	X	X	X	2	3	12.5	0.00013513	1	2	4.51	0.00014402	X	X	X	X	2	2	12.5	9.647e-05
FRG1	NP_004468.1	4	6	21.32	0.00027737	3	7	24.03	0.00035058	4	8	20.16	0.00048594	4	7	24.03	0.00029097	X	X	X	X	6	16	30.23	0.00076043	5	7	25.19	0.00033033	1	2	5.04	0.00015227	5	12	19.77	0.00060336	3	6	15.89	0.00048231	2	4	9.69	0.00026125	4	14	20.16	0.00075378
GTPBP4	NP_036473.2	7	23	13.72	0.00043267	2	4	7.73	8.152e-05	7	14	17.51	0.00034606	8	21	22.56	0.00035522	X	X	X	X	6	9	14.83	0.00017407	4	6	12.15	0.00011522	4	5	12.78	0.00015491	3	3	8.52	6.138e-05	1	2	2.37	6.542e-05	2	3	7.57	7.973e-05	6	14	19.09	0.00030674
USP1	NP_003359.3	5	10	14.14	0.00015193	4	8	13.89	0.00013168	4	4	11.34	7.986e-05	2	4	5.86	5.465e-05	X	X	X	X	2	2	5.35	3.124e-05	4	9	10.57	0.00013959	2	5	5.99	0.00012512	6	7	16.69	0.00011568	2	3	5.86	7.926e-05	2	4	6.11	8.586e-05	3	4	9.3	7.078e-05
WDR3	NP_006775.1	7	9	12.41	0.00011383	3	7	3.92	9.592e-05	8	13	12.83	0.00021605	2	3	4.14	3.412e-05	X	X	X	X	3	7	5.83	9.102e-05	6	9	11.24	0.0001162	3	4	5.41	8.332e-05	10	17	17.92	0.00023386	3	3	5.09	6.598e-05	3	4	5.2	7.148e-05	7	14	9.76	0.00020623
NOP9	NP_777573.1	3	6	10.85	0.00011252	2	3	7.7	6.095e-05	4	7	16.67	0.00017249	4	10	10.85	0.00016862	X	X	X	X	2	3	7.7	5.784e-05	3	6	11.95	0.00011486	2	4	7.7	0.00012354	6	9	22.17	0.00018357	1	2	5.35	6.522e-05	1	2	5.35	5.299e-05	6	8	21.86	0.00017473
SMN2	NP_059107.1	3	4	16.67	0.00016227	3	5	15.31	0.00021975	3	6	19.73	0.00031983	3	6	14.29	0.00021886	X	X	X	X	2	5	13.61	0.00020854	4	8	19.73	0.00033129	4	6	15.31	0.00040088	4	6	22.79	0.00026474	5	7	23.47	0.0004938	3	6	12.24	0.00034389	2	4	12.24	0.00018899
TADA3	NP_006345.1	1	2	2.78	5.522e-05	1	2	2.78	5.982e-05	2	2	6.25	7.255e-05	1	2	3.47	4.965e-05	X	X	X	X	4	6	13.89	0.00017031	3	5	12.5	0.00014092	1	2	3.47	9.094e-05	2	4	6.25	0.00012011	3	4	12.04	0.00019203	1	2	3.47	7.801e-05	2	3	6.25	9.647e-05
UBN1	NP_001072982.1	2	4	4.76	4.207e-05	5	8	12.61	9.116e-05	6	14	11.82	0.00019348	2	3	4.32	2.837e-05	X	X	X	X	5	7	10.49	7.569e-05	4	5	8.99	5.368e-05	2	2	4.32	3.464e-05	6	13	14.02	0.00014871	2	2	4.76	3.658e-05	2	6	4.76	8.916e-05	4	9	9.17	0.00011025
CEPT1	NP_006081.1	2	3	6.49	8.601e-05	3	5	12.26	0.00015531	3	5	8.41	0.00018836	2	10	9.62	0.0002578	X	X	X	X	1	2	3.85	5.895e-05	2	6	6.49	0.0001756	2	3	8.41	0.00014166	1	2	1.92	6.237e-05	2	5	6.49	0.00024927	2	2	6.49	8.101e-05	1	2	2.64	6.678e-05
NELFCD	NP_945327.2	1	2	3.01	3.982e-05	2	3	7.35	6.472e-05	3	5	9.52	0.00013082	2	5	7.35	8.952e-05	X	X	X	X	3	6	9.52	0.00012282	2	3	5.18	6.098e-05	X	X	X	X	3	6	9.52	0.00012994	X	X	X	X	2	3	5.18	8.439e-05	3	7	9.52	0.00016233
TOMM70	NP_055635.3	2	4	6.09	7.847e-05	3	4	10.86	8.501e-05	4	15	11.02	0.00038664	3	5	9.05	8.819e-05	X	X	X	X	6	21	14.14	0.00042352	X	X	X	X	1	2	2.96	6.462e-05	4	14	10.69	0.0002987	2	3	5.1	0.00010233	X	X	X	X	2	9	6.09	0.00020562
GYS1	NP_001155059.1	2	4	6.24	7.089e-05	2	4	6.24	7.68e-05	2	4	4.75	9.315e-05	1	2	3.71	3.187e-05	X	X	X	X	X	X	X	X	2	3	4.31	5.427e-05	1	2	3.71	5.837e-05	1	2	3.71	3.855e-05	X	X	X	X	1	2	3.57	5.008e-05	2	3	6.24	6.192e-05
CDC20	NP_001246.2	3	5	9.42	0.00011951	1	2	4.61	5.179e-05	3	5	15.03	0.00015703	X	X	X	X	2	3	8.82	7.039e-05	3	6	15.43	0.00014744	1	2	3.01	4.88e-05	2	3	8.62	0.0001181	3	6	14.43	0.00015598	2	3	9.42	0.00012469	2	2	4.61	6.754e-05	3	6	15.03	0.00016703
YEATS4	NP_006521.1	2	2	18.5	0.00010508	3	5	27.31	0.00028461	2	5	18.5	0.00034519	X	X	X	X	2	8	19.38	0.00041263	4	11	26.87	0.00059419	1	3	6.61	0.0001609	2	4	7.49	0.00034614	3	5	20.26	0.00028573	2	2	16.3	0.00018273	3	5	19.38	0.00037115	2	10	18.94	0.00061194
SAP130	NP_078821.2	11	12	16.51	0.00013657	10	0	14.22	X	8	0	12.88	X	X	X	X	X	4	3	5.53	3.352e-05	1	1	2	1.17e-05	9	12.5	14.89	0.00014522	5	0	10.69	X	9	0	12.98	X	8	7.5	10.02	0.00014842	5	7.5	9.92	0.00012059	6	6.5	7.82	8.616e-05
SAP130	NP_001139400.1	11	24	16.34	0.00026431	11	26	15.14	0.00031021	9	18	13.85	0.00026047	X	X	X	X	4	3	5.36	3.243e-05	1	1	1.94	1.132e-05	9	12.5	14.4	0.00014052	6	15	11.73	0.00027207	10	18	13.94	0.0002156	8	7.5	9.7	0.00014362	5	7.5	9.6	0.00011669	6	6.5	7.57	8.337e-05
SNW1	NP_036377.1	2	2	7.46	4.45e-05	3	9	12.13	0.00021696	3	8	8.77	0.00023391	X	X	X	X	5	9	14.18	0.0001966	4	9	10.63	0.00020589	3	10	8.77	0.00022715	3	4	5.97	0.00014659	4	10	13.43	0.00024202	4	8	13.06	0.00030954	2	3	8.96	9.431e-05	2	3	4.1	7.775e-05
PML	NP_150242.1	2	7	4.1	0.00010071	1	2	1.57	3.117e-05	1	2	4.1	3.781e-05	X	X	X	X	3	6	7.48	8.474e-05	1	5	4.1	7.396e-05	3	8	9.53	0.00011749	2	4	5.43	9.478e-05	2	4	8.08	6.259e-05	4	7	8.69	0.00017512	2	4	5.31	8.13e-05	1	2	4.1	3.351e-05
TAF1	NP_001273003.1	5	7	5.44	4.406e-05	6	10	6.02	6.819e-05	7	13	6.28	0.00010751	X	X	X	X	2	4	2.22	2.471e-05	6	12	5.86	7.765e-05	2	3	1.85	1.927e-05	2	2.5	1.85	2.591e-05	6	19	6.23	0.00013006	1	1	0.84	1.094e-05	2	2	1.85	1.778e-05	6	9	6.12	6.597e-05
HK1	NP_000179.2	2	3	3.38	3.902e-05	2	3	3.71	4.227e-05	2	4	4.03	6.836e-05	X	X	X	X	1	3	1.74	3.83e-05	1	2	2.29	2.674e-05	4	8	5.34	0.00010622	2	3	4.03	6.426e-05	2	3	4.03	4.244e-05	1	2	1.74	4.523e-05	1	2	1.74	3.675e-05	3	7	6.22	0.00010604
TAF1L	NP_722516.1	3	0	2.96	X	3	0	3.12	X	4	0	3.67	X	X	X	X	X	1	0	1.04	X	3	0	2.79	X	2	3	1.92	2e-05	2	2.5	1.92	2.689e-05	4	0	3.67	X	1	1	0.88	1.136e-05	2	2	1.92	1.846e-05	3	0	2.79	X
BZW1	NP_001193997.1	2	4	6.21	0.00010578	2	5	6.21	0.00014325	2	9	6.21	0.00031274	X	X	X	X	2	3	6.21	7.788e-05	2	7	6.21	0.00019032	1	4	5.76	0.00010798	2	3	9.09	0.00013066	2	5	6.21	0.00014382	X	X	X	X	2	2	11.75	7.472e-05	1	5	5.76	0.000154
NELFE	NP_002895.3	3	5	9.21	0.00015693	2	4	9.21	0.00013602	1	3	4.74	0.00012372	X	X	X	X	1	2	4.74	6.162e-05	2	4	9.21	0.00012907	2	4	8.95	0.00012816	1	2	4.47	0.00010339	2	3	9.21	0.00010241	X	X	X	X	X	X	X	X	1	2	5.26	7.311e-05
ACADM	NP_000007.1	3	5	13.06	0.00014165	3	3	19	9.208e-05	2	6	9.5	0.00022335	X	X	X	X	2	5	13.54	0.00013905	3	7	14.01	0.00020388	3	5	13.78	0.0001446	X	X	X	X	1	6	7.36	0.00018488	2	3	9.5	0.00014779	1	2	2.14	8.005e-05	3	9	13.06	0.00029696
GPKOW	NP_056513.2	2	4	9.87	0.00010022	2	2	7.56	5.429e-05	4	9	18.07	0.00029631	X	X	X	X	2	2	9.87	4.919e-05	4	6	20.8	0.00015456	6	9	21.43	0.0002302	X	X	X	X	4	5	13.45	0.00013626	X	X	X	X	X	X	X	X	3	5	13.24	0.00014591
RFC2	NP_852136.1	9	30	42.66	0.00101074	6	12	31.07	0.00043802	X	X	X	X	11	33	43.79	0.00099973	5	8	26.27	0.0002646	6	12	28.25	0.00041566	9	22	38.98	0.00075664	6	18	29.66	0.00099881	5	11	24.01	0.00040309	5	12	23.16	0.00070303	6	13	30.23	0.0006188	5	12	20.34	0.00047088
RPL30	NP_000980.1	2	3	30.43	0.00031113	4	5	53.04	0.0005618	X	X	X	X	1	2	13.91	0.00018651	4	11	53.04	0.00111993	1	2	16.52	0.00021325	2	5	30.43	0.00052935	3	5	40.87	0.00085405	1	2	16.52	0.0002256	3	9	40.87	0.00162308	3	4	36.52	0.0005861	2	5	24.35	0.00060396
CEP55	NP_060601.3	4	7	12.72	0.00017993	3	6	8.41	0.00016709	X	X	X	X	4	8	12.93	0.0001849	4	11	17.24	0.00027757	4	5	12.72	0.00013213	6	16	15.73	0.00041983	4	6	12.28	0.00025401	2	1	6.9	2.796e-05	3	5	8.62	0.00022349	4	7	17.67	0.00025421	2	2	6.25	5.988e-05
PITX1	NP_002644.4	2	1.4	9.55	5.318e-05	2	4	13.69	0.0001646	X	X	X	X	4	12.8	24.2	0.00043717	2	2.22222	11.78	8.286e-05	2	2	9.55	7.81e-05	4	6	23.57	0.00023264	3	3.375	17.83	0.00021113	2	3.33333	11.78	0.00013771	1	0	5.41	X	2	2.66667	13.69	0.0001431	1	0	5.41	X
MTO1	NP_001116698.1	3	7	9.29	0.00011405	7	14	19.4	0.00024713	X	X	X	X	5	13	13.66	0.00019046	6	9	13.25	0.00014396	3	5	6.15	8.376e-05	4	5	11.61	8.316e-05	3	5	6.83	0.00013417	1	2	1.91	3.544e-05	3	4	8.61	0.00011333	1	2	1.91	4.604e-05	1	3	4.37	5.693e-05
IQGAP3	NP_839943.2	4	7	5.7	5.119e-05	1	3	1.04	2.377e-05	X	X	X	X	5	6	4.29	3.945e-05	4	11	4.48	7.896e-05	8	13	8.77	9.773e-05	8	12	9.69	8.958e-05	1	2	1.04	2.409e-05	5	12	5.15	9.544e-05	2	2	1.66	2.543e-05	1	2	0.98	2.066e-05	3	4	3.99	3.407e-05
HLA-A	NP_002107.3	2	1.33333	9.32	4.357e-05	2	1	9.32	3.54e-05	X	X	X	X	1	0.666667	4.66	1.959e-05	2	1.5	8.49	4.812e-05	2	0	9.32	X	4	4	18.36	0.00013343	2	3	11.23	0.00016145	2	2.66667	11.23	9.477e-05	2	1	11.23	5.682e-05	1	0	4.66	X	1	0.666667	4.66	2.537e-05
ADAR	NP_001102.2	9	18	11.09	0.00017511	5	8	7.5	8.432e-05	X	X	X	X	5	13	8.08	0.00011372	5	9	7.01	8.595e-05	4	5	4.65	5.001e-05	6	14	7.59	0.00013903	2	2	3.02	3.204e-05	2	2	1.88	2.116e-05	4	6	5.38	0.0001015	2	7	2.45	9.621e-05	4	6	6.53	6.798e-05
XRN1	NP_001269786.1	6	8	6.2	5.632e-05	2	4	1.77	3.051e-05	X	X	X	X	5	9	5.19	5.698e-05	2	2	2.24	1.382e-05	4	5	3.48	3.619e-05	3	4	3.13	2.875e-05	1	2	1	2.319e-05	4	5	4.19	3.829e-05	3	6	3.31	7.346e-05	1	3	0.77	2.984e-05	3	4	3.25	3.28e-05
LENG8	NP_443157.1	3	5	10	7.454e-05	1	2	3.62	3.23e-05	X	X	X	X	1	2	3.62	2.681e-05	2	5	6.63	7.318e-05	2	4	5.38	6.131e-05	1	2	3.62	3.044e-05	2	4	5.38	9.822e-05	1	2	3.62	3.243e-05	1	2	3.62	5.185e-05	2	4	6.63	8.425e-05	1	2	3.62	3.473e-05
RAB11FIP1	NP_001002814.2	2	1.28571	2.34	1.195e-05	3	2.26667	3.43	2.283e-05	X	X	X	X	4	4	6	3.344e-05	3	2.57143	4.6	2.347e-05	2	1.09091	2.88	1.043e-05	2	3	2.18	2.847e-05	1	0	0.94	X	2	1.5	2.34	1.517e-05	1	0	0.94	X	1	0	0.94	X	1	0	0.94	X
RBM15	NP_001188474.1	4	8	7.74	9.847e-05	2	6	4.85	8.001e-05	X	X	X	X	3	4	6.91	4.427e-05	3	6	4.85	7.25e-05	1	3	1.75	3.796e-05	2	5	4.23	6.282e-05	1	4	1.75	8.109e-05	1	4	1.75	5.355e-05	2	6	4.23	0.00012842	1	4	1.75	6.956e-05	1	3	1.75	4.301e-05
UBXN1	NP_001273006.1	3	5	17.17	0.00020079	3	8	19.53	0.00034805	X	X	X	X	2	3	19.53	0.00010833	3	8	28.28	0.00031538	5	13	42.09	0.00053672	2	5	19.19	0.00020497	3	5	23.23	0.00033069	1	2	10.44	8.735e-05	1	2	10.44	0.00013966	X	X	X	X	1	2	10.44	9.354e-05
HSD17B10	NP_004484.1	4	7	33.33	0.00031987	4	7	36.02	0.00034655	X	X	X	X	2	3	14.56	0.00012327	3	7	33.33	0.00031402	4	6	27.59	0.00028188	3	9	22.99	0.00041983	3	6	24.9	0.00045157	2	7	20.31	0.00034791	3	7	27.97	0.00055623	X	X	X	X	X	X	X	X
POLDIP3	NP_001265586.1	5	4	16.44	0.00010892	8	10	23.74	0.00029501	X	X	X	X	6	9	22.15	0.00022036	9	12	29.91	0.00032078	4	4.4	9.82	0.00012318	5	6	13.93	0.00016678	2	3	6.39	0.00013454	X	X	X	X	3	0	8.68	X	3	0	13.01	X	2	1.5	8.68	4.757e-05
PDHA1	NP_000275.1	6	18	31.28	0.00055047	5	12	29.74	0.00039758	X	X	X	X	7	17	33.85	0.00046747	7	13	28.46	0.00039028	3	6	13.08	0.00018865	5	7	28.46	0.00021853	3	6	9.74	0.0003022	X	X	X	X	6	12	19.49	0.00063814	3	6	17.69	0.00025924	X	X	X	X
DCAF7	NP_005819.3	1	2	4.39	6.975e-05	2	5	8.19	0.00018891	X	X	X	X	3	5	15.2	0.00015679	5	10	26.02	0.00034235	2	4	10.23	0.00014341	2	4	9.94	0.0001424	2	5	9.94	0.00028718	X	X	X	X	1	2	4.39	0.00012128	3	3	13.45	0.00014781	X	X	X	X
LARP1	NP_056130.2	5	10	7.26	0.00011704	5	7	9.42	8.876e-05	X	X	X	X	5	5	6.38	5.262e-05	5	12	9.42	0.00013788	8	13	11.68	0.00015643	9	17	11.09	0.00020312	X	X	X	X	3	3	4.91	3.819e-05	X	X	X	X	4	5	8.24	8.268e-05	4	4	5.2	5.453e-05
IGF2BP1	NP_006537.3	4	6.66667	8.15	0.0001378	6	11	16.12	0.00024634	X	X	X	X	5	5	13	9.293e-05	11	16.5905	22.7	0.00033665	6	12	11.44	0.00025502	5	7.2	8.84	0.00015192	X	X	X	X	X	X	X	X	3	3	6.76	0.00010783	4	6	9.53	0.00017522	1	2	2.25	4.815e-05
TMEM263	NP_689474.1	9	28	84.48	0.00287887	8	32	85.34	0.00356454	X	X	X	X	7	31	84.48	0.00286598	7	32	85.34	0.00322989	X	X	X	X	12	37	89.66	0.00388343	2	3	35.34	0.00050801	X	X	X	X	6	13	71.55	0.00232424	6	32	75.86	0.00464838	X	X	X	X
MRPS25	NP_071942.1	2	3	16.76	0.00020682	X	X	X	X	4	8	31.79	0.0007247	1	2	7.51	0.00012398	3	6	13.29	0.00040607	4	7	30.64	0.00049615	1	2	6.94	0.00014075	3	4	27.17	0.00045418	5	9	34.1	0.00067485	1	2	5.78	0.00023976	3	8	13.29	0.00077921	4	6	31.21	0.00048177
BCCIP	NP_057651.1	1	4	5.59	0.00014816	X	X	X	X	6	9	36.02	0.00043803	2	5	10.56	0.00016653	2	4	13.04	0.00014545	3	6	17.7	0.00022848	3	6	15.22	0.00022686	2	4	10.25	0.00024401	6	11	27.02	0.00044315	3	4	17.7	0.00025763	3	5	19.57	0.00026165	4	8	20.5	0.00034512
PTOV1	NP_001292037.1	5	12	24.6	0.00038268	X	X	X	X	4	5	17.65	0.00020951	4	11	19.79	0.00031542	3	3	16.31	9.392e-05	3	6	12.57	0.00019672	6	10	29.95	0.00032554	2	2	12.03	0.00010504	4	7	19.52	0.00024279	1	1	5.08	5.545e-05	2	3	10.96	0.00013516	3	5	12.57	0.00018571
FAR1	NP_115604.1	4	8	12.43	0.00018527	X	X	X	X	3	4	12.43	0.00012172	6	11	20.19	0.00022906	2	3	6.21	6.82e-05	4	8	17.48	0.00019048	4	7	14.37	0.00016549	1	2	3.11	7.628e-05	4	8	17.48	0.00020151	2	7	6.8	0.00028189	3	3	9.32	9.816e-05	5	9	19.22	0.00024276
FBXL12	NP_001303865.1	4	8	20.14	0.00032565	X	X	X	X	6	7	29.01	0.00037441	5	12	31.4	0.00043922	2	2	10.24	7.992e-05	3	6	20.14	0.0002511	4	7	25.6	0.00029087	1	2	6.14	0.00013408	3	4	20.14	0.00017709	2	4	11.6	0.00028313	4	4	25.6	0.00023004	3	5	20.14	0.00023705
PRIM2	NP_000938.2	2	4	7.66	9.373e-05	X	X	X	X	3	5	10.22	0.00015395	2	4	7.66	8.428e-05	1	2	4.91	4.601e-05	5	10	22.2	0.0002409	3	5	12.57	0.0001196	2	3	7.27	0.00011578	2	4	5.3	0.00010194	1	2	2.36	8.149e-05	3	3	12.77	9.931e-05	3	3	13.75	8.187e-05
MAP7D2	NP_001161937.1	4	6	7.76	9.258e-05	X	X	X	X	4	5	8.15	0.00010137	7	12	12.94	0.00016648	8	14	16.69	0.00021205	2	3	3.88	4.759e-05	5	8	7.76	0.000126	7	15	9.31	0.00038117	4	13	9.96	0.00021816	4	4	8.15	0.00010732	3	6	5.3	0.00013079	3	3	6.08	5.391e-05
NDUFA9	NP_004993.1	2	4	8.49	0.00012654	X	X	X	X	4	10	14.85	0.00041569	3	6	11.67	0.00017068	2	4	10.34	0.00012423	3	5	12.2	0.00016263	3	10	9.02	0.00032295	1	2	3.18	0.00010421	4	5	18.57	0.00017204	1	4	5.31	0.00022005	1	2	3.18	8.939e-05	3	6	11.14	0.00022108
GGT7	NP_821158.2	3	7	9.21	0.00012611	X	X	X	X	7	17	21.3	0.00040244	3	5	6.19	8.1e-05	2	2	5.89	3.537e-05	7	16	18.28	0.00029636	5	15	14.05	0.00027587	2	2	6.95	5.934e-05	6	17	17.82	0.00033312	2	4	5.59	0.00012531	2	2	4.23	5.091e-05	5	17	13.9	0.00035672
WT1	NP_000369.3	2	4	5.84	9.599e-05	X	X	X	X	4	8	11.67	0.00025226	3	4	9.66	8.631e-05	3	7	7.65	0.00016491	4	8	10.06	0.00019738	2	4	10.06	9.799e-05	2	7	5.43	0.00027666	4	9	14.29	0.00023491	3	5	10.66	0.00020865	1	2	2.41	6.781e-05	5	8	16.5	0.0002236
KPNA4	NP_002259.1	3	10	14.97	0.00022892	X	X	X	X	4	11	17.47	0.00033088	4	8	16.12	0.00016467	3	2.33333	12.48	5.244e-05	3	9	13.63	0.00021182	6	8	17.47	0.00018695	1	4	3.26	0.00015081	5	18	21.5	0.00044817	2	3	7.29	0.00011942	X	X	X	X	4	8	15.16	0.0002133
ATF7IP	NP_001273443.1	3	5	5.83	4.699e-05	X	X	X	X	2	4	3.55	4.94e-05	5	9	9.14	7.606e-05	2	3	3.39	2.768e-05	5	11	8.43	0.00010629	2	4	3.55	3.838e-05	2	2	4.41	3.096e-05	3	5	5.83	5.111e-05	X	X	X	X	2	3	4.41	3.984e-05	X	X	X	X
WARS	NP_776049.1	3	7	11.68	0.00017726	X	X	X	X	3	6	11.68	0.00019964	3	9	12.31	0.00020492	2	4	7.01	9.943e-05	3	5	11.46	0.00013017	2	4	8.49	0.0001034	1	3	4.46	0.00012512	4	9	13.38	0.00024788	X	X	X	X	X	X	X	X	2	6	7.22	0.00017696
APRT	NP_000476.1	2	4	18.33	0.00026504	X	X	X	X	1	4	11.11	0.00034826	1	2	11.11	0.00011916	1	2	11.11	0.00013009	1	2	11.11	0.00013624	1	4	11.11	0.00027056	1	2	11.11	0.00021826	X	X	X	X	1	2	11.11	0.00023044	2	3	18.33	0.00028084	1	3	11.11	0.00023152
RING1	NP_002922.2	2	0	3.94	X	X	X	X	X	2	2	7.39	7.72e-05	3	0	7.39	X	2	0	7.39	X	5	4	11.58	0.00012081	2	1.5	3.94	4.498e-05	X	X	X	X	3	0	7.64	X	2	2	7.64	0.00010216	3	1.5	7.39	6.226e-05	2	2	3.94	6.843e-05
NDUFB4	NP_001161803.1	1	4	10.83	0.00039756	X	X	X	X	2	4	25.83	0.00052239	1	2	10.83	0.00017874	1	2	10.83	0.00019514	2	4	25.83	0.00040873	2	3	25.83	0.00030438	X	X	X	X	2	4	25.83	0.0004324	3	4	43.33	0.00069131	1	2	15	0.00028084	2	5	25.83	0.00057879
SARS	NP_006504.2	3	5	11.87	0.00011602	X	X	X	X	5	8	14.01	0.00024392	2	2	8.56	4.173e-05	6	10	24.12	0.00022779	4	5	13.42	0.00011928	6	11	18.29	0.00026056	X	X	X	X	6	14	22.57	0.00035333	3	5	8.37	0.00020175	X	X	X	X	3	3	13.04	8.108e-05
ITCH	NP_001311126.1	1	0	1.11	X	X	X	X	X	2	2.57143	2.55	4.463e-05	3	1.58333	5.54	1.88e-05	1	0	1.55	X	3	4.4	3.54	5.975e-05	5	15	7.2	0.00020224	X	X	X	X	3	4.8	4.1	6.895e-05	X	X	X	X	2	2	4.65	3.732e-05	4	4	7.75	6.153e-05
DLAT	NP_001922.2	1	3	5.1	5.53e-05	X	X	X	X	2	3	4.95	7.267e-05	2	2	4.95	3.315e-05	X	X	X	X	2	4	6.03	7.581e-05	X	X	X	X	1	2	2.32	6.072e-05	1	2	3.4	4.01e-05	1	2	3.4	6.411e-05	3	3	10.97	7.813e-05	X	X	X	X
TAGLN2	NP_001264153.1	2	4	14.55	0.00021685	X	X	X	X	3	9	24.09	0.00064111	X	X	X	X	3	12	24.09	0.00063864	3	7	24.09	0.00039015	2	7	14.55	0.00038739	1	3	9.55	0.00026786	3	10	24.09	0.00058964	3	7	24.55	0.00065989	X	X	X	X	3	9	24.09	0.00056827
PGAM5	NP_001164014.1	X	X	X	X	6	10	37.72	0.00044711	5	7	15.92	0.00037959	4	13	23.53	0.00048241	7	11	37.02	0.00044565	5	13	29.07	0.00055158	4	11	20.76	0.00046341	5	9	21.8	0.00061173	3	10	17.3	0.00044886	1	4	4.15	0.00028705	2	7	13.15	0.00040814	5	7	27.68	0.00033646
DNAJB1	NP_006136.1	X	X	X	X	3	8	18.24	0.00030403	8	15.8333	37.94	0.00072981	3	4	12.06	0.00012617	4	8	18.82	0.00027549	9	25	41.76	0.00090162	5	9	31.18	0.00032228	4	7	17.06	0.00040442	10	31	48.24	0.00118275	2	3	12.35	0.00018299	2	6	8.82	0.00029736	8	27	39.41	0.00110311
WDR5	NP_438172.1	X	X	X	X	4	9	20.66	0.00034818	3	6	16.17	0.00028153	4	6	22.75	0.00019265	4	8	20.06	0.00028044	5	7	26.35	0.00025699	4	8	21.26	0.00029162	3	4	14.07	0.00023525	4	8	20.66	0.00031071	2	4	8.98	0.00024838	3	5	13.47	0.00025225	6	10	32.93	0.0004159
TRMT10C	NP_060289.2	X	X	X	X	3	4	13.15	0.00012825	2	5	8.68	0.00019444	2	3	6.95	7.983e-05	5	11	21.34	0.00031958	2	4	7.69	0.00012171	6	12	17.87	0.00036253	3	3	13.15	0.00014623	6	9	18.11	0.0002897	1	2	4.47	0.00010293	2	5	7.44	0.00020906	2	3	7.69	0.00010341
VBP1	NP_001290472.1	X	X	X	X	1	4	10.73	0.00022183	4	6	18.88	0.00040356	3	5	23.18	0.00023014	3	8	24.46	0.000402	4	9	19.31	0.00047364	3	5	19.31	0.00026127	1	4	10.73	0.00033722	2	5	10.73	0.00027837	2	2	10.73	0.00017802	1	4	10.73	0.00028928	4	5	18.88	0.00029809
UTP4	NP_116219.2	X	X	X	X	3	6	7	0.00011302	2	2	4.66	4.569e-05	4	7	10.79	0.00010943	1	4	3.21	6.827e-05	2	2	5.1	3.575e-05	2	2	7.14	3.55e-05	2	4	5.83	0.00011454	5	6	17.35	0.00011346	2	2	4.66	6.046e-05	1	2	2.62	4.913e-05	3	4	8.6	8.1e-05
MOV10	NP_066014.1	X	X	X	X	1	4	1.3	5.153e-05	1	2	1.3	3.125e-05	3	4	4.59	4.277e-05	2	7	3.49	8.171e-05	5	8	6.28	9.78e-05	3	5	5.08	6.069e-05	2	2	4.29	3.917e-05	3	4	5.58	5.173e-05	2	3	3.99	6.203e-05	2	2	3.39	3.36e-05	3	4	3.19	5.54e-05
ANKHD1	NP_060217.1	X	X	X	X	4	4	3.86	2.033e-05	4	1.5	3.58	9.25e-06	7	4.5	5.66	1.898e-05	6	10	6.33	4.606e-05	4	1.5	3.93	7.24e-06	3	1.66667	2.2	7.98e-06	5	7	4.88	5.409e-05	3	3.33333	3.34	1.701e-05	2	1	1.34	8.16e-06	3	1.5	2.95	9.94e-06	2	0.5	2.2	2.73e-06
GEMIN5	NP_001239085.1	X	X	X	X	4	7	4.98	6.002e-05	4	4	5.04	4.16e-05	5	9	5.31	6.405e-05	3	6	2.52	4.662e-05	13	20	15.33	0.00016273	8	13	8.89	0.00010503	2	5	2.59	6.517e-05	6	8	7.3	6.886e-05	3	5	3.45	6.881e-05	X	X	X	X	3	5	3.32	4.609e-05
FEN1	NP_004102.1	X	X	X	X	3	5	13.68	0.00017002	3	3	14.74	0.00012372	4	9	20.26	0.000254	3	5	13.68	0.00015406	3	7	15	0.00022588	3	7	16.32	0.00022428	2	3	10.26	0.00015508	3	7	12.37	0.00023896	3	6	13.42	0.00032746	X	X	X	X	2	3	6.84	0.00010967
2017-09-09	NP_001106963.1	X	X	X	X	2	3	10.24	6.615e-05	2	2	9.22	5.349e-05	2	2	5.63	3.66e-05	1	3	6.14	5.994e-05	3	7	11.6	0.00014647	3	7	13.31	0.00014544	1	2	6.14	6.704e-05	X	X	X	X	2	2	9.22	7.078e-05	X	X	X	X	3	5	13.31	0.00011852
PSMD11	NP_002806.2	X	X	X	X	4	5	14.45	0.0001531	6	7	19.19	0.00025996	3	3	9.72	7.624e-05	2	4	5.69	0.00011098	2	3	8.53	8.717e-05	3	3	9	8.655e-05	X	X	X	X	2	2	6.16	6.148e-05	2	5	6.87	0.00024573	X	X	X	X	1	2	3.32	6.583e-05
STMN1	NP_001138926.1	X	X	X	X	1	2	8.05	0.00014852	2	3	25.86	0.0002702	1	3	8.05	0.0001849	2	5	13.22	0.00033645	2	4	16.09	0.00028188	1	4	8.05	0.00027989	X	X	X	X	1	2	8.05	0.00014911	1	2	8.05	0.00023838	X	X	X	X	1	2	8.05	0.00015967
VAT1	NP_006364.2	X	X	X	X	1	2	3.82	6.576e-05	6	7	25.45	0.00027914	3	3	12.47	8.187e-05	1	2	4.07	5.958e-05	2	8	10.43	0.00024961	2	2	9.67	6.196e-05	X	X	X	X	3	6	11.45	0.00019805	1	2	3.82	0.00010554	X	X	X	X	2	3	8.4	0.00010604
WWP2	NP_001257382.1	X	X	X	X	3	3.6	5.44	6.169e-05	2	2	2.92	4.157e-05	2	1.25	4.77	1.778e-05	4	6.66667	7.56	0.00010352	3	4	5.7	6.505e-05	1	0	3.05	X	X	X	X	X	2	3	3.05	5.161e-05	X	X	X	X	2	2	3.05	4.47e-05	1	2	1.86	3.685e-05
ERH	NP_004441.1	X	X	X	X	1	3	30.77	0.00037273	2	3	16.35	0.00045207	2	3	30.77	0.00030936	2	10	16.35	0.0011258	4	6	56.73	0.00070742	X	X	X	X	2	3	26.92	0.00056663	1	2	16.35	0.00024946	1	2	16.35	0.00039883	1	2	16.35	0.00032405	X	X	X	X
ASNS	NP_001171546.1	X	X	X	X	4	5	14.07	0.00011964	1	2	3.7	5.804e-05	3	6	10.93	0.00011916	3	5	11.85	0.00010841	3	4	10.19	9.083e-05	X	X	X	X	X	X	X	X	X	X	X	X	1	2	4.63	7.681e-05	1	2	3.7	6.241e-05	2	2	8.33	5.145e-05
CDK2	NP_001277159.1	X	X	X	X	1	0	4.62	X	1	3	7.98	0.00019754	2	1.04167	10.5	4.694e-05	3	2.12903	13.03	0.00010474	X	X	X	X	1	4	7.98	0.00020462	2	4	8.4	0.00033014	2	4	15.13	0.00021802	2	3.17647	12.61	0.0002768	X	X	X	X	1	2	7.98	0.00011673
DDX46	NP_001287789.1	X	X	X	X	5	13	8.62	0.00016277	1	2	2.03	3.037e-05	X	X	X	X	4	6	7.66	6.807e-05	1	2	2.03	2.376e-05	2	3	3	3.539e-05	X	X	X	X	2	3	3.97	3.771e-05	2	1	3	2.01e-05	1	2	0.97	3.266e-05	X	X	X	X
SMARCC2	NP_001123892.1	X	X	X	X	X	X	X	X	4	4.7619	5.64	6.478e-05	1	2	1.65	1.862e-05	5	6.85714	7.55	6.969e-05	3	5.16667	5.73	5.499e-05	3	6.34286	3.91	6.704e-05	1	2	1.82	3.41e-05	5	5.26316	8.51	5.927e-05	2	2	3.47	3.601e-05	1	0	0.87	X	4	3.5	5.21	4.22e-05
KTN1	NP_001072989.1	X	X	X	X	X	X	X	X	3	3	4.94	3.465e-05	4	5	4.05	3.951e-05	3	4	5.31	3.451e-05	2	4	2.58	3.614e-05	4	4	6.56	3.589e-05	X	X	X	X	3	4	4.86	3.824e-05	2	2	1.84	3.057e-05	1	2	1.99	2.483e-05	1	2	1.99	2.047e-05
YWHAH	NP_003396.1	X	X	X	X	X	X	X	X	2	2.01538	11.79	0.00012839	X	X	X	X	3	8	17.89	0.00038076	4	4.07643	21.54	0.00020319	2	1.00704	11.79	4.984e-05	1	2	11.79	0.0001597	5	10.0662	23.58	0.00053082	3	3.0297	15.85	0.00025542	2	2	19.92	0.00013699	3	6	17.89	0.00033881
ACADSB	NP_001600.1	3	9	17.13	0.00024847	6	9	25.46	0.0002692	1	2	5.09	7.255e-05	4	9	17.59	0.00022342	4	12	16.9	0.00032523	1	2	5.09	5.677e-05	5	11	22.22	0.00031001	3	7	16.67	0.00031829	1	2	5.09	6.006e-05	3	4	12.96	0.00019203	X	X	X	X	X	X	X	X
CDC45	NP_001171481.1	6	10	20.07	0.00019944	2	3	3.85	6.482e-05	1	4	5.35	0.00010483	6	12	21.57	0.0002152	3	7	10.2	0.00013705	3	12	9.03	0.00024606	8	25	20.74	0.00050899	3	4	6.02	0.00013139	2	5	4.01	0.00010846	4	5	11.2	0.00017341	X	X	X	X	X	X	X	X
EIF4ENIF1	NP_001157974.1	3	7	10.6	0.00010294	3	6	10.48	9.56e-05	1	2	2.71	3.865e-05	2	3	6.91	3.967e-05	3	6	9.86	8.662e-05	3	4	7.89	6.048e-05	3	6	9.12	9.007e-05	3	4	10.6	9.688e-05	2	4	7.27	6.398e-05	2	2	6.41	5.115e-05	X	X	X	X	X	X	X	X
NAV1	NP_065176.3	5	11	6.77	6.99e-05	4	5	3.84	3.442e-05	3	4	2.77	3.34e-05	4	5	5.11	2.857e-05	7	10	7.51	6.238e-05	2	6	1.97	3.92e-05	5	9	5.01	5.838e-05	4	5	3.25	5.233e-05	1	2	0.96	1.382e-05	2	4	2.56	4.42e-05	X	X	X	X	X	X	X	X
FAM83H	NP_940890.3	5	11	5.94	0.00011128	5	8	10.69	8.768e-05	2	2	2.8	2.658e-05	4	9	6.45	8.187e-05	8	13	16.88	0.0001291	7	11	10.94	0.0001144	4	5	8.23	5.163e-05	1	2	0.68	3.332e-05	2	4	2.71	4.401e-05	X	X	X	X	5	8	9.08	0.00011434	X	X	X	X
GATAD2A	NP_001287875.1	2	2	4.26	3.762e-05	3	5	7.41	0.0001019	2	4	4.89	9.887e-05	2	3	4.26	5.075e-05	5	7	12.46	0.00012927	3	5	7.73	9.67e-05	2	4	4.89	7.681e-05	1	2	1.89	6.197e-05	2	3	4.26	6.138e-05	X	X	X	X	2	3	5.52	7.973e-05	X	X	X	X
CASC5	NP_653091.3	4	7	3.58	3.605e-05	3	4	3.02	2.232e-05	2	3	1.73	2.03e-05	4	5	4.1	2.315e-05	4	9	3.24	4.55e-05	3	5	2.76	2.647e-05	4	9	3.37	4.731e-05	1	2	0.52	1.696e-05	1	2	1.17	1.12e-05	X	X	X	X	4	5	3.67	3.638e-05	X	X	X	X
PTRH1	NP_001002913.1	4	5	32.71	0.00027866	2	3	17.29	0.00018114	4	7	37.85	0.00051262	3	4	24.3	0.00020045	2	4	21.96	0.00021885	3	6	30.84	0.00034379	3	5	30.84	0.00028446	2	5	27.1	0.00045895	4	7	37.85	0.00042432	X	X	X	X	X	X	X	X	3	6	30.84	0.00038947
PAF1	NP_001243755.1	3	4	10.93	9.837e-05	7	11	25.57	0.00029306	6	12	18.97	0.00038775	5	7	15.88	0.00015478	6	11	19.38	0.00026555	6	10	19.18	0.00025282	5	8	16.49	0.00020083	2	3	7.42	0.0001215	5	13	16.49	0.00034771	X	X	X	X	X	X	X	X	4	8	12.99	0.00022913
SMARCB1	NP_001007469.1	2	3	14.1	9.516e-05	2	3	14.1	0.0001031	1	3	5.85	0.00012504	2	3	11.17	8.557e-05	2	3	10.9	9.342e-05	2	4	12.77	0.00013045	4	7	26.6	0.00022666	2	2	13.03	0.00010448	2	6	12.77	0.000207	X	X	X	X	X	X	X	X	2	3	12.77	0.00011083
SCO2	NP_005129.2	1	2	3.01	8.967e-05	2	3	19.55	0.00014573	4	6	26.32	0.0003535	1	2	3.76	8.063e-05	4	5	27.82	0.00022008	2	8	13.91	0.00036878	3	3	22.56	0.00013731	2	2	9.4	0.00014769	3	5	26.32	0.00024384	X	X	X	X	X	X	X	X	4	5	26.32	0.00026111
MAP7	NP_001185543.1	2	4	3.11	6.188e-05	6	8	15.56	0.00013407	4	6	7	0.00012196	8	15	13.75	0.00020864	12	29	28.15	0.00044039	10	27	17.64	0.00042941	7	11	18.29	0.0001737	6	11	15.18	0.00028025	7	13	15.56	0.00021873	X	X	X	X	X	X	X	X	7	13	16.34	0.00023422
QPCTL	NP_060129.2	4	9	25.39	0.000281	3	9	22.25	0.00030443	2	2	11.78	8.205e-05	5	12	34.29	0.00033689	1	3	4.45	9.195e-05	4	12	16.23	0.00038519	3	6	16.23	0.00019123	1	2	4.45	0.00010284	4	9	16.23	0.00030563	X	X	X	X	X	X	X	X	1	3	4.45	0.00010909
SMARCD2	NP_001091896.1	4	6.75	13.37	0.00015161	5	8.72727	16.57	0.00021237	2	1.66667	6.78	4.919e-05	4	9	14.12	0.00018177	2	5	6.21	0.00011025	5	8.66667	16.57	0.00020013	3	4.57143	9.6	0.00010482	3	7	6.03	0.00025895	4	7	16.57	0.00017101	X	X	X	X	X	X	X	X	3	4.8	9.79	0.00012557
ZNF512	NP_001258215.1	2	5	5.76	0.00011084	1	4	2.97	9.607e-05	5	8	18.22	0.00023304	5	10	14.87	0.00019934	6	12	17.47	0.00026115	8	23	25.46	0.00052421	5	11	15.43	0.00024893	1	2	2.6	7.302e-05	4	7	12.45	0.00016878	X	X	X	X	X	X	X	X	4	5	12.45	0.0001291
RNF126	NP_919442.1	3	5	17.36	0.00019175	2	3	13.18	0.00012464	2	4	13.18	0.00020156	3	5	25.72	0.00017242	3	4	17.36	0.00015059	2	4	12.86	0.00015771	2	5	13.18	0.00019574	2	3	13.18	0.00018948	2	4	13.18	0.00016684	X	X	X	X	X	X	X	X	2	5	13.18	0.00022333
ERCC2	NP_000391.1	5	7	10.53	0.00010985	3	5	7.5	8.501e-05	2	3	5.26	6.186e-05	7	11	14.08	0.00015522	2	2	6.18	3.081e-05	3	3	4.47	4.84e-05	5	10	9.87	0.0001602	4	7	8.95	0.00018092	3	5	6.97	8.534e-05	X	X	X	X	X	X	X	X	3	4	8.42	7.311e-05
TRABD	NP_001307413.1	4	8	19.47	0.00025109	1	5	5.79	0.00017002	3	5	14.47	0.00020621	3	5	13.68	0.00014111	1	3	5.53	9.243e-05	2	2	7.11	6.454e-05	2	3	8.42	9.612e-05	2	4	9.21	0.00020677	1	2	3.42	6.827e-05	X	X	X	X	X	X	X	X	4	5	14.74	0.00018278
ZNF629	NP_001073886.1	2	4	3.45	5.49e-05	2	5	4.72	7.435e-05	8	15	15.42	0.00027051	2	3	3.68	3.702e-05	2	4	4.83	5.389e-05	5	8	8.52	0.00011288	3	6	5.64	8.406e-05	3	5	7.94	0.00011302	7	10	14.61	0.00014928	X	X	X	X	X	X	X	X	4	6	9.78	9.591e-05
PSIP1	NP_001304827.1	1	3	5.17	0.00010875	2	4	15.81	0.0001571	2	3	11.25	0.0001429	2	9	11.25	0.00029337	2	3.33333	12.77	0.00011863	3	11.0769	11.55	0.00041284	2	4	11.25	0.00014803	2	3	12.77	0.00017912	2	3	9.12	0.00011829	X	X	X	X	X	X	X	X	1	2	5.17	8.444e-05
DDX54	NP_001104792.1	2	4	5.44	5.409e-05	4	7	9.07	0.00010255	2	4	4.65	7.107e-05	4	5	9.86	6.08e-05	4	7	8.5	9.292e-05	5	6	9.64	8.341e-05	3	6	7.48	8.282e-05	1	3	2.83	6.681e-05	5	8	11.34	0.00011766	X	X	X	X	X	X	X	X	2	3	5.67	4.725e-05
ZNF566	NP_001138815.1	2	4	6.21	0.00011386	2	5	11.93	0.00015419	2	5	6.21	0.00018701	2	3	8.11	7.679e-05	1	2	3.1	5.589e-05	3	5	11.22	0.00014632	3	3	11.22	8.717e-05	2	2	11.93	9.376e-05	2	4	8.11	0.00012384	X	X	X	X	X	X	X	X	1	2	3.1	6.631e-05
USP9X	NP_001034679.2	5	12	3.23	5.569e-05	5	12	4.05	6.033e-05	2	2	1.25	1.22e-05	8	16	5.25	6.677e-05	6	10	5.29	4.556e-05	6	14	4.36	6.68e-05	8	16	6.69	7.58e-05	2	3	0.89	2.293e-05	10	25	7.86	0.00012619	X	X	X	X	X	X	X	X	5	8	4.4	4.324e-05
DCAF8	NP_056541.2	1	2	3.69	3.996e-05	2	3	5.7	6.493e-05	2	3	3.69	7.875e-05	2	2	3.69	3.593e-05	2	5	8.04	9.806e-05	3	5	7.04	0.0001027	2	7	5.7	0.00014276	2	3	7.04	9.871e-05	4	7	11.39	0.0001521	X	X	X	X	X	X	X	X	1	2	3.69	4.654e-05
MUM1	NP_116242.2	3	5	9.56	8.387e-05	2	4	4.22	7.269e-05	4	5	8.3	0.00011021	2	3	6.19	4.525e-05	1	2	1.97	3.293e-05	2	4	7.31	6.898e-05	1	2	4.22	3.425e-05	2	4	6.19	0.00011051	2	4	6.19	7.298e-05	X	X	X	X	X	X	X	X	1	2	4.22	3.907e-05
BMS1	NP_055568.3	3	3	4.29	2.791e-05	3	3	3.59	3.024e-05	3	6	2.57	7.335e-05	7	11	6.55	9.202e-05	3	5	3.67	4.566e-05	4	11	3.51	0.00010521	2	2	2.5	1.899e-05	1	2	1.25	3.064e-05	5	11	5.38	0.00011131	X	X	X	X	X	X	X	X	4	5	4.91	5.418e-05
DGKE	NP_003638.1	5	9	16.58	0.00018931	1	2	6.53	4.558e-05	3	5	10.23	0.0001382	3	4	10.93	7.566e-05	2	3	5.64	6.195e-05	4	7	14.29	0.00015138	2	2	10.23	4.295e-05	1	2	1.94	6.929e-05	4	6	14.29	0.00013727	X	X	X	X	X	X	X	X	2	3	10.23	7.35e-05
CXXC1	NP_001095124.1	3	6	5.45	0.00010843	4	7	9.39	0.00013705	2	5	5.45	0.00011872	4	9	12.27	0.00014624	1	7	3.33	0.00012418	4	8	12.27	0.00014863	2	2	5	3.689e-05	5	9	11.06	0.00026786	3	5	6.67	9.827e-05	X	X	X	X	X	X	X	X	2	3	5	6.314e-05
CCDC88A	NP_060554.3	2	3.5	2.01	2.265e-05	5	0	4.5	X	1	1	0.54	8.5e-06	10	21	8.57	0.0001222	8	6	6.57	3.812e-05	5	4.5	4.23	2.994e-05	13	20	11.29	0.00013212	4	4	2.93	4.263e-05	X	X	X	X	7	6.5	7.22	7.314e-05	4	4	4.29	3.657e-05	X	X	X	X
FASTKD5	NP_068598.1	7	19	16.1	0.00029661	7	14	15.71	0.00023678	2	3	4.32	6.154e-05	2	9	6.28	0.00012633	3	11	8.38	0.00016858	3	4	7.46	6.42e-05	8	20	18.72	0.00031872	4	6	9.82	0.00015427	X	X	X	X	2	5	4.45	0.00013573	3	6	7.59	0.00013233	X	X	X	X
CCDC88A	NP_001129069.1	2	3.5	1.98	2.232e-05	6	8	6.31	5.528e-05	1	1	0.53	8.38e-06	9	0	7.81	X	9	6	8.34	3.757e-05	5	4.5	4.17	2.951e-05	12	0	9.3	X	4	4	2.89	4.202e-05	X	X	X	X	7	6.5	7.11	7.209e-05	4	4	4.22	3.604e-05	X	X	X	X
TTF2	NP_003585.3	5	9	5.85	9.238e-05	3	5	4.73	5.56e-05	1	2	1.12	2.697e-05	2	4	3.53	3.692e-05	4	6	5.08	6.046e-05	4	9	6.63	9.497e-05	2	3	3.1	3.143e-05	3	6	5.51	0.00010143	X	X	X	X	2	3	5.16	5.354e-05	2	4	2.41	5.8e-05	X	X	X	X
ZC3HAV1	NP_064504.2	1	2	1.55	2.645e-05	2	3	3.22	4.298e-05	2	2	3.22	3.475e-05	4	7	6.98	8.323e-05	2	4	3.1	5.192e-05	1	2	1.66	2.719e-05	2	3	1.55	4.049e-05	1	2	1.66	4.355e-05	X	X	X	X	2	2	2.55	4.599e-05	1	2	1.55	3.736e-05	X	X	X	X
RAE1	NP_003601.1	2	3	7.61	9.723e-05	5	7	21.47	0.00024579	1	2	3.53	8.517e-05	1	2	3.53	5.828e-05	2	2	5.16	6.363e-05	5	10	27.99	0.00033321	1	2	3.53	6.617e-05	2	3	7.88	0.00016013	X	X	X	X	X	X	X	X	X	X	X	X	X	X	X	X
AAAS	NP_001166937.1	5	13	18.32	0.00030224	1	2	3.12	5.038e-05	1	2	3.7	6.11e-05	2	6	9.16	0.00012543	2	4	6.63	9.129e-05	2	2	9.94	4.78e-05	3	5	12.87	0.00011867	X	X	X	X	4	5	15.2	0.00012643	3	4	12.87	0.00016171	2	5	9.16	0.00016423	X	X	X	X
ZNF746	NP_689770.3	1	0	2.48	X	2	4	4.81	8.026e-05	3	5.33333	6.52	0.00012979	3	5	8.85	8.326e-05	1	1.33333	2.48	2.424e-05	4	9.42857	11.02	0.00017952	1	2	2.33	3.781e-05	X	X	X	X	3	3.75	7.14	7.554e-05	1	0.666667	2.48	2.147e-05	2	6	4.81	0.00015699	X	X	X	X
NF1	NP_001035957.1	5	7	2.64	2.941e-05	1	2	0.6	9.1e-06	2	3	1.41	1.656e-05	2	4	0.81	1.511e-05	3	3	1.59	1.237e-05	3	4	2.57	1.728e-05	4	7	2.68	3.002e-05	X	X	X	X	2	3	1.69	1.371e-05	1	2	0.39	1.461e-05	2	3	1.51	1.781e-05	X	X	X	X
MRPS6	NP_115865.1	1	2	19.2	0.00019083	2	2	36	0.00020674	2	2	28.8	0.00025075	2	4	28.8	0.00034318	2	9	28.8	0.000843	2	7	28.8	0.00068667	2	4	28.8	0.0003896	X	X	X	X	1	2	19.2	0.00020755	2	3	29.6	0.00049775	X	X	X	X	1	5	19.2	0.00055564
FTSJ1	NP_036412.1	4	10	27.66	0.00036252	1	2	5.47	7.855e-05	2	2	10.33	9.527e-05	4	14	25.53	0.00045635	3	3	15.81	0.00010676	2	5	16.11	0.00018635	3	7	21.58	0.00025904	X	X	X	X	2	2	10.33	7.886e-05	1	2	5.47	0.00012608	X	X	X	X	2	2	16.72	8.444e-05
ZNHIT6	NP_060423.3	4	7	13.83	0.00017763	2	4	4.89	0.00010997	2	3	7.23	0.00010003	2	3	8.09	6.845e-05	4	6	12.34	0.00014947	3	6	10.21	0.00015654	2	3	8.09	7.771e-05	X	X	X	X	2	5	7.23	0.000138	6	6	18.09	0.00026476	X	X	X	X	2	3	7.45	8.867e-05
YTHDC2	NP_073739.3	5	8	5.59	6.672e-05	3	4	3.78	3.614e-05	4	5	4.48	5.48e-05	8	16	10.63	0.00011999	7	10	8.32	8.188e-05	5	9	5.66	7.717e-05	5	9	6.01	7.663e-05	X	X	X	X	4	5	5.24	4.536e-05	2	3	1.89	4.351e-05	X	X	X	X	2	2	2.8	1.943e-05
KDM3B	NP_057688.2	2	3	3.12	2.032e-05	5	11	5.28	8.071e-05	4	7	4.03	6.23e-05	5	8	4.88	4.872e-05	5	10	4.49	6.649e-05	6	7	8.23	4.874e-05	2	3	2.39	2.074e-05	X	X	X	X	7	13	10.34	9.576e-05	3	3	3.58	3.533e-05	X	X	X	X	5	6	6.19	4.733e-05
ASCC2	NP_115580.2	2	2	4.89	3.151e-05	3	4	5.15	6.828e-05	1	4	3.43	8.281e-05	2	2	3.57	2.833e-05	4	10	6.87	0.00015467	5	12	10.04	0.00019438	5	11	11.76	0.00017692	X	X	X	X	3	6	6.47	0.00010282	2	2	6.47	5.479e-05	X	X	X	X	1	3	3.43	5.505e-05
GON4L	NP_001269787.1	2	2.5	2.14	1.331e-05	2	5	2.14	2.884e-05	2	2	1.07	1.399e-05	2	0	1.65	X	2	0	1.07	X	2	2.33333	2.19	1.277e-05	2	2	1.88	1.087e-05	X	X	X	X	4	7	3.08	4.054e-05	1	1.5	1.03	1.389e-05	X	X	X	X	2	2	1.07	1.24e-05
PDCD2	NP_002589.2	2	6	11.05	0.00020803	4	10	20.06	0.00037562	5	10	15.41	0.00045557	5	10	26.74	0.00031175	4	8	16.28	0.00027229	5	12	15.41	0.00042774	2	4	11.05	0.00014157	X	X	X	X	4	10	15.99	0.0003771	X	X	X	X	3	5	10.76	0.00024492	3	5	15.12	0.0002019
EXOSC1	NP_057130.1	1	2	6.15	0.00012233	1	2	7.18	0.00013253	2	3	13.33	0.0002411	2	2	14.36	0.00010999	1	2	7.18	0.00012009	2	2	15.9	0.00012576	5	7	27.69	0.00043705	X	X	X	X	2	2	13.33	0.00013305	X	X	X	X	2	2	11.79	0.00017282	2	3	6.15	0.00021371
NOL10	NP_001248323.1	5	7	12.54	0.00013086	3	6	9.72	0.00012152	4	8	13.64	0.00019651	5	7	13.95	0.00011767	4	7	12.54	0.00012846	6	11	19.12	0.00021141	5	10	16.46	0.00019083	X	X	X	X	8	15	21.16	0.00030499	X	X	X	X	3	6	7.68	0.00015847	7	18	21.47	0.00039191
MRPL21	NP_852615.1	1	5	4.88	0.0002909	1	2	4.88	0.00012606	2	5	14.63	0.00038224	2	5	14.15	0.00026157	3	5	23.9	0.00028557	1	2	9.76	0.00011963	2	4	14.63	0.00023756	X	X	X	X	2	4	14.15	0.00025312	X	X	X	X	1	2	4.88	0.00016439	2	4	14.63	0.00027104
BBS1	NP_078925.3	5	10	16.36	0.00020113	2	2	7.25	4.358e-05	2	3	4.72	7.928e-05	3	6	11.64	0.00010851	2	7	8.94	0.00013821	3	6	9.95	0.00012407	2	3	7.76	6.159e-05	X	X	X	X	3	5	7.93	0.00010938	X	X	X	X	1	2	4.72	5.683e-05	4	7	10.96	0.00016397
HPS6	NP_079023.2	4	5	9.42	7.695e-05	2	3	6.58	5.002e-05	2	3	6.58	6.066e-05	5	6	14.45	8.303e-05	2	4	7.35	6.043e-05	2	2	7.74	3.164e-05	4	6	13.68	9.426e-05	X	X	X	X	2	3	5.55	5.021e-05	X	X	X	X	3	8	7.1	0.00017394	2	4	5.55	7.17e-05
GFPT1	NP_001231639.1	4	7	9.87	0.00011944	6	14	14.74	0.0002588	1	1	1.43	2.242e-05	2	4	4.01	6.137e-05	7	15	15.02	0.00025125	1	1	3.15	1.754e-05	6	12	12.59	0.00020901	X	X	X	X	1	1	1.43	1.856e-05	X	X	X	X	7	12.7273	16.88	0.00030681	2	1.5	4.58	2.981e-05
GTPBP1	NP_004277.2	4	6	10.91	0.00010697	2	3	5.83	5.794e-05	2	3	4.78	7.028e-05	4	5	11.81	8.015e-05	6	8	18.24	0.00014001	3	3	8.67	5.499e-05	2	3	5.83	5.46e-05	X	X	X	X	5	5	11.81	9.695e-05	X	X	X	X	2	3	4.63	7.556e-05	2	3	5.83	6.229e-05
EXOSC10	NP_001001998.1	3	4	6.33	5.391e-05	6	11	12.54	0.00016061	5	8	11.64	0.00014166	4	9	8.47	0.00010906	2	6	3.84	7.938e-05	4	9	9.15	0.0001247	4	6	7.68	8.254e-05	X	X	X	X	5	8	11.19	0.00011726	X	X	X	X	3	5	5.31	9.52e-05	2	2	5.54	3.139e-05
SENP3	NP_056485.2	6	10	14.98	0.00020778	2	5	6.45	0.00011256	2	4	4.88	0.00010921	5	7	12.37	0.00013078	2	3	7.84	6.119e-05	3	5	7.84	0.00010681	2	6	5.23	0.00012727	X	X	X	X	3	4	7.67	9.04e-05	X	X	X	X	3	4	10.63	0.00011742	2	2	7.14	4.84e-05
TOP2A	NP_001058.2	4	4.72727	3.79	3.683e-05	3	3	3.66	2.532e-05	7	7.875	7.32	8.061e-05	2	2	1.76	1.401e-05	2	3	2.61	2.294e-05	5	9	6.01	7.208e-05	2	4	2.09	3.181e-05	X	X	X	X	4	10	3.59	8.473e-05	X	X	X	X	3	7	2.94	7.704e-05	3	3	4.57	2.722e-05
GFM2	NP_001268231.1	2	2	4.56	2.941e-05	2	3	4.44	4.78e-05	1	2	1.6	3.865e-05	2	3	4.07	3.967e-05	2	5	4.07	7.218e-05	1	2	1.6	3.024e-05	3	6	6.29	9.007e-05	X	X	X	X	1	2	1.73	3.199e-05	X	X	X	X	2	3	4.07	6.233e-05	1	2	1.73	3.426e-05
PDS5A	NP_001093869.1	4	3.6	6.43	3.211e-05	5	6.15385	7.11	5.947e-05	2	3	3.74	3.516e-05	3	5	3.81	4.011e-05	3	3	5.76	2.627e-05	3	3.375	4.19	3.095e-05	4	6.25	6.58	5.691e-05	X	X	X	X	2	3	3.07	2.911e-05	X	X	X	X	1	2	2.47	2.521e-05	2	2	2.84	2.078e-05
DHX40	NP_001159773.1	1	2	4.7	3.398e-05	3	4	9.4	7.363e-05	1	2	2.85	4.465e-05	4	7	11.4	0.00010694	2	3	4.7	5.004e-05	3	6	8.69	0.0001048	2	4	7.55	6.937e-05	X	X	X	X	2	3	7.55	5.544e-05	X	X	X	X	1	2	1.85	4.801e-05	2	3	7.55	5.936e-05
ALG13	NP_001093392.1	3	4	6.16	4.196e-05	3	5	5.28	5.682e-05	3	4	5.98	5.513e-05	3	7	4.4	6.602e-05	6	12	11.96	0.00012357	4	8	7.56	8.628e-05	3	8	5.28	8.566e-05	X	X	X	X	3	5	5.28	5.705e-05	X	X	X	X	4	7	5.28	0.00010374	2	4	3.87	4.887e-05
VPS13A	NP_001018047.1	5	7	1.91	2.663e-05	4	6	2.55	2.473e-05	5	7	2.71	3.499e-05	4	10	2.9	3.421e-05	4	8	3.13	2.988e-05	6	11	4.72	4.302e-05	6	10	3	3.884e-05	X	X	X	X	8	17	4.43	7.034e-05	X	X	X	X	3	5	2.04	2.687e-05	2	5	1.56	2.215e-05
TBC1D9B	NP_055858.2	2	3	3.24	2.902e-05	3	4	5.6	4.192e-05	1	3	1.62	3.813e-05	1	2	1.7	1.74e-05	2	2	2.68	1.899e-05	2	7	3.33	6.961e-05	2	4	3.33	3.95e-05	X	X	X	X	1	2	1.62	2.104e-05	X	X	X	X	2	5	3.16	6.833e-05	1	4	1.62	4.506e-05
KARS	NP_001123561.1	4	5	10.08	9.541e-05	2	2	8.8	4.135e-05	2	7	6.56	0.00017552	1	2	2.08	3.432e-05	4	5	12.48	9.367e-05	6	10	20.16	0.00019619	3	4	8.8	7.792e-05	X	X	X	X	3	5	8.8	0.00010378	X	X	X	X	X	X	X	X	3	7	9.12	0.00015558
CAPN1	NP_005177.2	2	5	6.16	8.352e-05	1	3	3.64	5.429e-05	5	9	14.57	0.00019754	1	2	3.64	3.004e-05	2	3	6.44	4.919e-05	7	14	19.33	0.00024043	1	2	3.64	3.41e-05	X	X	X	X	5	9	14.01	0.00016351	X	X	X	X	X	X	X	X	6	10	14.85	0.00019455
LONP1	NP_001263408.1	2	2	7.71	2.665e-05	2	4	7.71	5.775e-05	4	5	10.73	8.755e-05	2	3	7.71	3.595e-05	4	8	11.17	0.00010466	4	9	9.61	0.0001233	1	2	3.91	2.721e-05	X	X	X	X	6	9	14.75	0.00013045	X	X	X	X	X	X	X	X	4	7	11.28	0.00010864
USP11	NP_004642.2	2	4	5.4	4.954e-05	3	3	8.72	4.025e-05	2	4	5.4	6.51e-05	2	3	6.54	3.341e-05	4	3	10.28	3.647e-05	6	9	16.1	0.0001146	1	2	3.43	2.529e-05	X	X	X	X	2	3	4.88	4.041e-05	X	X	X	X	X	X	X	X	X	X	X	X
CDCA2	NP_001304835.1	2	3	3.57	3.55e-05	2	3	5.75	3.846e-05	3	6	6.25	9.328e-05	2	3	4.76	3.192e-05	1	2	2.38	2.323e-05	1	0	2.38	X	4	6	7.84	7.247e-05	X	X	X	X	X	X	X	X	1	2	2.38	4.115e-05	2	3	3.97	5.015e-05	2	2	2.38	2.756e-05
TBCD	NP_005984.3	4	9	4.95	9.005e-05	4	6	6.46	6.504e-05	3	6	5.79	7.888e-05	4	8	7.47	7.198e-05	2	3	2.35	2.947e-05	1	3	2.35	3.086e-05	5	8	8.47	8.171e-05	X	X	X	X	X	X	X	X	2	3	2.52	5.22e-05	3	6	4.95	8.482e-05	1	2	2.35	2.331e-05
USP33	NP_055832.3	3	5	7.32	6.331e-05	1	2	1.7	2.743e-05	2	3	3.82	4.991e-05	3	5	6.58	5.692e-05	1	2	1.7	2.486e-05	2	3	3.82	3.905e-05	3	2	5.31	2.585e-05	X	X	X	X	X	X	X	X	2	2	2.97	4.403e-05	2	3	4.03	5.366e-05	3	5	7.32	7.373e-05
NUP155	NP_001265241.1	3	5	4.9	4.494e-05	2	4	3.24	3.895e-05	3	5	5.12	5.905e-05	3	3	5.12	2.424e-05	3	4	5.35	3.529e-05	3	5	5.12	4.62e-05	3	8	5.65	7.34e-05	X	X	X	X	X	X	X	X	2	2	3.54	3.126e-05	X	X	X	X	1	2	1.88	2.094e-05
DYNC1LI2	NP_006132.1	2	4	10.16	9.697e-05	3	4	13.62	0.00010505	4	4	21.75	0.00012741	4	7	20.53	0.00015258	3	3.13636	7.93	7.464e-05	4	5	20.73	0.00012461	3	5.41667	12.4	0.00013404	X	X	X	X	X	X	X	X	X	X	X	X	X	X	X	X	1	3	3.86	8.47e-05
TIPRL	NP_690866.1	2	2	9.19	8.77e-05	2	3	21.32	0.00014252	3	7	13.6	0.00040331	3	7	15.81	0.00027599	2	4	21.32	0.00017218	5	13	29.04	0.00058605	X	X	X	X	1	2	11.4	0.00014444	2	6	9.19	0.00028615	1	2	9.19	0.0001525	X	X	X	X	2	8	9.19	0.00040856
TMX3	NP_061895.3	2	4	7.27	0.00010508	1	4	4.41	0.00011385	2	3	7.93	0.00010356	2	3	7.93	7.087e-05	1	2	4.41	5.158e-05	2	2	10.57	5.402e-05	X	X	X	X	2	3	7.93	0.0001298	3	2	10.79	5.715e-05	2	3	10.57	0.00013704	X	X	X	X	2	3	10.57	9.179e-05
CBX2	NP_005180.1	2	3	8.08	6.726e-05	3	6	7.52	0.00014573	1	2	3.01	5.892e-05	1	4	3.01	8.063e-05	2	3	7.52	6.602e-05	1	2	3.01	4.61e-05	X	X	X	X	1	2	3.01	7.385e-05	3	8	8.83	0.00019507	1	2	2.82	7.797e-05	X	X	X	X	2	2	8.08	5.222e-05
AP3B1	NP_001258698.1	3	5	4.21	5.707e-05	2	3	2.87	3.71e-05	1	2	0.96	2.999e-05	2	6	3.64	6.158e-05	1	2	0.96	2.241e-05	3	7	2.58	8.214e-05	X	X	X	X	1	2	0.96	3.759e-05	2	3	2.68	3.724e-05	X	X	X	X	X	X	X	X	1	2	0.96	2.659e-05
IQCB1	NP_001306036.1	1	2	2.17	3.989e-05	2	3	4.01	6.482e-05	2	4	3.51	0.00010483	1	5	2.17	8.967e-05	2	4	3.18	7.832e-05	3	6	5.35	0.00012303	X	X	X	X	X	X	X	X	2	4	3.18	8.677e-05	3	3	6.69	0.00010404	1	2	1.84	5.636e-05	1	2	2.17	4.646e-05
FIGNL1	NP_001274425.1	2	1.08333	4.09	2.295e-05	1	0	2.13	X	1	0	2.13	X	1	0	2.13	X	2	1.07143	5.15	2.228e-05	2	1.07692	4.09	2.346e-05	X	X	X	X	X	X	X	X	X	X	X	X	1	0	2.13	X	1	0	2.13	X	1	0	2.13	X
RAD17	NP_579917.1	3	8	8.66	0.00014011	4	6	10.87	0.00011385	1	2	3.23	4.603e-05	7	16	16.89	0.00025197	3	5	7.93	8.596e-05	X	X	X	X	3	4	7.64	7.151e-05	3	5	6.31	0.00014422	2	2	4.7	3.81e-05	3	5	6.61	0.00015227	3	5	7.93	0.00012372	X	X	X	X
TGS1	NP_079107.6	1	2	1.41	2.796e-05	3	3	7.39	4.544e-05	1	2	1.41	3.674e-05	2	3	4.22	3.772e-05	3	5	5.74	6.863e-05	X	X	X	X	1	2	1.17	2.855e-05	1	2	1.41	4.606e-05	1	2	1.41	3.042e-05	X	X	X	X	2	3	4.34	5.926e-05	1	2	1.41	3.257e-05
L2HGDH	NP_079160.1	2	3	6.7	7.728e-05	1	2	2.38	5.582e-05	1	4	4.32	0.00013539	1	3	2.38	6.949e-05	3	4	13.17	0.00010115	X	X	X	X	2	3	6.7	7.889e-05	1	3	2.38	0.00012728	2	3	6.7	8.405e-05	X	X	X	X	1	2	5.62	7.279e-05	2	4	6.7	0.00012001
LRRC41	NP_006360.3	1	4	2.22	5.875e-05	3	4	6.16	6.365e-05	2	4	4.68	7.72e-05	2	4	3.57	5.283e-05	1	4	2.22	5.768e-05	X	X	X	X	3	4	5.42	5.998e-05	2	4	3.94	9.676e-05	2	4	4.06	6.39e-05	X	X	X	X	1	2	2.22	4.15e-05	2	3	4.68	5.132e-05
ACTR3	NP_001264069.1	1	2	10.08	6.5e-05	1	2	10.08	7.042e-05	2	3	11.17	0.00012811	1	2	10.08	5.844e-05	2	4	13.08	0.00012761	X	X	X	X	1	2	10.08	6.635e-05	1	2	10.08	0.00010705	X	X	X	X	2	2	13.35	0.00011302	X	X	X	X	1	2	3	7.57e-05
SNRPF	NP_003086.1	2	2	25.58	0.00027737	2	9	55.81	0.00135225	1	2	15.12	0.00036446	4	10	55.81	0.00124701	3	9	24.42	0.00122529	X	X	X	X	1	2	15.12	0.00028314	2	4	15.12	0.00091364	X	X	X	X	2	4	15.12	0.00096462	X	X	X	X	1	2	15.12	0.00032305
FOXG1	NP_005240.3	1	2	6.54	4.878e-05	1	4	6.54	0.0001057	2	2	10.22	6.41e-05	2	6	10.84	0.00013159	2	6	10.22	0.00014366	X	X	X	X	X	X	X	X	1	3	6.54	0.00012051	1	4	6.54	0.00010611	1	2	4.29	8.482e-05	1	4	6.54	0.00013784	3	7	14.52	0.00019885
SMARCE1	NP_003070.3	2	3	6.81	8.706e-05	3	5	12.65	0.0001572	2	3	11.68	0.00011439	3	4	10.22	0.00010437	1	2	9	5.697e-05	X	X	X	X	X	X	X	X	X	X	X	X	2	3	11.68	9.469e-05	X	X	X	X	1	2	3.65	8.2e-05	1	2	9	6.76e-05
FKBP8	NP_001295302.1	3	5	14.08	0.00014474	3	3	11.17	9.409e-05	3	5	14.32	0.00019019	3	6	11.65	0.00015618	X	X	X	X	3	6	10.92	0.00017857	1	2	3.88	5.91e-05	3	5	7.28	0.00023839	1	3	3.88	9.446e-05	2	4	7.28	0.00020135	1	3	3.88	0.0001227	X	X	X	X
THTPA	NP_077304.1	2	5	25.22	0.00025928	4	9	47.83	0.00050562	2	8	18.26	0.0005451	3	5	24.35	0.00023314	X	X	X	X	2	3	18.26	0.00015994	3	6	31.3	0.00031761	4	7	38.26	0.00059784	2	4	18.26	0.0002256	2	2	20	0.00018034	X	X	X	X	3	8	24.35	0.00048317
RBM42	NP_001306042.1	2	5	8.43	0.00013223	4	4	16.63	0.0001146	2	2	6.87	6.95e-05	1	2	6.21	4.756e-05	X	X	X	X	4	10	12.64	0.00027188	2	3	6.87	8.099e-05	1	2	3.77	8.711e-05	2	2	10.2	5.753e-05	2	4	6.65	0.00018394	X	X	X	X	2	3	9.98	9.24e-05
AGAP1	NP_001032208.1	3	6	6.07	8.35e-05	3	5	6.18	7.539e-05	4	6	6.18	0.00010972	4	5.71429	7.82	7.151e-05	X	X	X	X	4	5	7.47	7.154e-05	3	6	5.02	8.524e-05	1	2	1.52	4.584e-05	3	4	4.78	6.055e-05	1	3	1.52	7.26e-05	X	X	X	X	2	3	2.8	4.863e-05
EZH2	NP_001190176.1	2	3	2.95	4.796e-05	2	4	5.36	6.928e-05	2	3	4.29	6.302e-05	2	2	5.09	2.875e-05	X	X	X	X	5	7	11.13	0.00011506	3	6	7.51	9.792e-05	2	2	4.16	5.266e-05	6	12	11.13	0.00020867	1	2	2.41	5.56e-05	X	X	X	X	3	4	6.57	7.448e-05
UTP11	NP_057121.2	2	3	6.32	0.00014142	2	2	14.23	0.00010215	2	2	8.3	0.00012389	1	3	5.14	0.00012717	X	X	X	X	2	3	8.3	0.0001454	2	3	8.3	0.00014437	2	3	9.88	0.00023292	3	6	11.46	0.00030764	X	X	X	X	2	3	13.44	0.00019981	2	3	8.3	0.00016472
CDCA8	NP_060571.1	4	9	15.71	0.00038336	3	5	14.64	0.00023074	5	9	21.43	0.00050373	2	6	10.36	0.00022981	X	X	X	X	4	7	20	0.00030655	2	6	10.36	0.00026089	2	3	14.64	0.00021046	2	4	11.07	0.00018532	X	X	X	X	2	2	9.64	0.00012036	3	7	15	0.00034728
OSGEP	NP_060277.1	1	2	8.36	7.12e-05	2	4	13.73	0.00015429	2	4	13.73	0.00018712	2	5	13.43	0.00016006	X	X	X	X	1	3	8.36	0.00010981	1	2	8.36	7.269e-05	1	2	8.36	0.00011727	2	3	15.52	0.00011617	X	X	X	X	2	1	13.73	5.03e-05	1	3	8.36	0.0001244
AHDC1	NP_001025053.1	5	7	5.55	5.208e-05	4	5	4.8	4.03e-05	5	9	7.92	8.799e-05	3	7	4.49	4.683e-05	X	X	X	X	7	12	11.6	9.179e-05	2	3	3.62	2.279e-05	2	3	2.99	3.676e-05	5	11	8.55	8.902e-05	X	X	X	X	2	2	2.99	2.102e-05	2	2	2.43	1.733e-05
BAZ1A	NP_038476.2	3	7	4.88	5.366e-05	2	2	2.25	1.661e-05	4	8	4.24	8.057e-05	2	3	2.38	2.068e-05	X	X	X	X	5	9	5.46	7.092e-05	5	6	5.72	4.695e-05	3	4	4.11	5.05e-05	6	9	6.81	7.503e-05	X	X	X	X	1	4	1.48	4.332e-05	2	6	2.38	5.356e-05
SALL2	NP_005398.2	2	5	3.87	5.922e-05	1	2	1.89	2.566e-05	2	1	3.48	1.556e-05	2	4	3.48	4.26e-05	X	X	X	X	4	8	7.05	9.741e-05	2	3	3.48	3.627e-05	2	2	3.48	3.901e-05	2	4	3.48	5.153e-05	X	X	X	X	2	2	2.98	3.347e-05	1	2	1.89	2.759e-05
IPO9	NP_060555.2	5	7	12.78	8.02e-05	1	3	1.73	3.724e-05	1	2	2.69	3.011e-05	2	5	4.9	5.151e-05	X	X	X	X	1	2	2.69	2.356e-05	3	10	8.74	0.00011696	1	3	1.73	5.661e-05	X	X	X	X	2	3	4.61	5.977e-05	X	X	X	X	2	3	4.61	4.003e-05
PRCC	NP_005964.3	2	6	8.35	0.00014574	2	2	6.52	5.263e-05	2	2	4.68	6.384e-05	1	2	2.24	4.368e-05	X	X	X	X	3	4	6.92	9.989e-05	3	6	5.3	0.00014878	X	X	X	X	4	10	11.61	0.0002642	2	3	6.31	0.00012672	2	3	13.24	0.00010296	3	4	12.63	0.00011317
ZWINT	NP_127490.1	1	2	5.05	8.611e-05	1	2	12.64	9.33e-05	2	5	13.36	0.00028288	1	3	5.05	0.00011615	X	X	X	X	3	7	18.05	0.00030987	2	4	13.36	0.00017581	X	X	X	X	2	5	13	0.00023415	1	2	8.3	0.00014974	1	2	5.05	0.00012166	2	5	13.36	0.00025074
SRP68	NP_001247431.1	2	8	4.41	0.00016199	2	4	6.28	8.775e-05	4	6	9.51	0.00015964	4	10	9.85	0.00018208	X	X	X	X	6	10	13.92	0.00020818	6	6	13.92	0.00012402	X	X	X	X	3	6	6.62	0.00013214	2	3	4.07	0.00010563	1	2	2.55	5.722e-05	4	5	9.51	0.00011792
EPB41L4B	NP_060894.2	2	1.16667	3.47	2.686e-05	1	2	1.93	4.989e-05	3	2.61538	5.41	7.913e-05	1	2	1.93	4.141e-05	X	X	X	X	2	3	6.18	7.102e-05	2	5	6.18	0.00011752	X	X	X	X	2	2.4	3.47	6.01e-05	1	0	1.54	X	1	0	1.54	X	2	2.28571	3.47	6.13e-05
DHX38	NP_054722.2	3	5	5.3	4.86e-05	4	6	6.28	6.319e-05	3	6	3.99	7.663e-05	2	7	2.61	6.118e-05	X	X	X	X	4	7	6.36	6.995e-05	2	3	2.69	2.977e-05	X	X	X	X	3	6	3.99	6.343e-05	2	1	2.36	1.69e-05	2	6	2.69	8.24e-05	2	3	2.61	3.396e-05
LMAN1	NP_005561.1	1	2	5.49	4.677e-05	1	2	5.49	5.067e-05	3	5	14.31	0.00015364	2	3	10.39	6.308e-05	X	X	X	X	4	7	16.86	0.0001683	2	4	10.39	9.549e-05	X	X	X	X	3	4	14.71	0.00010174	2	3	10.39	0.000122	X	X	X	X	3	4	10.39	0.00010895
MRPS5	NP_114108.1	3	6	6.98	0.00016642	2	5	8.37	0.00015025	2	4	3.26	0.00014578	1	3	5.12	7.482e-05	X	X	X	X	3	5	7.67	0.00014258	2	3	5.58	8.494e-05	X	X	X	X	2	4	6.98	0.00012067	1	2	3.26	9.646e-05	X	X	X	X	1	2	3.26	6.461e-05
P3H4	NP_006446.1	2	1.26667	5.95	3.457e-05	1	0	3.43	X	3	2.28571	14.19	8.197e-05	1	0	3.43	X	X	X	X	X	2	3	6.64	8.418e-05	2	3.17647	7.32	8.85e-05	X	X	X	X	3	7.84	14.19	0.00023273	X	X	X	X	4	2.38095	13.04	9.181e-05	3	2.32432	14.19	7.388e-05
PSMD12	NP_002807.1	4	8	10.53	0.00020924	2	4	7.89	0.00011335	1	2	4.17	6.874e-05	2	3	7.02	7.055e-05	X	X	X	X	6	8	21.27	0.00021512	2	3	7.02	8.01e-05	X	X	X	X	4	5	13.6	0.00014224	X	X	X	X	X	X	X	X	2	2	7.02	6.093e-05
CPVL	NP_112601.3	2	6	6.93	0.00015034	1	2	3.36	5.429e-05	3	5	9.66	0.00016462	2	6	7.98	0.00013518	X	X	X	X	4	14	11.76	0.00036065	3	5	9.45	0.00012789	X	X	X	X	2	6	6.09	0.00016351	X	X	X	X	X	X	X	X	2	5	6.93	0.00014591
ADRM1	NP_783163.1	1	2	3.93	5.861e-05	2	4	6.39	0.00012699	1	2	4.67	7.701e-05	2	4	6.39	0.0001054	X	X	X	X	2	4	7.13	0.00012051	2	3	8.6	8.974e-05	X	X	X	X	1	2	4.67	6.375e-05	X	X	X	X	X	X	X	X	2	3	8.6	0.00010239
ZNF324	NP_055162.1	5	9	14.65	0.00019411	2	2	4.88	4.673e-05	3	3	9.95	8.502e-05	X	X	X	X	3	3	10.31	6.352e-05	6	12	16.46	0.00026608	3	3	9.4	6.605e-05	4	5	10.31	0.00017761	5	8	13.92	0.00018766	1	2	2.71	7.501e-05	X	X	X	X	1	1	2.71	2.512e-05
SAE1	NP_005491.1	1	2	5.78	6.894e-05	1	2	5.78	7.469e-05	2	4	13.29	0.00018118	X	X	X	X	4	6	19.08	0.00020303	2	3	13.29	0.00010632	1	3	5.78	0.00010556	1	3	5.78	0.00017032	2	6	13.29	0.00022495	X	X	X	X	2	4	13.58	0.0001948	2	4	8.67	0.00016059
MRPS16	NP_057149.1	1	2	14.6	0.00017411	1	2	14.6	0.00018863	1	2	14.6	0.00022878	X	X	X	X	1	6	14.6	0.00051277	1	3	14.6	0.00026851	1	3	14.6	0.00026661	2	2	25.55	0.00028676	5	11	35.04	0.00104156	X	X	X	X	1	3	14.6	0.00036899	2	5	24.09	0.00050697
XAB2	NP_064581.2	2	3	2.92	4.185e-05	1	3	1.29	4.534e-05	4	7	6.67	0.00012831	X	X	X	X	2	4	2.92	5.478e-05	4	7	5.96	0.00010039	3	6	4.91	8.544e-05	2	3	2.92	6.892e-05	5	9	9.36	0.00013655	X	X	X	X	1	2	1.64	3.942e-05	2	4	2.92	6.499e-05
PPP4C	NP_002711.1	2	4	12.38	0.0001554	1	2	6.19	8.418e-05	1	2	6.19	0.0001021	X	X	X	X	2	2	18.89	7.628e-05	2	3.33333	10.75	0.00013314	1	2	6.19	7.932e-05	2	2	12.38	0.00012797	X	X	X	X	1	3	6.19	0.00020267	2	3	11.07	0.00016466	4	6.75	23.13	0.00030542
PRRC2C	NP_055987.2	2	2	0.78	8.47e-06	3	2.5	2.38	1.147e-05	2	3	1.63	1.669e-05	X	X	X	X	2	1.09091	1.53	4.53e-06	2	4	1.6	1.741e-05	1	2	1.24	8.64e-06	1	3	1.24	2.092e-05	X	X	X	X	1	0.666667	0.43	4.91e-06	X	X	X	X	X	X	X	X
EIF2S3	NP_001406.1	2	2	10.59	5.054e-05	3	5	9.96	0.00013688	2	3	4.03	9.961e-05	X	X	X	X	4	4	10.81	9.922e-05	5	8	15.04	0.00020783	1	2	2.33	5.159e-05	X	X	X	X	3	3	8.9	8.245e-05	X	X	X	X	2	4	9.11	0.0001428	3	3	6.99	8.829e-05
ABCE1	NP_002931.2	6	7	16.69	0.00013938	4	5	13.02	0.00010786	1	2	2.5	5.233e-05	X	X	X	X	7	8	18.86	0.00015637	5	7	9.18	0.0001433	4	7	8.51	0.00014228	X	X	X	X	2	3	5.18	6.497e-05	X	X	X	X	2	5	6.01	0.00014065	2	3	5.18	6.957e-05
EZR	NP_003370.2	2	3	7.34	6.106e-05	1	2	2.9	4.41e-05	5	12.48	10.58	0.00033376	X	X	X	X	1	2	2.9	3.996e-05	7	14.95	17.41	0.00031283	1	2	2.9	4.155e-05	X	X	X	X	6	10.9524	15.87	0.00024245	X	X	X	X	X	X	X	X	7	13.8	17.41	0.00032713
RNF138	NP_057355.2	2	2	17.96	9.736e-05	3	7	18.78	0.00036918	1	3	13.88	0.0001919	X	X	X	X	2	10	17.55	0.00047789	1	2	4.08	0.0001001	2	4	17.96	0.00019878	X	X	X	X	2	7	17.55	0.00037063	X	X	X	X	X	X	X	X	2	6	17.55	0.00034019
NELFA	NP_005654.3	2	5	6.68	0.00011064	2	2	7.42	4.795e-05	2	3	7.61	8.723e-05	X	X	X	X	1	2	4.82	4.344e-05	2	2	7.61	4.55e-05	X	X	X	X	X	X	X	X	3	3	10.95	7.22e-05	1	2	2.6	7.696e-05	1	2	4.82	6.252e-05	X	X	X	X
TSNAX	NP_005990.1	1	2	6.55	8.225e-05	1	5	6.55	0.00022278	1	2	6.55	0.00010808	X	X	X	X	1	4	6.55	0.00016149	X	X	X	X	2	2	13.45	8.397e-05	2	3	13.45	0.00020321	3	3	19.31	0.00013419	2	3	12.41	0.00021455	1	4	6.55	0.00023242	1	2	6.55	9.58e-05
MTHFD1L	NP_001229696.1	7	24	14.91	0.00029238	10	19	22.47	0.00025077	X	X	X	X	11	30	22.47	0.00032863	9	15	20.12	0.00017939	2	4	5.62	5.01e-05	10	16	16.34	0.00019898	2	3	4.19	6.019e-05	2	2	5.41	2.65e-05	7	10	11.44	0.00021184	6	9	12.67	0.00015491	X	X	X	X
PLD2	NP_001230037.1	3	5	6.07	6.468e-05	3	5	5.1	7.007e-05	X	X	X	X	5	13	7.59	0.00015121	3	6	5.1	7.619e-05	3	7	6.07	9.31e-05	3	8	5.53	0.00010564	3	4	6.07	8.522e-05	3	3	6.07	4.221e-05	2	3	4.01	6.748e-05	1	3	2.28	5.483e-05	X	X	X	X
DNM3	NP_001129599.1	2	0	3.26	X	2	0	3.38	X	X	X	X	X	2	0	3.26	X	1	0	2.21	X	1	0	2.21	X	2	0	2.44	X	1	0	1.16	X	2	1.16667	2.44	1.762e-05	2	0	3.38	X	1	0	2.21	X	X	X	X	X
ACOT8	NP_005460.2	4	9	23.82	0.00033649	4	5	24.14	0.00020253	X	X	X	X	4	7	23.82	0.00023533	1	2	5.02	7.341e-05	3	3	14.73	0.00011532	2	3	10.97	0.0001145	3	8	16.3	0.00049262	3	4	16.93	0.00016266	4	9	23.2	0.00058512	X	X	X	X	5	8	24.14	0.00034836
AEBP2	NP_001107648.1	1	2	2.71	4.614e-05	3	5	9.86	0.00012497	X	X	X	X	1	2	2.51	4.149e-05	2	3	7.74	6.794e-05	2	3	6	7.115e-05	2	3	4.84	7.065e-05	3	4	9.09	0.00015198	1	2	3.48	5.018e-05	1	2	3.48	8.023e-05	X	X	X	X	2	2	4.84	5.374e-05
SETD5	NP_001073986.1	4	6	5.83	4.963e-05	6	14	9.5	0.00012545	X	X	X	X	6	16	6.87	0.00011899	7	11	7.98	8.931e-05	3	3	5.06	2.551e-05	2	3	3.26	2.533e-05	5	7	6.17	9.536e-05	2	4	2.01	3.598e-05	3	6	4.16	8.629e-05	X	X	X	X	1	2	1.25	1.927e-05
CKAP2	NP_001091995.1	2	2	8.64	3.492e-05	3	6	8.49	0.00011351	X	X	X	X	4	13	10.25	0.00020412	3	5	10.1	8.571e-05	12	25	29.14	0.00044883	7	12	20.2	0.00021391	4	7	12.15	0.00020132	7	15	22.84	0.00028489	X	X	X	X	2	4	6.88	9.868e-05	2	5	5.42	0.00010169
PRKCI	NP_002731.4	1	2	4.53	4.002e-05	2	3	9.56	6.504e-05	X	X	X	X	2	3	5.54	5.398e-05	2	4	5.54	7.858e-05	3	4	12.42	8.23e-05	1	2	3.19	4.086e-05	2	4	7.21	0.00013183	2	3	7.72	6.53e-05	X	X	X	X	2	3	7.72	8.482e-05	1	4	3.19	9.323e-05
NUP88	NP_001307582.1	2	4	5.55	6.302e-05	4	7	9.64	0.00011949	X	X	X	X	4	5	11.23	7.083e-05	2	2	4.49	3.093e-05	3	4	6.74	6.479e-05	5	7	13.34	0.00011258	5	6	12.15	0.00015569	5	8	12.02	0.00013709	X	X	X	X	3	4	9.25	8.904e-05	3	5	7.93	9.175e-05
HIRA	NP_003316.3	2	3	3.93	3.518e-05	2	9	3.93	0.00011435	X	X	X	X	1	4	1.18	4.218e-05	3	5	5.7	5.756e-05	4	4	8.85	4.823e-05	3	6	5.7	7.183e-05	1	3	1.18	5.794e-05	3	3	7.67	3.827e-05	X	X	X	X	2	3	4.52	4.971e-05	1	2	2.75	2.732e-05
PHF3	NP_001277188.1	2	4	2.26	2.445e-05	5	7	5.74	4.636e-05	X	X	X	X	7	12	6.66	6.596e-05	5	8	6.56	4.801e-05	3	6	3.74	3.771e-05	5	6	5.54	3.744e-05	3	4	2.56	4.027e-05	3	4	3.69	2.66e-05	X	X	X	X	3	4	4.05	3.455e-05	2	3	2.15	2.136e-05
SNRPB2	NP_937863.1	1	6	8.44	0.00031805	3	8	14.22	0.00045943	X	X	X	X	1	5	8.44	0.00023832	2	10	14.22	0.00052037	1	3	8.44	0.00016349	3	18	19.11	0.00097401	2	6	14.22	0.00052382	1	3	8.44	0.00017296	X	X	X	X	X	X	X	X	2	2	5.78	0.00012348
CNOT10	NP_001243671.1	2	2	2.86	2.967e-05	4	6	7.09	9.643e-05	X	X	X	X	5	5	7.96	6.669e-05	4	11	8.46	0.00016019	6	10	10.95	0.00015251	2	4	4.6	6.057e-05	2	3	3.86	7.33e-05	2	4	3.73	6.454e-05	X	X	X	X	X	X	X	X	3	6	6.34	0.00010366
PLK1	NP_005021.2	1	2	3.15	3.956e-05	3	6	9.45	0.00012857	X	X	X	X	3	7	8.46	0.00012449	3	3	12.77	5.825e-05	2	5	7.96	0.00010167	3	4	10.45	8.076e-05	2	3	4.81	9.773e-05	X	X	X	X	1	2	2.82	6.879e-05	4	5	11.44	0.00013972	1	3	2.82	6.911e-05
NEK4	NP_001180462.1	1	3	2.39	4.758e-05	1	3	3.59	5.155e-05	X	X	X	X	4	6	8.78	8.557e-05	4	6	10.64	9.342e-05	2	3	2.66	4.892e-05	2	4	6.52	6.476e-05	2	2	4.39	5.224e-05	X	X	X	X	2	3	5.85	8.274e-05	1	2	3.59	4.481e-05	2	4	5.98	7.389e-05
CPSF6	NP_001287876.1	1	6	4.25	0.0001217	3	14	9.18	0.00030765	X	X	X	X	2	10	6.63	0.00018239	1	13	4.25	0.00025886	1	2	4.25	4.171e-05	2	9	6.8	0.00018635	2	4	6.8	0.00013363	X	X	X	X	2	3	6.8	0.00010581	1	11	4.25	0.00031523	X	X	X	X
THRAP3	NP_001308402.1	3	7	4.72	8.751e-05	2	3	3.25	4.063e-05	X	X	X	X	3	6	4.61	6.745e-05	4	7	6.29	8.591e-05	2	4	3.25	5.141e-05	2	3	3.25	3.829e-05	2	5	3.35	0.00010295	X	X	X	X	1	2	1.36	4.348e-05	X	X	X	X	2	4	3.25	5.824e-05
RARS2	NP_064716.2	4	9	9.17	0.00018571	2	4	1.9	8.942e-05	X	X	X	X	6	14	18.86	0.00025976	5	11	10.55	0.00022282	3	6	10.55	0.00012729	6	12	16.61	0.00025277	X	X	X	X	3	5	9	0.00011222	2	2	8.3	7.176e-05	2	7	4.67	0.00020407	3	3	9.52	7.21e-05
NCBP1	NP_002477.1	4	8	6.71	0.00012078	2	3	6.84	4.907e-05	X	X	X	X	6	18	11.9	0.00024435	1	2	1.65	2.964e-05	2	2	3.67	3.104e-05	6	12	12.15	0.00018494	X	X	X	X	2	3	5.7	4.926e-05	3	3	6.2	7.876e-05	2	2	4.68	4.266e-05	X	X	X	X
CAPZA2	NP_006127.1	1	2	6.29	8.34e-05	1	2	6.29	9.036e-05	X	X	X	X	1	4	6.29	0.00014999	1	2	6.29	8.188e-05	2	6.85714	8.74	0.00029399	1	2	6.29	8.514e-05	X	X	X	X	2	2.4	8.74	0.00010886	1	2	6.29	0.00014503	X	X	X	X	1	2	6.29	9.714e-05
MEPCE	NP_062552.2	3	6	12.77	0.00010386	3	4	12.77	7.502e-05	X	X	X	X	1	2	4.79	3.113e-05	4	7	12.92	0.00011895	4	8	14.95	0.00014237	2	2	7.26	3.534e-05	X	X	X	X	3	5	10.16	9.414e-05	2	2	7.55	6.02e-05	X	X	X	X	1	2	2.9	4.032e-05
NUP50	NP_009103.2	2	3	10.04	7.645e-05	2	3	9.83	8.283e-05	X	X	X	X	3	4	13.68	9.166e-05	2	4	10.47	0.00010007	1	2	6.84	5.24e-05	4	7	16.67	0.00018211	X	X	X	X	2	3	10.47	8.315e-05	X	X	X	X	X	X	X	X	3	5	13.03	0.00014841
POLDIP3	NP_835237.1	5	4	18.37	0.0001217	8	10	28.57	0.00032963	X	X	X	X	5	0	22.19	X	8	6	31.38	0.00017921	4	6.6	13.78	0.00020645	5	6	18.37	0.00018635	X	X	X	X	X	X	X	X	4	4	15.05	0.00021163	4	5	19.9	0.00021493	2	1.5	9.69	5.315e-05
PRDX4	NP_006397.1	2	2	14.02	8.802e-05	1	0	4.43	X	X	X	X	X	1	2	4.43	7.915e-05	2	1.13043	12.92	4.884e-05	1	2	4.43	9.049e-05	1	3	4.43	0.00013478	X	X	X	X	X	X	X	X	X	X	X	X	1	0	4.43	X	X	X	X	X
UCK2	NP_036606.2	5	12	35.25	0.00054836	4	9	25.67	0.00044557	X	X	X	X	6	14	39.08	0.00057525	5	14	40.23	0.00062803	X	X	X	X	6	10	36.02	0.00046648	3	3	20.69	0.00022578	1	2	5.36	9.94e-05	2	2	14.94	0.00015892	1	3	5.36	0.00019368	X	X	X	X
PPP2R2D	NP_060931.2	2	2.33333	6.62	6.143e-05	2	0	7.51	X	X	X	X	X	4	6.18182	12.8	0.00014635	1	0	3.09	X	X	X	X	X	1	0	3.09	X	2	0	5.52	X	1	1	3.09	2.864e-05	1	0	3.09	X	2	0	5.52	X	X	X	X	X
IDH3B	NP_008830.2	2	2	9.35	6.196e-05	3	4	12.73	0.00013425	X	X	X	X	3	4	10.13	0.00011142	5	8	18.18	0.00024329	X	X	X	X	3	7	17.92	0.00022136	1	3	3.38	0.00015306	2	3	7.53	0.00010108	3	5	12.47	0.00026934	X	X	X	X	X	X	X	X
LUC7L3	NP_057508.2	1	2	3.7	5.522e-05	3	7	14.35	0.00020938	X	X	X	X	1	2	3.7	4.965e-05	2	5	11.11	0.00013551	X	X	X	X	2	4	6.94	0.00011273	1	2	3.24	9.094e-05	X	X	X	X	4	4	12.27	0.00019203	1	2	3.7	7.801e-05	X	X	X	X
HNRNPAB	NP_004490.2	3	7	16.14	0.00029294	1	3	5.26	0.00013602	X	X	X	X	3	7	9.82	0.0002634	5	11	29.47	0.0004519	X	X	X	X	4	8	19.3	0.00034176	X	X	X	X	2	2	4.56	9.103e-05	3	3	16.14	0.00021831	X	X	X	X	X	X	X	X
PLOD3	NP_001075.1	2	3	4.88	4.848e-05	2	2	4.88	3.502e-05	X	X	X	X	5	8	10.7	0.00011625	4	8	9.35	0.00012692	X	X	X	X	4	6	8.67	9.898e-05	X	X	X	X	X	X	X	X	2	4	3.39	0.00011241	3	5	9.76	0.00011416	1	2	2.17	3.765e-05
SRP9	NP_003124.1	3	5	33.72	0.00069342	2	6	34.88	0.0009015	X	X	X	X	X	X	X	X	1	2	12.79	0.00027229	1	3	12.79	0.00042774	1	2	12.79	0.00028314	2	8	25.58	0.00182727	1	4	12.79	0.00060336	2	4	25.58	0.00096462	1	5	22.09	0.00097967	1	3	12.79	0.00048457
GRB2	NP_002077.1	2	4	11.06	0.00021985	1	3	13.36	0.00017864	X	X	X	X	X	X	X	X	3	5	23.5	0.00026978	X	X	X	X	4	5	25.35	0.00028053	3	4	14.29	0.00036209	X	X	X	X	4	4	33.18	0.00038229	2	4	21.2	0.00031061	X	X	X	X
PRR5	NP_001185650.1	4	11.2	15.82	0.00032501	X	X	X	X	1	2	4.62	7.626e-05	5	14.1667	19.71	0.00036965	6	14	23.6	0.00039882	3	5	15.82	0.00014917	2	2	10.95	5.925e-05	2	3	9.49	0.00014338	2	3	10.95	9.469e-05	2	3	10.71	0.00015138	X	X	X	X	2	5	10.95	0.00016899
ACAD11	NP_115545.3	3	7	9.49	0.00010704	X	X	X	X	3	9	7.44	0.00018083	5	8	13.21	0.00010999	3	3	9.62	4.503e-05	12	23	28.08	0.00036157	6	12	16.15	0.00018731	2	2	6.03	5.037e-05	8	16	18.59	0.0002661	2	4	5.26	0.00010636	X	X	X	X	7	11	17.56	0.0001959
B4GAT1	NP_006867.1	1	2	7.47	5.748e-05	X	X	X	X	1	7	7.47	0.00026434	1	2	6.75	5.168e-05	2	4	13.49	0.00011285	2	7	13.49	0.00020683	3	7	15.9	0.00020536	1	2	7.47	9.467e-05	2	5	13.49	0.00015629	1	2	7.47	9.995e-05	X	X	X	X	1	4	7.47	0.00013389
INTS9	NP_001138631.1	2	3	4.87	5.617e-05	X	X	X	X	3	4	8.32	9.841e-05	3	6	8.95	0.00010101	3	5	6.59	9.19e-05	5	9	14.13	0.00017325	2	3	5.65	5.734e-05	1	2	3.3	6.167e-05	4	7	12.24	0.00014255	3	3	8.01	9.767e-05	X	X	X	X	1	2	3.3	4.361e-05
SULF2	NP_061325.1	2	3	3.56	4.113e-05	X	X	X	X	3	5	6.32	9.007e-05	2	4	6.44	4.931e-05	1	3	2.07	4.037e-05	2	4	3.91	5.638e-05	1	2	2.07	2.799e-05	1	2	2.07	4.516e-05	2	6	2.07	8.946e-05	2	2	3.56	4.768e-05	X	X	X	X	1	2	2.07	3.193e-05
GLA	NP_000160.1	2	3	6.53	8.34e-05	X	X	X	X	2	2	7.69	7.306e-05	3	6	12.12	0.00014999	3	6	8.86	0.00016375	3	4	12.12	0.00011433	2	3	6.53	8.514e-05	1	2	2.56	9.158e-05	2	2	6.53	6.048e-05	2	4	6.53	0.00019337	X	X	X	X	X	X	X	X
ARHGAP19	NP_001191229.1	3	5	11.4	0.00012824	X	X	X	X	2	3	7.31	0.00010111	2	2	6.88	4.613e-05	4	8	19.14	0.00020143	3	6	11.4	0.00015822	4	6	13.98	0.0001571	1	2	5.38	8.449e-05	4	6	13.55	0.00016738	X	X	X	X	2	3	6.88	0.00010871	4	4	15.05	0.00011949
U2AF1	NP_006749.1	3	8	21.67	0.00039756	X	X	X	X	3	8	24.17	0.00052239	2	3	18.33	0.00013405	3	6	16.67	0.00029271	4	8	24.17	0.00040873	4	13	24.17	0.00065948	2	3	13.33	0.00024554	3	11	24.17	0.00059456	X	X	X	X	4	5	24.17	0.00035105	3	5	24.17	0.0002894
PRKAR1A	NP_997637.1	1	5	6.3	0.00015652	X	X	X	X	1	3	4.46	0.0001234	2	3	11.29	8.444e-05	3	4	16.01	0.00012292	1	2	4.46	6.437e-05	3	9	15.75	0.0002876	2	2	9.19	0.00010311	2	3	10.76	0.00010214	X	X	X	X	2	4	9.19	0.00017691	2	2	11.29	7.292e-05
RRP12	NP_001138586.1	2	3	2.18	2.895e-05	X	X	X	X	3	4	4.85	5.072e-05	3	3	3.8	2.603e-05	3	4	4.45	3.789e-05	5	7	7.2	6.944e-05	3	5	4.13	4.925e-05	1	2	1.29	3.179e-05	2	5	2.83	5.248e-05	X	X	X	X	1	3	1.29	4.09e-05	1	3	1.29	3.372e-05
PIP5K1C	NP_001182662.1	2	0	2.19	X	X	X	X	X	3	1.26087	5.94	3.087e-05	2	0	2.19	X	2	1.08108	6.88	1.978e-05	2	2.13333	5.94	4.087e-05	2	0	2.19	X	1	0	2.19	X	2	4.12308	5.94	8.357e-05	X	X	X	X	2	0	2.19	X	2	0	2.19	X
GLO1	NP_006699.2	2	3	20.11	0.00019446	X	X	X	X	2	4	20.11	0.00034069	3	4	28.8	0.00023314	3	5	20.65	0.00031816	1	2	9.24	0.00013328	1	2	9.24	0.00013234	1	2	10.87	0.00021351	X	X	X	X	X	X	X	X	X	X	X	X	1	2	9.24	0.00015099
EIF3M	NP_006351.2	4	10	19.25	0.0003189	X	X	X	X	2	3	11.76	0.00012571	3	6	8.29	0.00017205	3	5	12.3	0.00015653	4	11	15.24	0.00036065	5	14	26.74	0.00045575	X	X	X	X	2	4	10.7	0.00013874	2	3	9.89	0.00016636	1	2	7.22	9.011e-05	4	7	13.9	0.00025999
ZNF589	NP_057173.2	1	2	5.49	6.553e-05	X	X	X	X	1	2	6.04	8.611e-05	2	3	12.09	8.839e-05	3	5	12.09	0.00016083	2	3	9.62	0.00010106	1	2	6.04	6.69e-05	X	X	X	X	1	2	6.04	7.128e-05	2	2	7.97	0.00011395	2	2	8.79	9.258e-05	1	2	6.04	7.632e-05
ICMT	NP_036537.1	4	14	16.9	0.00058794	X	X	X	X	3	4	9.86	0.00022073	2	7	13.38	0.00026433	1	2	3.52	8.245e-05	4	10	16.9	0.00043176	2	9	13.38	0.00038583	X	X	X	X	2	3	13.38	0.00013703	1	4	7.04	0.0002921	2	6	13.38	0.00035599	2	4	13.38	0.00019565
PTDSS1	NP_055569.1	2	4	5.71	0.00010086	X	X	X	X	3	5	9.73	0.00016566	2	3	5.71	6.802e-05	1	2	2.96	4.951e-05	3	9	9.73	0.00023331	2	3	6.98	7.722e-05	X	X	X	X	3	8	9.73	0.0002194	2	2	5.07	8.769e-05	1	2	2.75	7.125e-05	3	5	9.73	0.00014684
PSMA5	NP_002781.2	3	8	17.01	0.00039591	X	X	X	X	5	10	26.97	0.00065028	3	4	21.16	0.000178	2	3	18.26	0.00014575	5	11	26.97	0.00055968	3	8	13.28	0.00040415	X	X	X	X	3	8	21.16	0.00043061	3	5	19.09	0.00043028	X	X	X	X	4	7	26.97	0.00040347
EIF4G2	NP_001409.3	2	2	4.3	2.63e-05	X	X	X	X	4	6	8.38	0.00010367	5	11	12.13	0.00013006	4	8	9.15	0.00010327	6	9	11.8	0.00012167	1	2	2.65	2.685e-05	X	X	X	X	4	4	5.4	5.721e-05	1	2	2.65	4.573e-05	X	X	X	X	2	6	4.19	9.189e-05
H1FX	NP_006017.1	1	4	7.04	0.00022398	X	X	X	X	1	2	5.16	0.00014715	1	2	7.04	0.0001007	3	5	12.68	0.00027484	1	2	7.04	0.00011514	3	6	12.68	0.00034296	X	X	X	X	X	X	X	X	1	4	7.04	0.00038947	X	X	X	X	1	4	7.04	0.00026086
NR2F2	NP_066285.1	3	2.66667	11.35	7.682e-05	X	X	X	X	4	4	19.08	0.00015142	3	10	15.94	0.00025904	X	X	X	X	3	3.5	15.94	0.00010366	3	5	17.63	0.00014704	3	2.66667	9.42	0.00012653	6	9.42857	27.78	0.00029543	3	6	8.45	0.00030057	1	2	4.35	8.14e-05	4	9	16.18	0.00030198
ATP5F1	NP_001679.2	2	3	11.72	0.00013977	X	X	X	X	3	6	13.67	0.0003673	1	2	4.69	8.378e-05	X	X	X	X	2	5	10.55	0.00023949	3	7	13.67	0.00033291	1	2	5.86	0.00015346	2	5	10.55	0.00025336	2	3	10.55	0.00024304	X	X	X	X	2	5	10.55	0.00027131
TAF10	NP_006275.1	1	2	9.17	0.00010942	X	X	X	X	4	7	27.52	0.00050322	1	2	9.17	9.839e-05	X	X	X	X	4	6	27.06	0.00033749	X	X	X	X	3	4	9.63	0.00036043	2	4	15.6	0.00023802	X	X	X	X	2	3	15.6	0.00023189	2	3	20.64	0.00019116
ATPIF1	NP_057395.1	3	5	11.32	0.00056258	X	X	X	X	4	14	11.32	0.00206984	X	X	X	X	3	9	11.32	0.0009941	3	17	11.32	0.00196654	2	3	10.38	0.00034458	X	X	X	X	4	13	11.32	0.00159092	5	14	22.64	0.00273917	X	X	X	X	4	16	11.32	0.00209676
AHSA1	NP_036243.1	3	8	16.27	0.00028229	X	X	X	X	X	X	X	X	3	7	18.34	0.0002221	2	2	7.4	6.928e-05	2	2	11.54	7.256e-05	2	2	13.31	7.204e-05	2	4	7.4	0.00023246	X	X	X	X	1	2	6.51	0.00012272	3	3	15.98	0.00014956	1	5	6.51	0.00020549
PPIL4	NP_624311.1	1	2	5.69	4.848e-05	X	X	X	X	X	X	X	X	2	4	8.94	8.719e-05	2	2	6.1	4.759e-05	X	X	X	X	4	5	12.6	0.00012373	2	3	6.71	0.00011978	2	2	6.71	5.273e-05	2	3	8.13	0.00012646	X	X	X	X	3	5	10.77	0.00014117
RLIM	NP_899196.1	X	X	X	X	3	9	12.98	0.00018637	3	10	9.13	0.00025115	3	6	7.53	0.00010312	2	12	8.17	0.00022516	6	13	18.27	0.00025546	3	8	10.1	0.00015609	4	11	12.02	0.00034627	2	7	6.41	0.00014552	3	6	8.97	0.00019942	X	X	X	X	4	9	12.98	0.00020035
DNAJC8	NP_055095.2	X	X	X	X	1	4	12.25	0.00020429	3	5	16.21	0.00030972	1	3	11.46	0.00012717	1	2	12.25	9.256e-05	4	7	16.21	0.00033926	1	2	11.46	9.625e-05	1	0	12.25	X	1	4	11.46	0.00020509	1	2	11.46	0.00016395	X	X	X	X	1	3	11.46	0.00016472
RBM27	NP_061862.1	X	X	X	X	2	8	4.62	9.752e-05	1	2	2.55	2.957e-05	2	4	2.55	4.047e-05	3	6	5.85	6.627e-05	2	7	4.53	8.098e-05	3	6	7.92	6.892e-05	2	3	5.38	5.559e-05	2	4	5.85	4.895e-05	2	3	5.38	5.87e-05	X	X	X	X	2	4	3.68	5.242e-05
FAM207A	NP_001303912.1	X	X	X	X	4	7	33.62	0.00039498	2	2	11.35	0.00013687	2	4	5.68	0.00018732	4	6	24.89	0.00030677	3	5	17.47	0.00026773	3	6	17.47	0.000319	4	6	35.37	0.00051467	3	6	27.07	0.00033988	X	X	X	X	1	2	15.72	0.00014716	2	3	10.48	0.00018198
CBX6	NP_055107.3	X	X	X	X	2	7	8.5	0.00021954	2	3	8.98	0.00011411	1	2	3.4	5.206e-05	2	6	7.28	0.00017051	5	6	18.69	0.00017857	2	2	8.5	5.91e-05	2	4	8.5	0.00019071	1	2	5.1	6.297e-05	X	X	X	X	2	3	8.5	0.0001227	4	8	16.75	0.00026973
AGAP3	NP_001268229.1	X	X	X	X	2	1.66667	6.03	3.713e-05	1	1	3.28	2.702e-05	5	0	10	X	2	0	5.86	X	4	2.5	18.1	5.285e-05	1	0	3.28	X	1	1	3.28	3.387e-05	2	1.5	4.66	3.355e-05	X	X	X	X	1	2	3.28	5.81e-05	X	X	X	X
NUDT5	NP_001308576.1	X	X	X	X	1	2	6.48	0.00011964	3	6	19.91	0.00043532	3	6	26.85	0.0002979	2	5	20.37	0.00027103	2	3	19.91	0.00017031	2	6	19.91	0.0003382	2	2	13.43	0.00018188	2	4	19.91	0.00024022	X	X	X	X	X	X	X	X	2	6	19.91	0.00038586
FOXF1	NP_001442.2	X	X	X	X	1	2	3.69	6.819e-05	2	4	8.18	0.0001654	1	2	5.28	5.659e-05	1	3	5.28	9.268e-05	2	4	8.18	0.00012941	1	3	5.28	9.637e-05	X	X	X	X	2	3	8.71	0.00010268	2	6	12.66	0.00032833	2	3	8.97	0.00013338	1	2	5.28	7.33e-05
SRGAP1	NP_065813.1	X	X	X	X	1	0	1.11	X	1	0	1.11	X	1	0	1.11	X	2	3	2.4	3.237e-05	2	1.5	2.4	1.695e-05	1	0	1.11	X	X	X	X	X	2	2	2.4	2.391e-05	1	1	1.11	1.911e-05	1	1	1.11	1.553e-05	1	1	1.11	1.28e-05
USP16	NP_001001992.1	X	X	X	X	2	2	3.28	3.144e-05	6	12	11.8	0.00022878	2	2	4.62	2.609e-05	2	3	3.65	4.273e-05	4	9	9.12	0.00013426	1	2	2.31	2.962e-05	X	X	X	X	6	14	11.19	0.00022094	X	X	X	X	3	5	6.57	0.0001025	4	9	8.88	0.00015209
BRD4	NP_490597.1	X	X	X	X	4	11	6.53	0.00010436	3	5	3.67	5.753e-05	4	6	5.95	4.724e-05	1	2	2.35	1.719e-05	3	9	4.92	8.103e-05	2	2	3.08	1.788e-05	X	X	X	X	4	7	6.24	6.667e-05	X	X	X	X	2	3	1.91	3.712e-05	X	X	X	X
DNTTIP2	NP_055412.2	X	X	X	X	1	2	2.25	3.418e-05	2	2	3.57	4.146e-05	2	2	4.1	2.837e-05	2	4	4.63	6.195e-05	2	2	5.16	3.244e-05	X	X	X	X	3	7	6.61	0.00018188	3	4	6.35	6.864e-05	1	2	2.25	5.487e-05	3	7	8.47	0.00015602	2	3	3.7	5.512e-05
FAM21A	NP_001005751.1	X	X	X	X	2	1.33333	4.4	1.285e-05	4	3.5	6.04	4.09e-05	X	X	X	X	6	8	8.65	6.985e-05	5	7	7.9	6.401e-05	6	9	8.65	8.171e-05	4	4	5.89	5.859e-05	4	3.5	6.26	3.386e-05	2	1	2.83	1.547e-05	5	8	7.76	0.00010052	4	6	6.19	6.215e-05
FAM21C	NP_001162577.1	X	X	X	X	2	2.66667	3.52	2.694e-05	4	3.5	6.33	4.289e-05	X	X	X	X	2	0	3.6	X	4	0	6.72	X	4	0	6.1	X	3	0	4.77	X	4	3.5	6.57	3.55e-05	2	1	2.97	1.622e-05	3	0	5	X	3	0	4.93	X
GPN3	NP_001157844.1	X	X	X	X	1	4	5.57	0.00016002	1	2	5.57	9.704e-05	X	X	X	X	2	7	10.22	0.00025374	1	3	5.57	0.00011389	1	2	5.57	7.539e-05	1	2	5.57	0.00012163	1	4	5.57	0.00016065	1	2	5.57	0.00012842	1	5	5.57	0.00026084	1	2	5.57	8.601e-05
SEC23A	NP_006355.2	X	X	X	X	1	3	2.22	5.067e-05	3	6	7.06	0.00012292	X	X	X	X	2	4	6.93	6.122e-05	4	7	9.41	0.0001122	3	3.33333	6.67	5.305e-05	X	X	X	X	2	2.33333	3.92	3.957e-05	X	X	X	X	X	X	X	X	2	2	5.62	3.632e-05
CORO1B	NP_065174.1	X	X	X	X	2	2	10.63	5.285e-05	2	1	13.5	3.205e-05	X	X	X	X	1	2	7.57	4.789e-05	2	3	13.5	7.523e-05	2	3	2.45	7.469e-05	X	X	X	X	2	0	13.5	X	X	X	X	X	X	X	X	X	2	3	10.02	8.522e-05
SLC4A1AP	NP_060628.2	X	X	X	X	2	3	6.66	4.87e-05	2	3	3.89	5.906e-05	X	X	X	X	5	9	9.05	0.00013238	X	X	X	X	3	4	6.78	6.118e-05	X	X	X	X	3	5	4.02	8.148e-05	X	X	X	X	2	2	5.28	4.234e-05	2	2	4.65	3.49e-05
ZNF687	NP_065883.1	X	X	X	X	3	6	6.63	6.267e-05	X	X	X	X	3	4	4.2	3.468e-05	7	10	13.74	9.465e-05	5	6	6.31	5.948e-05	2	3	4.37	2.953e-05	1	2	1.78	3.176e-05	2	3	3.07	3.146e-05	2	2	4.37	3.353e-05	2	3	4.37	4.087e-05	2	3	4.53	3.369e-05
HECTD1	NP_056197.3	X	X	X	X	2	3	2.07	1.485e-05	X	X	X	X	8	11	5.21	4.52e-05	6	8	3.95	3.589e-05	7	10	4.83	4.698e-05	3	5	1.88	2.332e-05	1	2	0.65	1.505e-05	2	3	1.11	1.491e-05	1	2	0.65	1.589e-05	3	4	2.76	2.582e-05	3	6	2.15	3.193e-05
AIP	NP_001289888.1	X	X	X	X	1	3	5.17	0.00014304	X	X	X	X	3	8	19.93	0.00031659	1	2	5.17	8.641e-05	1	2	7.01	9.049e-05	4	8	23.99	0.00035941	2	3	9.59	0.00021745	5	7	24.35	0.00033507	2	3	14.76	0.00022959	1	2	5.17	0.00012436	X	X	X	X
KIF5B	NP_004512.1	X	X	X	X	3	4	6.23	5.367e-05	X	X	X	X	6	9	8.31	0.00010023	5	7.14286	8.1	8.684e-05	4	6	6.02	7.64e-05	5	9	6.65	0.00011379	4	5	7.37	0.00010199	2	3	3.01	4.041e-05	X	X	X	X	X	X	X	X	2	2	2.49	2.885e-05
KLC1	NP_001123579.1	X	X	X	X	2	2	5.5	4.182e-05	X	X	X	X	3	9	8.41	0.00015618	4	7	10.19	0.00013262	4	9	9.87	0.00017857	3	10	7.77	0.00019701	X	X	X	X	X	X	X	X	3	5	6.47	0.00016779	1	2	2.27	5.453e-05	2	4	5.66	8.991e-05
MAPRE1	NP_036457.1	X	X	X	X	1	2	6.72	9.643e-05	X	X	X	X	X	X	X	X	1	2	6.72	8.738e-05	1	4	7.46	0.00018301	1	2	6.72	9.086e-05	2	7	13.81	0.00051307	X	X	X	X	2	3	14.18	0.00023216	1	2	7.09	0.00012575	2	3	14.18	0.0001555
TLN1	NP_006280.3	X	X	X	X	X	X	X	X	3	5	2.48	3.084e-05	1	2	0.83	8.44e-06	5	9	4.64	4.147e-05	4	7	3.9	3.378e-05	2	2	2.52	9.58e-06	X	X	X	X	2	5	1.65	2.553e-05	2	3	1.81	2.449e-05	X	X	X	X	2	4	1.5	2.187e-05
EIF5	NP_892116.2	X	X	X	X	X	X	X	X	3	5	8.35	0.00018181	1	2	4.64	4.976e-05	2	3	7.19	8.15e-05	4	7	12.99	0.00019915	2	3	8.12	8.475e-05	X	X	X	X	2	3	8.12	9.029e-05	X	X	X	X	X	X	X	X	3	7	10.44	0.00022561
PDIA4	NP_004902.1	X	X	X	X	X	X	X	X	4	8	9.61	0.00019438	3	4	7.75	6.651e-05	X	X	X	X	5	8	11.47	0.00015209	2	3	3.26	5.663e-05	X	X	X	X	2	3	4.65	6.034e-05	2	3	5.58	9.646e-05	X	X	X	X	3	6	7.44	0.00012922
BAG4	NP_004865.1	X	X	X	X	X	X	X	X	X	X	X	X	2	2	6.13	4.693e-05	3	5	12.69	0.0001281	2	2	6.78	5.366e-05	2	2	9.63	5.328e-05	X	X	X	X	3	3	12.04	8.516e-05	3	4	14.22	0.00018153	2	3	6.78	0.00011062	X	X	X	X
MORC4	NP_078933.3	1	2	2.03	2.546e-05	2	4	4.48	5.516e-05	2	3	5.34	5.018e-05	2	3	4.7	3.434e-05	4	6	7.79	7.497e-05	2	3	4.91	3.926e-05	1	2	2.03	2.599e-05	1	3	3.31	6.289e-05	2	2	5.34	2.769e-05	X	X	X	X	X	X	X	X	X	X	X	X
SETDB1	NP_001138887.1	2	4	3.72	3.695e-05	1	2	1.16	2.002e-05	2	3	4.88	3.642e-05	3	5	4.88	4.153e-05	3	5	4.57	4.535e-05	3	4	4.8	3.799e-05	1	2	2.32	1.886e-05	2	3	2.32	4.565e-05	3	5	6.04	5.024e-05	X	X	X	X	X	X	X	X	X	X	X	X
SMARCA2	NP_003061.3	2	0	1.45	X	2	0	1.32	X	2	0	2.45	X	4	0	2.64	X	3	1.2	2.58	8.84e-06	5	0	3.4	X	2	0	1.76	X	1	0	0.94	X	3	0	2.58	X	X	X	X	X	X	X	X	X	X	X	X	X
GET4	NP_057033.2	1	4	3.36	0.00014589	1	2	3.36	7.903e-05	2	3	10.09	0.00014378	2	6	7.95	0.00019678	1	2	3.36	7.161e-05	4	13	13.46	0.00048748	2	2	7.95	7.447e-05	1	2	3.36	0.00012014	X	X	X	X	X	X	X	X	X	X	X	X	4	8	25.08	0.00033984
CDK5RAP2	NP_060719.4	2	4	2.27	2.52e-05	5	8	6.55	5.461e-05	3	5	3.28	4.139e-05	10	16	9.14	9.064e-05	7	10	7.4	6.185e-05	4	12	4.38	7.773e-05	6	13	5.92	8.361e-05	X	X	X	X	2	2	1.74	1.371e-05	X	X	X	X	4	6	4.01	5.341e-05	X	X	X	X
MGA	NP_001074010.2	5	0	4.55	X	4	2	3.43	9.05e-06	2	1.5	1.96	8.23e-06	4	3.5	3.75	1.314e-05	5	4.5	3.5	1.845e-05	6	8	4.62	3.435e-05	3	2.5	2.03	1.066e-05	X	X	X	X	2	2.5	1.47	1.136e-05	X	X	X	X	4	3	2.7	1.77e-05	X	X	X	X
MGA	NP_001157745.1	6	13	4.73	5.059e-05	4	2	3.2	8.43e-06	2	1.5	1.83	7.67e-06	4	3.5	3.49	1.225e-05	5	4.5	3.26	1.719e-05	5	0	3.59	X	3	2.5	1.89	9.93e-06	X	X	X	X	2	2.5	1.37	1.058e-05	X	X	X	X	4	3	2.51	1.649e-05	X	X	X	X
MYO1D	NP_056009.1	12	32	16.8	0.00037938	3	5	4.77	6.422e-05	6	18	9.54	0.00028041	6	18	10.34	0.00019189	3	3	4.37	3.492e-05	14	33	20.08	0.00040223	7	13	10.54	0.00015733	X	X	X	X	11	26	13.02	0.00033526	X	X	X	X	X	X	X	X	10	23	14.31	0.00031759
VPS53	NP_001121631.1	3	5	7.45	7.168e-05	1	2	2.88	3.106e-05	1	2	1.44	3.767e-05	4	8	12.62	0.00010312	2	2	6.25	2.815e-05	2	2	6.49	2.948e-05	3	5	7.09	7.317e-05	X	X	X	X	1	2	2.88	3.118e-05	X	X	X	X	X	X	X	X	4	5	10.58	8.348e-05
PNO1	NP_064528.1	1	4	6.35	0.00018931	2	3	13.49	0.00015383	4	8	19.84	0.00049751	2	4	7.94	0.00017023	2	3	11.9	0.00013939	4	12	17.86	0.0005839	3	6	13.49	0.00028988	X	X	X	X	4	8	19.84	0.00041181	X	X	X	X	X	X	X	X	3	7	13.49	0.00038586
PDLIM7	NP_005442.2	3	3	17.94	7.829e-05	1	2	6.78	5.655e-05	1	2	8.32	6.858e-05	3	5	17.94	0.00011733	1	2	6.78	5.124e-05	2	4	15.1	0.00010733	1	2	6.78	5.328e-05	X	X	X	X	3	4	18.16	0.00011354	X	X	X	X	X	X	X	X	1	3	6.78	9.119e-05
RBM34	NP_055829.2	3	5	10.7	0.00013868	1	4	4.88	0.0001202	2	4	7.91	0.00014578	2	3	7.67	7.482e-05	2	4	7.44	0.00010891	1	2	4.88	5.703e-05	2	3	7.91	8.494e-05	X	X	X	X	2	5	7.67	0.00015084	X	X	X	X	X	X	X	X	3	4	10	0.00012922
AKAP8	NP_005849.1	1	4	2.89	6.894e-05	3	3	8.09	5.602e-05	2	2	4.62	4.529e-05	2	4	3.03	6.199e-05	4	10	11.27	0.0001692	2	2	5.78	3.544e-05	3	7	7.08	0.00012316	X	X	X	X	1	2	2.89	3.749e-05	X	X	X	X	X	X	X	X	2	3	5.78	6.022e-05
GTF2H1	NP_005307.1	2	4	7.85	8.706e-05	1	2	2.92	4.716e-05	1	2	4.93	5.72e-05	3	6	10.22	0.00011742	2	2	7.12	4.273e-05	2	3	6.57	6.713e-05	1	5	4.93	0.00011109	X	X	X	X	2	3	7.48	7.102e-05	X	X	X	X	X	X	X	X	2	2	4.2	5.07e-05
IFFO1	NP_001034759.1	2	3	8.53	6.355e-05	2	7	8.7	0.00016066	2	2	10.12	5.567e-05	2	3	8.53	5.715e-05	2	4	8.7	8.319e-05	3	3	12.43	6.534e-05	1	2	3.91	4.325e-05	X	X	X	X	2	4	6.22	9.216e-05	X	X	X	X	X	X	X	X	1	2	2.31	4.935e-05
TBC1D4	NP_001273587.1	3	5	3.88	4.623e-05	2	1	1.63	1.002e-05	2	3	2.02	3.645e-05	3	3	2.87	2.494e-05	2	3	1.86	2.723e-05	4	5	3.72	4.753e-05	4	6	3.18	5.663e-05	X	X	X	X	5	7	6.05	7.039e-05	X	X	X	X	X	X	X	X	2	3	2.33	3.23e-05
GLI3	NP_000159.3	2	3	2.78	2.265e-05	1	2	1.08	1.636e-05	1	2	1.77	1.984e-05	4	7	5.38	4.751e-05	2	5	2.85	3.705e-05	5	11	5.82	8.537e-05	1	2	1.9	1.541e-05	X	X	X	X	3	6	3.67	4.926e-05	X	X	X	X	X	X	X	X	2	7	1.9	6.154e-05
FBXO3	NP_036307.2	2	4	3.61	0.00010129	1	4	3.61	0.00010974	1	2	3.61	6.655e-05	2	4	7.22	9.108e-05	2	3	7.22	7.458e-05	1	2	3.61	5.207e-05	2	4	3.61	0.0001034	X	X	X	X	1	2	3.61	5.508e-05	X	X	X	X	X	X	X	X	1	5	3.61	0.00014746
RGPD1	NP_001019628.3	3	0.75	2.75	5.12e-06	1	0	0.74	X	1	0	0.69	X	4	4.16667	4.35	2.556e-05	2	0.25	1.54	1.67e-06	5	0.75	4.06	5.26e-06	4	0.5	3.83	3.48e-06	X	X	X	X	4	0.25	3.38	1.86e-06	X	X	X	X	X	X	X	X	X	X	X	X
RPAP1	NP_056355.2	6	8	7.82	6.85e-05	3	4	4.09	3.71e-05	2	2	2.37	2.25e-05	8	10	9.69	7.699e-05	3	6	3.95	5.043e-05	5	9	7.18	7.922e-05	6	11	8.26	9.614e-05	X	X	X	X	X	X	X	X	5	6	7.04	8.933e-05	3	3	5.17	3.629e-05	X	X	X	X
SKIV2L	NP_008860.4	5	12	9.15	0.00011486	4	8	6.34	8.296e-05	3	4	5.86	5.031e-05	5	9	8.03	7.746e-05	2	3	3.53	2.819e-05	3	5	4.09	4.921e-05	4	8	7.14	7.817e-05	X	X	X	X	X	X	X	X	1	3	1.85	4.993e-05	2	5	2.49	6.762e-05	X	X	X	X
KIF20B	NP_001271188.1	2	5	1.87	3.277e-05	3	5	2.8	3.55e-05	2	2	2.58	1.722e-05	2	4	1.76	2.357e-05	2	3	1.43	1.93e-05	2	3	1.65	2.021e-05	X	X	X	X	1	3	0.93	3.238e-05	2	2	1.76	1.426e-05	1	2	0.93	2.279e-05	X	X	X	X	X	X	X	X
UTP18	NP_057085.2	2	2	6.47	4.29e-05	3	8	10.25	0.00018592	2	3	6.47	8.456e-05	2	2	8.81	3.858e-05	3	6	11.33	0.00012635	3	4	9.53	8.822e-05	X	X	X	X	2	3	6.83	0.00010599	3	5	9.71	0.00011666	X	X	X	X	1	2	3.06	6.061e-05	X	X	X	X
AMFR	NP_001135.3	2	4	8.4	7.419e-05	1	2	5.44	4.019e-05	2	3	9.02	7.312e-05	1	4	5.44	6.671e-05	2	3	7.47	5.463e-05	2	5	9.02	9.535e-05	X	X	X	X	2	2	9.33	6.11e-05	3	4	11.2	8.07e-05	X	X	X	X	X	X	X	X	2	3	6.53	6.481e-05
TRAFD1	NP_006691.1	3	4	12.2	8.197e-05	2	2	5.84	4.44e-05	4	8	17.18	0.00021542	1	3	3.09	5.528e-05	2	4	5.15	8.047e-05	3	3	15.12	6.321e-05	X	X	X	X	2	3	5.15	0.00010125	4	8	13.4	0.00017831	X	X	X	X	X	X	X	X	3	4	11.51	9.547e-05
ZNF212	NP_036388.2	2	4	6.46	9.638e-05	1	0	3.23	X	2	2.66667	6.46	8.443e-05	1	0	3.23	X	1	1.33333	3.23	3.154e-05	1	0	3.23	X	X	X	X	X	X	X	X	X	2	2.5	6.46	6.552e-05	1	0.666667	3.23	2.793e-05	1	0	3.23	X	X	X	X	X
ZNF282	NP_003566.1	1	0	2.38	X	1	0	2.38	X	1	0	2.38	X	1	0	2.38	X	1	1.33333	2.38	2.327e-05	2	1.57143	4.62	2.872e-05	X	X	X	X	X	X	X	X	3	3.75	6.11	7.25e-05	1	0.666667	2.38	2.061e-05	1	0	2.38	X	X	X	X	X
YY1AP1	NP_001185832.1	2	2.5	5.18	3.358e-05	1	0	2.59	X	2	2	2.7	3.53e-05	3	4	6.76	4.831e-05	4	6	6.87	7.911e-05	2	4.66667	5.18	6.444e-05	X	X	X	X	X	X	X	X	2	0	2.7	X	1	1.5	2.59	3.503e-05	X	X	X	X	2	2	2.7	3.129e-05
PSMD8	NP_002803.2	3	5	20.57	0.00017038	1	3	9.43	0.00011076	2	2	13.43	8.955e-05	2	3	13.43	9.192e-05	2	4	14	0.00013381	2	3	13.43	0.0001051	X	X	X	X	X	X	X	X	3	4	13.71	0.00014825	X	X	X	X	X	X	X	X	2	2	13.43	7.938e-05
MZT2A	NP_001078834.1	1	0	8.23	X	1	0	8.23	X	1	0	8.23	X	1	1	13.92	6.788e-05	1	2	8.23	0.00014821	1	1.5	8.23	0.00011641	X	X	X	X	X	X	X	X	X	X	X	X	2	1.5	24.68	0.00019689	1	1	8.23	0.00010665	1	0	8.23	X
NUBP2	NP_036357.1	7	15	37.27	0.00066015	3	4	22.88	0.00019072	1	2	9.59	0.00011566	2	6	19.56	0.00023744	4	11	28.78	0.00047525	X	X	X	X	6	14	46.13	0.00062897	2	5	13.28	0.00036242	2	4	19.56	0.00019147	X	X	X	X	4	10	34.69	0.00062179	X	X	X	X
EIF2B3	NP_001160060.1	2	2	11.65	5.79e-05	2	2	10.68	6.273e-05	1	2	5.1	7.608e-05	4	4	20.87	0.00010412	2	6	7.28	0.00017051	X	X	X	X	3	5	10.68	0.00014776	2	4	10.92	0.00019071	2	2	7.28	6.297e-05	X	X	X	X	2	6	7.28	0.00024539	X	X	X	X
PRKD2	NP_001073351.1	3	3	7.07	4.963e-05	2	4	6.24	7.169e-05	1	2	2.36	4.347e-05	2	3	5.55	4.462e-05	3	5	8.46	8.12e-05	X	X	X	X	3	6	8.6	0.00010132	2	3	2.91	8.173e-05	2	3	5.27	5.398e-05	X	X	X	X	1	2	2.22	4.674e-05	X	X	X	X
SCNM1	NP_076946.1	1	2	9.13	0.00010371	1	2	7.83	0.00011236	2	3	8.7	0.00020441	1	2	9.13	9.326e-05	1	2	5.22	0.00010181	X	X	X	X	3	5	18.7	0.00026468	2	4	18.7	0.00034162	3	8	18.26	0.00045121	X	X	X	X	X	X	X	X	3	4	22.61	0.00024158
MAP2K2	NP_109587.1	2	3	12.75	8.945e-05	1	4	8.75	0.00012921	1	2	8.75	7.836e-05	1	0	5.5	X	2	4	11.75	0.00011708	X	X	X	X	3	4	17.5	0.00012175	1	1	3	4.911e-05	1	2	8.75	6.486e-05	X	X	X	X	X	X	X	X	1	2	8.75	6.946e-05
CDT1	NP_112190.2	1	2	3.11	4.369e-05	2	3	8.79	7.1e-05	1	2	3.48	5.741e-05	3	5	9.71	9.821e-05	3	5	11.9	0.00010722	X	X	X	X	2	4	8.79	8.919e-05	3	4	11.9	0.00014391	1	2	3.11	4.752e-05	X	X	X	X	X	X	X	X	2	4	8.79	0.00010177
DNA2	NP_001073918.2	6	14	7.83	0.00015752	6	11	9.91	0.00013409	1	4	1.6	5.914e-05	6	16	8.4	0.00016188	5	12	7.26	0.00013255	X	X	X	X	8	13	9.62	0.00014932	5	7	8.21	0.00012972	X	X	X	X	2	6	3.02	0.00011739	3	5	4.72	7.948e-05	X	X	X	X
NPM3	NP_008924.1	3	4	32.02	0.00026802	3	4	24.72	0.00029037	1	2	11.8	0.00017609	4	11	51.12	0.00066274	3	8	24.72	0.00052622	X	X	X	X	2	5	30.9	0.000342	3	8	24.72	0.00088284	X	X	X	X	2	6	20.22	0.00069908	X	X	X	X	1	2	11.8	0.00015608
GNL3	NP_055181.3	3	5	10.02	0.00010862	4	8	8.38	0.00018829	2	2	5.65	5.709e-05	2	5	6.38	9.767e-05	3	3	8.38	6.398e-05	X	X	X	X	2	4	5.65	8.871e-05	2	3	10.02	0.00010734	X	X	X	X	X	X	X	X	4	11	13.84	0.00033762	1	2	4.37	5.06e-05
EMC1	NP_001258356.1	3	4	4.84	4.809e-05	1	2	1.61	2.605e-05	1	2	1.61	3.16e-05	2	2	3.02	2.162e-05	2	2	3.02	2.361e-05	X	X	X	X	1	2	1.61	2.455e-05	X	X	X	X	4	10	6.75	0.00013077	2	2	3.23	4.181e-05	1	5	1.61	8.493e-05	X	X	X	X
ZNF100	NP_775802.2	6	6.33333	14.21	0.00013937	2	2	4.43	4.768e-05	1	2	2.21	5.783e-05	6	10.4615	18.82	0.000207	2	2.66667	4.43	5.761e-05	X	X	X	X	1	0	2.21	X	X	X	X	X	5	6.25	13.47	0.00014959	3	4	6.27	0.00015306	X	X	X	X	2	4	4.43	0.00010252
TFB2M	NP_071761.1	5	8	17.17	0.00024094	2	3	7.07	9.789e-05	4	4	15.4	0.0001583	4	6	17.42	0.00016249	X	X	X	X	3	3	12.37	9.289e-05	2	4	13.38	0.00012298	1	2	3.28	9.921e-05	1	2	3.28	6.552e-05	3	5	13.64	0.00026186	X	X	X	X	X	X	X	X
MCM9	NP_060166.2	6	10	7.09	0.00010435	1	2	1.84	2.261e-05	1	2	1.84	2.742e-05	2	2	2.62	1.877e-05	X	X	X	X	2	3	3.85	3.218e-05	1	2	1.84	2.13e-05	3	3	3.06	5.156e-05	1	2	1.84	2.27e-05	2	3	3.5	5.443e-05	X	X	X	X	X	X	X	X
TADA2B	NP_689506.2	2	3	9.76	8.519e-05	2	3	7.38	9.23e-05	2	4	9.76	0.00014925	3	5	13.57	0.00012767	X	X	X	X	3	9	15.95	0.00026276	3	5	13.81	0.00014494	2	2	5.71	9.354e-05	2	3	7.14	9.266e-05	X	X	X	X	X	X	X	X	2	3	11.19	9.922e-05
INTS5	NP_085131.1	5	14	6.97	0.00016386	1	2	1.37	2.536e-05	5	7	8.34	0.00010766	4	8	5.4	8.419e-05	X	X	X	X	4	8	6.38	9.627e-05	3	7	4.81	8.364e-05	1	2	1.86	3.855e-05	5	7	7.95	8.911e-05	X	X	X	X	X	X	X	X	2	4	4.02	5.453e-05
ILK	NP_004508.1	2	2	3.1	5.277e-05	3	5	11.06	0.00014294	1	2	3.1	6.934e-05	2	4	7.52	9.491e-05	X	X	X	X	2	2	7.74	5.426e-05	4	5	13.94	0.00013468	1	3	4.42	0.00013038	X	X	X	X	2	3	6.19	0.00013765	X	X	X	X	2	4	7.52	0.00012293
RBM14	NP_006319.1	2	2	7.17	3.566e-05	4	10	13.6	0.00019315	2	4	6.73	9.37e-05	1	2	1.79	3.206e-05	X	X	X	X	3	6	8.37	0.00010997	1	0	2.09	X	2	3	3.44	8.809e-05	X	X	X	X	X	X	X	X	2	3	8.52	7.556e-05	2	3	6.73	6.229e-05
PIH1D1	NP_060386.1	2	6	13.79	0.00024676	1	2	4.83	8.911e-05	3	8	25.52	0.00043232	4	10	25.52	0.0003698	X	X	X	X	4	8	25.52	0.00033826	3	6	13.79	0.0002519	X	X	X	X	2	4	20.69	0.00017893	2	3	13.79	0.00021455	X	X	X	X	2	3	16.55	0.0001437
KDM4B	NP_055830.1	3	6	5.2	6.529e-05	2	4	3.01	4.716e-05	4	5	6.93	7.149e-05	3	7	4.74	6.849e-05	X	X	X	X	3	8	4.65	8.95e-05	3	6	5.02	6.665e-05	X	X	X	X	3	5	5.11	5.918e-05	1	2	1.28	3.785e-05	X	X	X	X	2	4	3.1	5.07e-05
URB1	NP_055640.2	6	11	5.02	5.777e-05	4	4	3.74	2.276e-05	3	3	2.99	2.07e-05	5	9	3.43	4.25e-05	X	X	X	X	3	4	2.51	2.16e-05	7	11	5.86	5.897e-05	X	X	X	X	5	9	3.96	5.141e-05	2	2	1.81	1.826e-05	X	X	X	X	1	2	0.75	1.223e-05
CDK9	NP_001252.1	1	2	4.3	6.412e-05	1	2	5.91	6.947e-05	3	7	15.05	0.0002949	3	5	12.9	0.00014414	X	X	X	X	3	7	15.05	0.00023074	5	8	21.77	0.00026183	X	X	X	X	3	8	11.83	0.00027897	X	X	X	X	X	X	X	X	3	3	13.44	0.00011202
PES1	NP_001230154.1	4	6	14.58	0.00012275	2	2	7.72	4.433e-05	6	10	15.09	0.00026881	4	6	15.44	0.00011037	X	X	X	X	6	13	19.73	0.00027342	X	X	X	X	3	4	11.49	0.00013477	6	10	11.66	0.00022251	2	3	4.8	0.00010672	X	X	X	X	6	7	15.27	0.00016679
SPAG9	NP_001123999.1	2	3	3.43	2.729e-05	4	6	5.49	5.914e-05	2	3	3.13	3.586e-05	1	2	0.99	1.636e-05	X	X	X	X	2	2	4.35	1.871e-05	X	X	X	X	X	X	X	X	2	2	2.82	1.979e-05	2	2	3.36	3.164e-05	X	X	X	X	X	X	X	X
TM9SF3	NP_064508.3	2	3	6.28	6.075e-05	3	4	8.49	8.775e-05	2	3	3.74	7.982e-05	2	3	6.45	5.462e-05	X	X	X	X	X	X	X	X	3	6	8.15	0.00012402	3	3	8.49	0.00010005	2	5	6.45	0.00011012	X	X	X	X	1	2	2.04	5.722e-05	X	X	X	X
JMJD6	NP_001074930.1	1	2	5.56	5.762e-05	2	2	12.08	6.242e-05	2	3	6.76	0.00011356	X	X	X	X	2	3	10.14	8.484e-05	2	6	10.87	0.00017771	2	3	7.49	8.823e-05	1	2	4.83	9.489e-05	3	4	12.32	0.00012533	X	X	X	X	X	X	X	X	2	5	7.49	0.00016777
TRMT44	NP_689757.2	4	7	9.91	0.00011029	3	8	8.19	0.00013655	4	8	10.96	0.00016562	X	X	X	X	3	10	7.79	0.00015467	3	5	9.51	8.099e-05	2	4	6.47	6.433e-05	3	7	6.87	0.00018164	3	9	8.85	0.00015423	X	X	X	X	X	X	X	X	4	10	10.83	0.0001835
VWA8	NP_055873.1	4	8	3.04	5.009e-05	5	9	5.25	6.105e-05	3	3	2.47	2.468e-05	X	X	X	X	4	8	2.36	4.917e-05	2	3	1.89	1.931e-05	8	12	6.67	7.669e-05	X	X	X	X	2	2	1.99	1.362e-05	4	4	3.88	4.355e-05	X	X	X	X	2	2	2.41	1.458e-05
ZNF226	NP_057528.2	1	2	1.37	2.971e-05	1	2	1.87	3.218e-05	2	3	3.36	5.855e-05	X	X	X	X	2	2	3.49	2.916e-05	3	3.33333	4.48	5.09e-05	1	2	1.37	3.032e-05	X	X	X	X	3	5	5.6	8.077e-05	1	3	1.37	7.748e-05	X	X	X	X	1	4	1.37	6.92e-05
MYBL2	NP_001265539.1	2	4	6.36	7.057e-05	3	5	14.05	9.557e-05	2	2	4.44	4.637e-05	X	X	X	X	3	4	10.36	6.928e-05	3	3	10.5	5.442e-05	2	6	4.73	0.00010806	X	X	X	X	3	5	4.73	9.595e-05	X	X	X	X	1	3	5.18	7.478e-05	3	4	5.33	8.22e-05
POLA1	NP_058633.2	1	2	0.89	1.632e-05	5	7	8.69	6.187e-05	3	5	4.38	5.36e-05	X	X	X	X	3	5	5.4	4.004e-05	5	11	7.25	9.226e-05	4	6	6.84	4.997e-05	X	X	X	X	2	3	2.53	2.662e-05	X	X	X	X	1	4	1.09	4.61e-05	4	7	5.27	6.651e-05
NFRKB	NP_001137307.1	1	2	2.23	1.836e-05	2	2	5	1.989e-05	2	4	5	4.826e-05	X	X	X	X	1	2	2.23	1.803e-05	3	4	7.47	3.776e-05	1	3	2.23	2.812e-05	X	X	X	X	2	5	4.08	4.993e-05	X	X	X	X	2	4	4.23	5.189e-05	2	4	4.08	4.277e-05
GFPT2	NP_005101.1	2	0	5.28	X	2	0	5.28	X	1	1	1.47	2.298e-05	X	X	X	X	1	0	3.23	X	1	1	3.23	1.798e-05	3	0	6.74	X	X	X	X	X	1	1	1.47	1.902e-05	X	X	X	X	3	1.27273	7.04	3.145e-05	2	1.5	4.69	3.055e-05
SNX18	NP_001096045.1	1	2	1.92	3.823e-05	1	3	2.56	6.212e-05	2	3	4.49	7.534e-05	X	X	X	X	1	2	2.56	3.753e-05	3	5	6.41	9.825e-05	1	2	1.92	3.902e-05	X	X	X	X	2	3	3.85	6.237e-05	X	X	X	X	X	X	X	X	1	4	1.92	8.904e-05
RCC1	NP_001041659.1	2	3	5.97	7.916e-05	1	3	5.97	8.576e-05	1	2	5.97	6.934e-05	X	X	X	X	1	2	5.97	5.181e-05	1	2	5.97	5.426e-05	1	2	3.32	5.387e-05	X	X	X	X	X	X	X	X	2	2	5.53	9.177e-05	X	X	X	X	1	2	5.97	6.146e-05
SUPT6H	NP_003161.2	2	3	1.85	2.073e-05	1	4	1.16	2.995e-05	5	8	4.98	7.264e-05	X	X	X	X	X	X	X	X	5	6	5.1	4.263e-05	2	4	1.91	2.822e-05	X	X	X	X	X	X	X	X	3	3	2.72	3.605e-05	X	X	X	X	2	2	2.14	1.61e-05
[truncated: 3,562 more rows]
[truncated: 17 more columns]

## Sheet: Statistics
S1 Table. BRMS1 data statistics
[truncated: 1,176 more rows]
