# Supplementary material for: Perturbation of BRMS1 interactome reveals pathways that impact metastasis
Source: PLoS One. 2021 Nov 17;16(11):e0259128. doi: 10.1371/journal.pone.0259128 (PMC8598058; doi:10.1371/journal.pone.0259128)
Supplement: S1 File — (XLSX) [file pone.0259128.s010.xlsx]

## Sheet: BRMS1_SCL
			Control dNSAF values						Experimental dNSAF values				PLGEM	PLGEM	PLGEM	QSPEC	QSPEC	QSPEC	Control MS/MS spectra						Experimental MS/MS spectra				Protein
Gene	Locus	Description	Control #1	Control #2	Control #3	Control #4	Control #5	Control #6	Experiment HaloBRMS1 #1	Experiment HaloBRMS1 #2	Experiment HaloBRMS1 #3	Experiment HaloBRMS1 #4	STN	unadjusted p value	FDR	log2FC (>2)	Z	FDR up	Control #1	Control #2	Control #3	Control #4	Control #5	Control #6	Experiment HaloBRMS1 #1	Experiment HaloBRMS1 #2	Experiment HaloBRMS1 #3	Experiment HaloBRMS1 #4	Length	Gene
SUDS3	NP_071936.2	sin3 histone deacetylase corepressor complex component SDS3 [Homo sapiens]	0	0	0	0	0	0	0.0496322	0.0295205	0.0197882	0.0277553	1.5703	0	0	5.457	22.8077	0	0	0	0	0	0	0	444	437	151	331	328	SUDS3
BRMS1	NP_001020128.1	0 genes:. 2 proteins in this group did not match any genes. NP_001020128.1:breast cancer metastasis-suppressor 1 isoform 2 [Homo sapiens] ;NP_056214.1:breast cancer metastasis-suppressor 1 isoform 1 [Homo sapiens] ;	0	0	0	0	0	0	0.00695375	0.0226157	0.0167487	0.0193474	1.52066	0	0	5.252	13.6481	0	0	0	0	0	0	0	55	296	113	204	290	BRMS1
ARID4A	NP_002883.3	AT-rich interactive domain-containing protein 4A isoform I [Homo sapiens]	0	0	0	0	0	0	0.00451939	0.00550227	0.00064971	0.00562442	1.41487	5.35714e-05	0.0012	5.091	17.0101	0	0	0	0	0	0	0	154.939	312.149	19	257.052	1257	ARID4A
SIN3A	NP_056292.1	paired amphipathic helix protein Sin3a [Homo sapiens]	0.00019588	0	0	0	0	0	0.0237292	0.0144572	0.00530119	0.0139836	1.50343	0	0	5.037	30.0726	0	12	0	0	0	0	0	823.866	830.609	157	647.226	1273	SIN3A
ARID4B	NP_057458.4	AT-rich interactive domain-containing protein 4B isoform 1 [Homo sapiens]	0	0	0	0	0	0	0.00489227	0.00454039	0.00045867	0.00511392	1.40838	5.35714e-05	0.0012	4.859	19.4032	0	0	0	0	0	0	0	175.061	268.851	14	243.948	1312	ARID4B
RBBP7	NP_002884.1	histone-binding protein RBBP7 isoform 2 [Homo sapiens]	0.00019558	9.643e-05	9.938e-05	0.00011617	0	0	0.0071605	0.028541	0.0024273	0.00951736	1.47569	0	0	4.788	19.327	0	4	1.5	1.66667	1	0	0	83	547.448	24	147.067	425	RBBP7
SAP30	NP_003855.1	histone deacetylase complex subunit SAP30 [Homo sapiens]	0	0	0	0	0	0	0.026499	0.00574074	0.00136766	0.00725098	1.48503	0	0	4.293	8.0022	0	0	0	0	0	0	0	159	57	7	58	220	SAP30
RBBP7	NP_001185648.1	histone-binding protein RBBP7 isoform 1 [Homo sapiens]	0.00017723	8.738e-05	9.006e-05	0.00010527	0	0	0.00648873	0	0.00219958	0.0172489	1.41812	5.35714e-05	0.0012	4.142	13.5824	0	4	1.5	1.66667	1	0	0	83	0	24	294.133	469	RBBP7
HDAC1	NP_004955.2	histone deacetylase 1 [Homo sapiens]	0.00030794	0	0	0	0	0.00059053	0.012226	0.0104815	0.00150487	0.00582632	1.4016	5.35714e-05	0.0012	4.119	19.6897	0	7.14286	0	0	0	0	1.5	160.723	228.011	16.875	102.106	482	HDAC1
SAP30L	NP_078908.1	histone deacetylase complex subunit SAP30L isoform 1 [Homo sapiens]	0	0	0	0	0	0	0.00721283	0.00787005	0.00093953	0.00513503	1.43512	1.78571e-05	0.000666667	3.725	9.1594	0	0	0	0	0	0	0	36	65	4	34.1667	183	SAP30L
RBBP4	NP_005601.1	histone-binding protein RBBP4 isoform a [Homo sapiens]	0.00058673	0	3.975e-05	0	0	0	0.00681542	0.00649346	0.00111251	0.00380522	1.35775	8.92857e-05	0.00153846	3.123	12.737	0	12	0	0.666667	0	0	0	79	124.552	11	58.8	425	RBBP4
HDAC2	NP_001518.3	histone deacetylase 2 [Homo sapiens]	0.00054748	0	0.00025966	0	0	0.00058327	0.00475422	0.00503938	0.00089182	0.00433377	1.24064	0.00025	0.00373333	2.926	13.4519	0	12.8571	0	5	0	0	1.5	63.2768	110.989	10.125	76.8944	488	HDAC2
ING1	NP_937862.1	inhibitor of growth protein 1 isoform A [Homo sapiens]	0	0	0	0	0	0	0.00446816	0.00262075	0.00092438	0.00187301	1.37467	7.14286e-05	0.00145455	3.222	7.4245	3e-06	0	0	0	0	0	0	34	33	6	19	279	ING1
SAP130	NP_001139400.1	histone deacetylase complex subunit SAP130 isoform a [Homo sapiens]	0	0	0	0	0	0	0	0.0007529	5.953e-05	0.00096504	1.19735	0.000464286	0.00611765	3.049	6.6938	2.8e-05	0	0	0	0	0	0	0	36.8	1.5	38	1083	SAP130
FAM60A	NP_067061.1	protein FAM60A [Homo sapiens]	0	0	0	0	0	0	0.0026545	0.00230596	0	0.00199122	1.34473	8.92857e-05	0.00153846	2.686	6.0107	0.000178	0	0	0	0	0	0	16	23	0	16	221	FAM60A
SIN3B	NP_001284524.1	paired amphipathic helix protein Sin3b isoform 2 [Homo sapiens]	0	0	0	0	0	0	0.00032881	0.00043905	0	0.00031092	1.11971	0.000857143	0.0101053	2.467	5.9694	0.000199	0	0	0	0	0	0	10.1337	22.3912	0	12.7742	1130	SIN3B
CALU	NP_001186600.1	0 genes:. 2 proteins in this group did not match any genes. NP_001186600.1:calumenin isoform c precursor [Homo sapiens] ;NP_001210.1:calumenin isoform a precursor [Homo sapiens] ;	0.000193	0	0	0	0	0	0.00056757	0.00212654	0	0.00127726	1.21272	0.000392857	0.0055	2.383	5.6916	0.000393	3	0	0	0	0	0	5	31	0	15	323	CALU
TNRC18	NP_001073964.2	trinucleotide repeat-containing gene 18 protein [Homo sapiens]	0	0	0	0	0	0	0.00023472	8.958e-05	0	0.0001112	0.916798	0.00505357	0.04528	2.521	5.45	0.000697	0	0	0	0	0	0	19	12	0	12	2968	TNRC18
ING2	NP_001555.1	inhibitor of growth protein 2 isoform 1 [Homo sapiens]	0	0	0	0	0	0	0.00078568	0.00087046	0	0.00088405	1.24299	0.00025	0.00373333	2.011	4.1507	0.009566	0	0	0	0	0	0	6	11	0	9	280	ING2
TUBB2B	NP_821080.1	tubulin beta-2B chain [Homo sapiens]	0.00011674	0	5.695e-05	0	0	0	0.00016479	0.0005662	0	0.00110251	1.07773	0.00125	0.014	1.963	4.6323	0.003917	2.5	0	1	0	0	0	2	11.3713	0	17.8383	445	TUBB2B
SAP130	NP_078821.2	histone deacetylase complex subunit SAP130 isoform b [Homo sapiens]	0	0	0	0	0	0	0.00038485	0.00019451	6.152e-05	0	1.01496	0.00183929	0.019619	1.849	3.7407	0.018937	0	0	0	0	0	0	11	9.2	1.5	0	1048	SAP130
TUBB6	NP_115914.1	tubulin beta-6 chain isoform 1 [Homo sapiens]	2.33e-05	0	0.00026517	0	0	0	8.221e-05	0.00071623	0	0.00066585	0.917664	0.00496429	0.04528	1.486	3.989	0.012638	0.5	0	4.66667	0	0	0	1	14.4169	0	10.7974	446	TUBB6
NOP56	NP_006383.2	nucleolar protein 56 [Homo sapiens]	0.0002099	0	8.533e-05	0.00016624	0	0	0.00018518	0.00078334	0	0.00055563	0.806756	0.012875	0.0758947	1.478	4.369	0.006487	6	0	2	2	0	0	3	21	0	12	594	NOP56
CAD	NP_001293008.1	0 genes:. 2 proteins in this group did not match any genes. NP_001293008.1:CAD protein isoform 2 [Homo sapiens] ;NP_004332.2:CAD protein isoform 1 [Homo sapiens] ;	0.00014417	0	0	0	0	0	8.479e-05	0.00038944	0	0.00016538	0.770947	0.0160714	0.0923077	1.457	5.6934	0.000393	15	0	0	0	0	0	5	38	0	13	2162	CAD
LGALS3BP	NP_005558.1	galectin-3-binding protein precursor [Homo sapiens]	7.104e-05	0	0	0	0	0	0	0.00034088	0.00014695	0.0003291	0.971885	0.00308929	0.030087	1.449	3.1485	0.044855	2	0	0	0	0	0	0	9	2	7	585	LGALS3BP
TUBA1B	NP_006073.2	tubulin alpha-1B chain [Homo sapiens]	0.00462288	0.00290786	0.00730491	0.00031018	0.00447092	0.00925649	0.0258089	0.0144747	0.00295452	0.0136832	0.738778	0.019875	0.103022	1.405	22.7617	0	100.333	48	130	2.83333	17	22	317.462	294.625	31	224.375	451	TUBA1B
RCN2	NP_001258766.1	0 genes:. 2 proteins in this group did not match any genes. NP_001258766.1:reticulocalbin-2 isoform b precursor [Homo sapiens] ;NP_002893.1:reticulocalbin-2 isoform a precursor [Homo sapiens] ;	0.00074436	0	0.00113474	0.00117905	0	0	0.00153228	0.00330705	0.00102647	0.00238092	0.816371	0.01175	0.0752	1.392	6.8902	1.6e-05	12	0	15	8	0	0	14	50	8	29	335	RCN2
CKB	NP_001814.2	creatine kinase B-type [Homo sapiens]	0.00141805	0.00078882	0.00179592	0.00220299	0.00280183	0.00249026	0.00202092	0.00598945	0.00507679	0.00534193	0.584617	0.0511786	0.178667	1.342	11.1391	0	26	11	27	17	9	5	21	102.99	45	74	381	CKB
TUBB4B	NP_006079.1	tubulin beta-4B chain [Homo sapiens]	0.00025683	0.00012279	0.00020881	0.00095695	0.00039981	0.00163462	0.00024718	0.00211451	0.00053978	0.00061806	0.252618	0.316143	0.516905	1.311	5.3991	0.000781	5.5	2	3.66667	8.625	1.5	3.83333	3	42.4673	5.58824	10	445	TUBB4B
HSPA1B	NP_005337.2	heat shock 70 kDa protein 1B [Homo sapiens]	0.00410635	0.00201041	0.00391034	0.00460906	0.00359234	0.0099037	0.0092797	0.0149378	0.0103358	0.00826471	0.576617	0.0533929	0.178667	1.292	20.3097	0	126.669	47.1667	98.9062	59.8387	19.4138	33.4545	162.232	432.145	154.135	192.617	641	HSPA1B
HNRNPF	NP_004957.1	heterogeneous nuclear ribonucleoprotein F [Homo sapiens]	0.00055421	0	0.00110439	0.00025624	0.00257228	0.00480111	0.00044175	0.0032204	0.00383227	0.00122588	0.232173	0.358	0.545524	1.249	7.3845	4e-06	11.0683	0	18.0852	2.15385	9	10.5	5	60.3175	37	18.4971	415	HNRNPF
BTF3L4	NP_689478.1	transcription factor BTF3 homolog 4 isoform 1 [Homo sapiens]	0.00236733	0.00034584	0.00561383	0.00281238	0	0	0.00046412	0.00799343	0.00108819	0.0137519	0.738212	0.0198929	0.103022	1.19	7.9458	1e-06	18	2	35	9	0	0	2	57	4	79	158	BTF3L4
TUFM	NP_003312.3	elongation factor Tu, mitochondrial precursor [Homo sapiens]	0.00036536	0.0001201	0.00066837	0.00054256	0	0.00125115	0.00104758	0.00116873	0.00018894	0.00151119	0.434697	0.118982	0.280547	1.152	5.205	0.001205	8	2	12	5	0	3	13	24	2	25	455	TUFM
TUBB	NP_001280141.1	tubulin beta chain isoform a [Homo sapiens]	0.00703114	0.00300304	0.00842927	0.00429618	0.00460128	0.00981507	0.0216514	0.0156114	0.00735646	0.0154767	0.623524	0.0403214	0.150533	1.151	17.3338	0	157	51	154.333	40.375	18	24	274	326.922	79.4118	261.099	464	TUBB
TIMM50	NP_001001563.1	mitochondrial import inner membrane translocase subunit TIM50 [Homo sapiens]	0.00018228	0	0	0	0	0	0.00032162	0.00034013	0	0.00036189	0.888436	0.00669643	0.0535714	1.071	2.6438	0.084048	4	0	0	0	0	0	4	7	0	6	456	TIMM50
BASP1	NP_006308.3	brain acid soluble protein 1 [Homo sapiens]	0	0	0	0	0	0	0	0.00019522	0.00113613	0.00024232	1.18009	0.0005	0.00622222	1.038	1.9351	0.171874	0	0	0	0	0	0	0	2	6	2	227	BASP1
HRNR	NP_001009931.1	hornerin [Homo sapiens]	1.458e-05	0	0	0	0	0	5.146e-05	4.665e-05	3.016e-05	0	0.473062	0.0962321	0.239511	1.033	2.0947	0.148681	2	0	0	0	0	0	4	6	2	0	2850	HRNR
GPI	NP_000166.2	0 genes:. 2 proteins in this group did not match any genes. NP_000166.2:glucose-6-phosphate isomerase isoform 2 [Homo sapiens] ;NP_001276718.1:glucose-6-phosphate isomerase isoform 3 [Homo sapiens] ;	0.00022344	0	0.00040875	0.00026545	0	0	0.00039425	0.00043679	0.00038516	0.00069006	0.641773	0.0363036	0.143579	0.96	3.5306	0.026048	6	0	9	3	0	0	6	11	5	14	558	GPI
SNRPF	NP_003086.1	small nuclear ribonucleoprotein F [Homo sapiens]	0.00144976	0.00063539	0.00736699	0.0155008	0	0.0110324	0	0.00154585	0.00549789	0.0307018	0.327981	0.211946	0.412835	0.951	6.1355	0.00013	6	2	25	27	0	5	0	6	11	96	86	SNRPF
FBL	NP_001427.2	rRNA 2'-O-methyltransferase fibrillarin [Homo sapiens]	0.00077682	0	0.00063159	0	0	0	0.00022844	0.00144954	0	0.0013709	0.671197	0.0307857	0.132615	0.945	3.7822	0.017755	12	0	8	0	0	0	2	21	0	16	321	FBL
FOXK1	NP_001032242.1	forkhead box protein K1 [Homo sapiens]	0	0	0	0	0	0	0.00010004	0.00014778	0	7.504e-05	0.826828	0.010875	0.0738182	0.93	1.7274	0.205226	0	0	0	0	0	0	2	4.88889	0	2	733	FOXK1
HNRNPM	NP_005959.2	0 genes:. 2 proteins in this group did not match any genes. NP_005959.2:heterogeneous nuclear ribonucleoprotein M isoform a [Homo sapiens] ;NP_112480.2:heterogeneous nuclear ribonucleoprotein M isoform b [Homo sapiens] ;	0.00062624	0.00014971	6.943e-05	0.00033817	0	0	0.00070317	0.00072846	0.00011776	0.00060282	0.580764	0.0520357	0.178667	0.894	3.9979	0.012448	22	4	2	5	0	0	14	24	2	16	730	HNRNPM
BAHCC1	NP_001278253.1	BAH and coiled-coil domain-containing protein 1 [Homo sapiens]	0	0	0	0	0	0	2.779e-05	2.519e-05	0	3.127e-05	0.286093	0.262036	0.458492	0.868	1.5797	0.230981	0	0	0	0	0	0	2	3	0	3	2639	BAHCC1
LUC7L	NP_060502.1	putative RNA-binding protein Luc7-like 1 isoform a [Homo sapiens]	0.00014249	0	0.0001685	0.00017217	0	0.00133456	0	0.00028123	0.00048494	0.00053194	0.0404741	0.87025	0.927071	0.856	2.1102	0.146786	2.22857	0	2.16092	1.13333	0	2.28571	0	4.125	3.66667	6.28571	325	LUC7L
SF3B2	NP_006833.2	splicing factor 3B subunit 2 [Homo sapiens]	0.00018574	0.00027474	0.00028316	0.00137913	0.00212042	0.00063606	0.0015977	0.00089124	0	0.00107556	0.0632695	0.796946	0.878088	0.855	5.8457	0.00027	8	9	10	25	16	3	39	36	0	35	895	SF3B2
CPSF2	NP_059133.1	cleavage and polyadenylation specificity factor subunit 2 isoform 1 [Homo sapiens]	0.0005846	0	0.00012963	0.00063137	0	0	0.00042198	0.00102003	0	0.00045722	0.443181	0.113161	0.272559	0.833	3.9892	0.012638	22	0	4	10	0	0	9	36	0	13	782	CPSF2
HSP90AA1	NP_001017963.2	heat shock protein HSP 90-alpha isoform 1 [Homo sapiens]	0.00124986	0.00026394	0.00068252	0.00092842	0.00030864	0.00138257	0.00143183	0.00176428	0.00027962	0.00175843	0.321082	0.219357	0.421846	0.832	6.596	3.7e-05	51.3659	8.25	23	16.0588	2.22222	6.22222	33.35	68	5.55556	54.6	854	HSP90AA1
EIF4B	NP_001287750.1	0 genes:. 2 proteins in this group did not match any genes. NP_001287750.1:eukaryotic translation initiation factor 4B isoform 1 [Homo sapiens] ;NP_001408.2:eukaryotic translation initiation factor 4B isoform 2 [Homo sapiens] ;	0.00037107	0	0.00065825	0.0003206	0	0	0	0.00093521	0.00055823	0.00071438	0.526191	0.0711071	0.1991	0.828	3.6026	0.02336	11	0	16	4	0	0	0	26	8	16	616	EIF4B
EEF1A1	NP_001393.1	elongation factor 1-alpha 1 [Homo sapiens]	0.00135957	0.00041397	0.00219415	0.00203048	0	0.00082146	0.00523789	0.00179848	0.00167468	0.00154783	0.530837	0.0696429	0.198582	0.804	6.1129	0.000138	30.2273	7	40	19	0	2	66	37.5	18	26	462	EEF1A1
NOP58	NP_057018.1	nucleolar protein 58 [Homo sapiens]	0.00054994	0	0.00043116	0.00046666	0	0	0.00013862	0.00108901	0	0.00088386	0.46442	0.100929	0.245739	0.797	3.4748	0.028414	14	0	9	5	0	0	2	26	0	17	529	NOP58
SF3B4	NP_005841.1	splicing factor 3B subunit 4 [Homo sapiens]	0.00098019	0.00012888	0.00095632	0.00174668	0	0	0.00043237	0.00151547	0.00020275	0.00272442	0.414903	0.133071	0.301091	0.766	4.2522	0.008026	20	2	16	15	0	0	5	29	2	42	424	SF3B4
HMGA1	NP_665908.1	high mobility group protein HMG-I/HMG-Y isoform a [Homo sapiens]	0.00349569	0.00051069	0.00213161	0	0	0	0.00342666	0.00310615	0.00060257	0.00480672	0.67548	0.0298571	0.132615	0.762	3.393	0.031976	18	2	9	0	0	0	10	15	1.5	18.7	107	HMGA1
HMGA1	NP_665912.1	high mobility group protein HMG-I/HMG-Y isoform b [Homo sapiens]	0.00086583	0	0	0	0	0	0.00190965	0.00069241	0.00067162	0.00094544	0.98049	0.00291071	0.0296364	0.753	1.6904	0.211337	4	0	0	0	0	0	5	3	1.5	3.3	96	HMGA1
ENO1	NP_001419.1	alpha-enolase isoform 1 [Homo sapiens]	0.00300179	0.00157383	0.00216053	0.00352663	0.00218638	0.00655846	0.0009293	0.00438543	0.00831939	0.00373446	0.222312	0.379482	0.559237	0.694	7.0989	9e-06	62.6939	25	37	31	8	15	11	85.8987	84	58.9286	434	ENO1
ATP5A1	NP_004037.1	ATP synthase subunit alpha, mitochondrial isoform a precursor [Homo sapiens]	0.00093942	0	9.165e-05	0	0	0.00171571	0.0001326	0.00100168	0	0.00094497	0.0762356	0.755429	0.841871	0.693	2.9762	0.056124	25	0	2	0	0	5	2	25	0	19	553	ATP5A1
SLC25A5	NP_001143.2	ADP/ATP translocase 2 [Homo sapiens]	0.00048812	0	0.00042521	0	0	0.00127354	0.00024608	0.0011153	0	0.00036918	0.102111	0.673375	0.775241	0.681	2.0139	0.160365	7	0	5	0	0	2	2	15	0	4	298	SLC25A5
YWHAE	NP_006752.1	14-3-3 protein epsilon [Homo sapiens]	0.00183013	0.00042858	0.00159011	0.00193619	0	0	0	0.00107745	0.00353982	0.0035593	0.488121	0.0888929	0.228874	0.626	3.2764	0.037747	22.4583	4	16	10	0	0	0	12.4	21	33	255	YWHAE
RPL22	NP_000974.1	60S ribosomal protein L22 [Homo sapiens]	0.0011364	0	0.00039598	0	0	0	0.00200513	0.00103862	0	0.00042975	0.698348	0.0258036	0.122979	0.623	1.5954	0.228582	7	0	2	0	0	0	7	6	0	2	128	RPL22
GCN1	NP_006827.1	eIF-2-alpha kinase activator GCN1 [Homo sapiens]	0.00014782	0	0	0	0	0	5.491e-05	0.00012443	0	0.00010297	0.393575	0.150286	0.326835	0.614	2.2755	0.124622	19	0	0	0	0	0	4	15	0	10	2671	GCN1
ATPIF1	NP_057395.1	ATPase inhibitor, mitochondrial isoform 1 precursor [Homo sapiens]	0.00117622	0.00128876	0.00047816	0	0.00223794	0	0.00138359	0.00167224	0	0.00207575	0.260159	0.300589	0.498756	0.607	1.8738	0.181692	6	5	2	0	2	0	4	8	0	8	106	ATPIF1
MATR3	NP_954659.1	matrin-3 isoform a [Homo sapiens]	0.00105494	0.00012903	0.00071809	0.00128241	0.00028007	0.00067211	0.00051946	0.00164806	0.00045673	0.00110405	0.197856	0.432964	0.602385	0.594	4.4853	0.005213	43	4	24	22	2	3	12	63	9	34	847	MATR3
PDCD6	NP_001254485.1	0 genes:. 2 proteins in this group did not match any genes. NP_001254485.1:programmed cell death protein 6 isoform 2 [Homo sapiens] ;NP_037364.1:programmed cell death protein 6 isoform 1 [Homo sapiens] ;	0.00197904	0.00043368	0.00067043	0	0.00251028	0	0.00038799	0.00175851	0.00204683	0.00174627	0.305005	0.236339	0.441167	0.591	2.4842	0.10025	18	3	5	0	4	0	2	15	9	12	189	PDCD6
PUF60	NP_001129505.1	poly(U)-binding-splicing factor PUF60 isoform c [Homo sapiens]	0.00342305	0.00076776	0.00068759	0.00280672	0.00206879	0.00147099	0.00156325	0.00264083	0.00499808	0.00222801	0.290418	0.256679	0.458492	0.589	4.9829	0.001938	85	14.5	14	29.3333	9	4	22	61.5	60	41.8	516	PUF60
SNRPD2	NP_004588.1	small nuclear ribonucleoprotein Sm D2 isoform 1 [Homo sapiens]	0.00493083	0.00089308	0.00451009	0.0112972	0.00251294	0.0112568	0.00170897	0.00450655	0.0193062	0.00442856	0.173232	0.485946	0.638479	0.543	3.6906	0.02047	28	3.85714	21	27	2.5	7	5.5	24	53	19	118	SNRPD2
CACTIN	NP_067054.1	cactin [Homo sapiens]	0.00013707	0	0.00046807	0.00104217	0.00093887	0.00075102	0.00038697	0.00076001	0	0.00061684	-0.146883	0.574071	0.702689	0.539	2.6437	0.084048	5	0	14	16	6	3	8	26	0	17	758	CACTIN
P4HB	NP_000909.2	protein disulfide-isomerase precursor [Homo sapiens]	0.0007772	0.00010757	0.00129705	0.00136067	0.00046697	0.00112062	0	0.00135211	0.00016923	0.00221979	0.0621193	0.800714	0.878088	0.534	3.2969	0.036577	19	2	26	14	2	3	0	31	2	41	508	P4HB
TOP1	NP_003277.1	DNA topoisomerase 1 [Homo sapiens]	0.00062476	0.00014286	9.938e-05	0.00051632	0.00031009	0.0019844	0.00028757	0.00060824	0.00011238	0.00086286	-0.174261	0.512875	0.65275	0.517	2.5188	0.096369	23	4	3	8	2	8	6	21	2	24	765	TOP1
CPSF6	NP_001287876.1	cleavage and polyadenylation specificity factor subunit 6 isoform 2 [Homo sapiens]	0.00392274	0.00106871	0.00314625	0.00369457	0.00342923	0.00387261	0.00112241	0.00222326	0.0101611	0.00416298	0.229775	0.363411	0.550027	0.499	5.8484	0.000267	111	23	73	44	17	12	18	59	139	89	588	CPSF6
SUPT5H	NP_001306920.1	0 genes:. 2 proteins in this group did not match any genes. NP_001306920.1:transcription elongation factor SPT5 isoform b [Homo sapiens] ;NP_003160.2:transcription elongation factor SPT5 isoform a [Homo sapiens] ;	0.00049887	0	0.0001404	0.00013677	0	0	0.00010157	0.00042964	0	0.00043173	0.349619	0.189875	0.37975	0.499	2.1961	0.135121	26	0	6	3	0	0	3	21	0	17	1083	SUPT5H
EIF1AX	NP_001403.1	eukaryotic translation initiation factor 1A, X-chromosomal [Homo sapiens]	0.00230888	0.00246655	0.00369577	0.00480014	0.00329475	0	0.00152772	0.00523157	0.00447745	0.00324697	0.189481	0.450446	0.615244	0.447	2.7014	0.078534	16	13	21	14	4	0	6	34	15	17	144	EIF1AX
PFN1	NP_005013.1	profilin-1 [Homo sapiens]	0.00207799	0.00214671	0	0.00105799	0	0.00271083	0	0.0009496	0.00460538	0.00235746	0.265785	0.290589	0.489414	0.435	1.7629	0.199203	14	11	0	3	0	2	0	6	15	12	140	PFN1
NONO	NP_031389.3	non-POU domain-containing octamer-binding protein isoform 1 [Homo sapiens]	0.00044119	0	0.00053806	0.00052413	0	0	0.00023354	0.00018817	0	0.00122628	0.297384	0.246661	0.449203	0.432	1.6397	0.220666	10	0	10	5	0	0	3	4	0	21	471	NONO
PUF60	NP_001258025.1	poly(U)-binding-splicing factor PUF60 isoform d [Homo sapiens]	0	0.00073228	0.00065581	0.00133851	0.00197319	0.00140302	0.00149101	0.0008396	0	0.00077275	-0.177306	0.506768	0.648663	0.415	2.2728	0.125191	0	14.5	14	14.6667	9	4	22	20.5	0	15.2	541	PUF60
GNL1	NP_005266.2	guanine nucleotide-binding protein-like 1 [Homo sapiens]	0.00119818	0	0.00116901	0.00016268	0	0.00125046	0.00024162	0.00171563	0.00021244	0.00077029	0.0957945	0.690786	0.789469	0.397	2.3555	0.114664	35	0	28	2	0	4	4	47	3	17	607	GNL1
SNRPA	NP_004587.1	U1 small nuclear ribonucleoprotein A [Homo sapiens]	0.00265276	0.00184083	0.00449334	0.0110301	0	0	0.0055908	0.00314287	0.00518241	0.00497408	0.244455	0.333554	0.529901	0.384	3.4877	0.027854	36	19	50	63	0	0	43	40	34	51	282	SNRPA
GAPDH	NP_002037.2	glyceraldehyde-3-phosphate dehydrogenase isoform 1 [Homo sapiens]	0.00099247	0.00032623	0.00158863	0.00088429	0.00141625	0.00113288	0	0.00092597	0.00051324	0.00262722	-0.0235238	0.921768	0.959278	0.363	1.8336	0.18816	16	4	21	6	4	2	0	14	4	32	335	GAPDH
EEF2	NP_001952.1	elongation factor 2 [Homo sapiens]	0.0008961	0.00015922	0.00076795	0.0005179	0	0	0.00029913	0.0010588	0.00030058	0.00064111	0.239348	0.344107	0.535278	0.337	1.9349	0.171874	37	5	26	9	0	0	7	41	6	20	858	EEF2
PPIB	NP_000933.1	peptidyl-prolyl cis-trans isomerase B precursor [Homo sapiens]	0.00250129	0.00101192	0.00152524	0.00457156	0.0021965	0.00878509	0.0025462	0.00348771	0.00119399	0.00254664	-0.236424	0.398786	0.57631	0.328	2.106	0.147416	26	8	13	20	4	10	15	34	6	20	216	PPIB
HSPA8	NP_006588.1	heat shock cognate 71 kDa protein isoform 1 [Homo sapiens]	0.00403976	0.00391885	0.00321443	0.00540599	0.00674001	0.0132108	0.00496627	0.00643233	0.00193924	0.00440158	-0.227011	0.414179	0.583497	0.304	4.7192	0.003308	125.587	92.6581	81.9384	70.7326	36.7087	44.974	87.5	187.536	29.1449	103.383	646	HSPA8
PPIL4	NP_624311.1	peptidyl-prolyl cis-trans isomerase-like 4 [Homo sapiens]	0.00232296	0.00033319	0.00257545	0.00321124	0.00072324	0.00385687	0.00149046	0.00247693	0.00113574	0.0029069	-0.0556384	0.820054	0.883577	0.303	2.601	0.088024	55	6	50	32	3	10	20	55	13	52	492	PPIL4
EIF5A	NP_001137232.1	0 genes:. 2 proteins in this group did not match any genes. NP_001137232.1:eukaryotic translation initiation factor 5A-1 isoform A [Homo sapiens] ;NP_001961.1:eukaryotic translation initiation factor 5A-1 isoform B [Homo sapiens] ;	0.00575966	0.00059395	0.00578469	0.00402496	0	0	0.00338755	0.00481679	0.00584015	0.00269058	0.305687	0.235696	0.441167	0.282	2.0445	0.155759	51	4	42	15	0	0	17	40	25	18	184	EIF5A
PCBP2	NP_001122385.1	poly(rC)-binding protein 2 isoform f [Homo sapiens]	0.00226408	0.00252123	0.00482899	0.00354486	0.00126872	0.00089687	0.00027362	0.00461546	0.00021385	0.00523834	0.00847142	0.974071	0.99	0.259	2.1887	0.135719	36.5	30.9136	63.8341	24.0523	3.58333	1.58333	2.5	69.7822	1.66667	63.8039	335	PCBP2
SNRNP70	NP_003080.2	U1 small nuclear ribonucleoprotein 70 kDa isoform 1 [Homo sapiens]	0.00095103	0.00112538	0.00173976	0.00305049	0.00189995	0	0.00109073	0.0016225	0.00118033	0.00195106	-0.00110438	0.991446	0.991446	0.246	1.7646	0.199204	20	18	30	27	7	0	13	32	12	31	437	SNRNP70
SPTBN1	NP_003119.2	spectrin beta chain, non-erythrocytic 1 isoform 1 [Homo sapiens]	0.00087902	9.246e-05	8.576e-05	0.00016708	0.0002007	0.00032108	0	0.00059986	0.00018183	0.00041884	0.0270392	0.914214	0.959278	0.223	1.8002	0.193272	100	8	8	8	4	4	0	64	10	36	2364	SPTBN1
PCBP1	NP_006187.2	poly(rC)-binding protein 1 [Homo sapiens]	0.0200795	0.0248197	0.0573012	0.0417377	0.0366494	0.0325147	0.0323396	0.041534	0.0189562	0.0354176	-0.0806281	0.745786	0.83528	0.211	6.51	4.8e-05	344	323.399	804.943	300.948	110	61	314	667.327	157	458.435	356	PCBP1
RCC2	NP_061185.1	protein RCC2 [Homo sapiens]	0.00425949	0.00125617	0.00893297	0.0070938	0.00181779	0.00290817	0.00477631	0.00551808	0.00197625	0.00542698	0.00753769	0.977286	0.99	0.182	2.5469	0.093529	107	24	184	75	8	8	68	130	24	103	522	RCC2
HSPA9	NP_004125.3	stress-70 protein, mitochondrial precursor [Homo sapiens]	0.00238709	0.00173024	0.00212742	0.00232685	0.0045418	0.00838401	0.00172796	0.00316532	0.00177252	0.00210632	-0.338181	0.258429	0.458492	0.164	1.7024	0.209802	78	43	57	32	26	30	32	97	28	52	679	HSPA9
U2AF2	NP_001012496.1	0 genes:. 2 proteins in this group did not match any genes. NP_001012496.1:splicing factor U2AF 65 kDa subunit isoform b [Homo sapiens] ;NP_009210.1:splicing factor U2AF 65 kDa subunit isoform a [Homo sapiens] ;	0.00366186	0.00284239	0.0115144	0.00691849	0.00629569	0.0072519	0.00264675	0.0063508	0.00383293	0.00864236	-0.128891	0.617214	0.743312	0.163	2.2992	0.121802	83	49	214	66	25	18	34	135	42	148	471	U2AF2
AATF	NP_036270.1	protein AATF [Homo sapiens]	0.00066793	0	0.00036203	0.00044083	0	0	0.00045832	0.00075176	0	0.00029468	0.25495	0.311214	0.512588	0.374	1.4521	0.253885	18	0	8	5	0	0	7	19	0	6	560	AATF
HNRNPLL	NP_001136122.1	0 genes:. 2 proteins in this group did not match any genes. NP_001136122.1:heterogeneous nuclear ribonucleoprotein L-like isoform 2 [Homo sapiens] ;NP_612403.2:heterogeneous nuclear ribonucleoprotein L-like isoform 1 [Homo sapiens] ;	0.00065784	0	0.00084947	0	0	0	0.00027311	0.00057766	0	0.00087069	0.31664	0.223732	0.424712	0.297	1.2873	0.285399	17	0	18	0	0	0	4	14	0	17	537	HNRNPLL
RPL23	NP_000969.1	60S ribosomal protein L23 [Homo sapiens]	0.00163271	0	0	0	0	0	0.00078568	0.00142439	0	0.00078582	0.587256	0.0503929	0.178667	0.448	1.2536	0.291495	11	0	0	0	0	0	3	9	0	4	140	RPL23
KHSRP	NP_003676.2	far upstream element-binding protein 2 [Homo sapiens]	5.845e-05	0.00023056	0.00028515	0.00041665	0	0	0	0.00043629	0.00012091	0.0002321	0.102924	0.671143	0.775241	0.354	1.2287	0.29675	2	6	8	6	0	0	0	14	2	6	711	KHSRP
C1QBP	NP_001203.1	complement component 1 Q subcomponent-binding protein, mitochondrial precursor [Homo sapiens]	0.00132638	0.00038754	0.00206694	0.00122557	0	0.0026916	0.00117017	0.00172858	0.00152424	0.00078025	0.00803241	0.9755	0.99	0.245	1.2166	0.298507	18	4	23	7	0	4	9	22	10	8	282	C1QBP
SUCLG1	NP_003840.2	succinyl-CoA ligase [ADP/GDP-forming] subunit alpha, mitochondrial precursor [Homo sapiens]	0.00018017	0	0.00036622	0.00028539	0	0	0.00031791	0.00025615	0	0.00047694	0.362627	0.177732	0.372075	0.456	1.2079	0.300267	3	0	5	2	0	0	3	4	0	6	346	SUCLG1
PRKDC	NP_008835.5	DNA-dependent protein kinase catalytic subunit isoform 1 [Homo sapiens]	0.00049836	0	5.525e-05	0	0	9.194e-05	3.553e-05	0.00030595	0	0.00019322	0.107685	0.657911	0.775241	0.172	1.1726	0.307335	99	0	9	0	0	2	4	57	0	29	4128	PRKDC
TUBB3	NP_006077.2	tubulin beta-3 chain isoform 1 [Homo sapiens]	0	0	3.754e-05	0	0	0.00014056	8.148e-05	0.00012329	0	0.00019958	0.536739	0.0671786	0.198	0.628	1.1704	0.308222	0	0	0.666667	0	0	0.333333	1	2.504	0	3.26548	450	TUBB3
CPSF3	NP_001308763.1	0 genes:. 3 proteins in this group did not match any genes. NP_001308763.1:cleavage and polyadenylation specificity factor subunit 3 isoform b [Homo sapiens] ;NP_001308765.1:cleavage and polyadenylation specificity factor subunit 3 isoform d [Homo sapiens] ;NP_057291.1:cleavage and polyadenylation specificity factor subunit 3 isoform a [Homo sapiens] ;	0.00125258	0	0.00097923	0.00091572	0	0	0.00022668	0.00119861	0	0.00106274	0.105386	0.664196	0.775241	0.19	1.1457	0.312661	39	0	25	12	0	0	4	35	0	25	647	CPSF3
H1FX	NP_006017.1	histone H1x [Homo sapiens]	0.00048779	0	0	0	0	0	0.00103282	0.00020805	0	0.00025825	0.759569	0.017375	0.0973	0.516	1.1359	0.314441	5	0	0	0	0	0	6	2	0	2	213	H1FX
TSR1	NP_060598.3	pre-rRNA-processing protein TSR1 homolog [Homo sapiens]	0.00098214	0	0.00072497	0.00049127	0.00088516	0	0.00022802	0.00090944	0	0.0007868	-0.0438676	0.859107	0.920766	0.194	1.1358	0.314441	38	0	23	8	6	0	5	33	0	23	804	TSR1
MCM3	NP_002379.3	DNA replication licensing factor MCM3 isoform 1 [Homo sapiens]	0.00163219	0	0.0005942	0.0009261	0	0	0.00021492	0.00103903	0.00010078	0.00116077	0.107721	0.657804	0.775241	0.167	1.0933	0.323374	67	0	20	16	0	0	5	40	2	36	853	MCM3
PCBP2	NP_001122383.1	poly(rC)-binding protein 2 isoform d [Homo sapiens]	0.00244805	3.743e-05	0.00300101	0.00060871	0.00116444	0.00082315	0.00020091	0.0027251	0.00019627	0.00209185	-0.0222501	0.925018	0.959278	0.159	1.0647	0.328756	43	0.5	43.2228	4.5	3.58333	1.58333	2	44.8911	1.66667	27.7608	365	PCBP2
RPL10	NP_006004.3	60S ribosomal protein L10 isoform a [Homo sapiens]	0.00058262	0	0.00094738	0	0	0	0.000514	0.00093185	0	0.00051409	0.385635	0.157679	0.336381	0.368	1.0645	0.328756	6	0	8	0	0	0	3	9	0	4	214	RPL10
SRRT	NP_001122324.1	0 genes:. 4 proteins in this group did not match any genes. NP_001122324.1:serrate RNA effector molecule homolog isoform c [Homo sapiens] ;NP_001122325.1:serrate RNA effector molecule homolog isoform d [Homo sapiens] ;NP_001122326.1:serrate RNA effector molecule homolog isoform e [Homo sapiens] ;NP_056992.4:serrate RNA effector molecule homolog isoform a [Homo sapiens] ;	0.00130617	0.0004996	0.00127436	0.00067711	0.00067778	0.00238553	0.00058664	0.00154468	0.0001965	0.00094298	-0.217794	0.428446	0.599825	0.132	1.0133	0.338661	55	16	44	12	5	11	14	61	4	30	875	SRRT
EIF5B	NP_056988.3	eukaryotic translation initiation factor 5B [Homo sapiens]	0.00076647	0.00011197	0.00126712	0.00056657	0	0	0.00063112	0.00098073	0	0.00047342	0.089498	0.710214	0.803475	0.132	1.0076	0.340467	45	5	61	14	0	0	21	54	0	21	1220	EIF5B
GDI2	NP_001485.2	rab GDP dissociation inhibitor beta isoform 1 [Homo sapiens]	0.00024905	0	0	0	0	0	0.00016479	0.00024896	9.659e-05	0.00018542	0.640699	0.0365357	0.143579	0.446	1.0003	0.34137	5.33333	0	0	0	0	0	2	5	1	3	445	GDI2
HNRNPD	NP_001003810.1	heterogeneous nuclear ribonucleoprotein D0 isoform d [Homo sapiens]	0.00107701	0.00085678	0.00069537	0.00068812	0.00123983	0.00264471	0.00051101	0.0013725	0.00074884	0.00090605	-0.202623	0.456929	0.620315	0.237	0.9869	0.344082	14.875	9	7.875	4	3	4	4	17.7778	5	9.45455	287	HNRNPD
ECHS1	NP_004083.3	enoyl-CoA hydratase, mitochondrial [Homo sapiens]	0.00071655	0	0	0	0	0	0	0.00038202	0.00088931	0.00018968	0.595925	0.0479107	0.173097	0.354	0.9198	0.357672	10	0	0	0	0	0	0	5	6	2	290	ECHS1
ATP5B	NP_001677.2	ATP synthase subunit beta, mitochondrial precursor [Homo sapiens]	0.00157126	0	0.0007665	0.00037333	0.00044843	0.00251098	0	0.00071205	0.00056878	0.00155976	-0.186226	0.487196	0.638479	0.164	0.8962	0.362211	40	0	16	4	2	7	0	17	7	30	529	ATP5B
PRDX1	NP_859048.1	peroxiredoxin-1 [Homo sapiens]	0.00102333	0.00068648	0.00095512	0.00069469	0	0.00286067	0.00036849	0.00115167	0	0.00147005	-0.213682	0.4365	0.603556	0.229	0.7878	0.384015	9.8	5	7.5	2.8	0	3	2	10.3434	0	10.6364	199	PRDX1
MSH6	NP_000170.1	DNA mismatch repair protein Msh6 isoform 1 [Homo sapiens]	0.00013751	0	3.727e-05	0.00010891	0	0	5.392e-05	0.00011404	0	0.00010112	0.152542	0.533679	0.671596	0.285	0.765	0.388553	9	0	2	3	0	0	2	7	0	5	1360	MSH6
PKM	NP_002645.3	pyruvate kinase PKM isoform a [Homo sapiens]	0.00078267	0.00020581	0.00085907	0.00037192	0	0	0.0001381	0.00054246	0.00032379	0.00098413	0.180165	0.471839	0.636699	0.158	0.7504	0.392182	20	4	18	4	0	0	2	13	4	19	531	PKM
C1orf52	NP_932343.1	UPF0690 protein C1orf52 [Homo sapiens]	0.00057088	0	0.00167093	0.00271279	0	0	0.00060437	0.00133917	0	0.00136007	-0.00279274	0.985821	0.990242	0.183	0.6524	0.411168	5	0	12	10	0	0	3	11	0	9	182	C1orf52
LUC7L3	NP_057508.2	luc7-like protein 3 [Homo sapiens]	0.00024051	0.00012649	0.00087995	0.00080002	0.00054912	0	0	0.00020516	0.00099499	0.00063666	0.0396955	0.873268	0.927071	0.167	0.6223	0.417465	5	2	15	7	2	0	0	4	10	10	432	LUC7L3
SNRPG	NP_003087.1	small nuclear ribonucleoprotein G isoform a [Homo sapiens]	0.00519499	0	0.00266762	0.00194893	0.00312134	0.0124841	0.00144731	0.00174925	0.00282786	0.00542836	-0.274727	0.340589	0.53351	0.134	0.5329	0.435327	19	0	8	3	2	5	3	6	5	15	76	SNRPG
CETN2	NP_004335.1	centrin-2 [Homo sapiens]	0.00132895	0	0	0.00143526	0	0	0.00042634	0.00064411	0	0.00127924	0.147269	0.546929	0.684425	0.181	0.5311	0.435327	11	0	0	5	0	0	2	5	0	8	172	CETN2
NCL	NP_005372.2	nucleolin [Homo sapiens]	0.00330723	0.00107748	0.00217731	0.00458959	0.00183763	0.00320718	0.00144595	0.00199727	0.00339025	0.00213057	-0.129291	0.616179	0.743312	0.047	0.5217	0.437101	113	28	61	66	11	12	28	64	56	55	710	NCL
HNRNPAB	NP_004490.2	0 genes:. 2 proteins in this group did not match any genes. NP_004490.2:heterogeneous nuclear ribonucleoprotein A/B isoform b [Homo sapiens] ;NP_112556.2:heterogeneous nuclear ribonucleoprotein A/B isoform a [Homo sapiens] ;	0.0005833	0	0	0.00069295	0	0.00133164	0	0.00062196	0.00030164	0.00028951	-0.229889	0.408964	0.583491	0.186	0.5186	0.437987	8	0	0	4	0	2	0	8	2	3	285	HNRNPAB
DDX3X	NP_001180345.1	ATP-dependent RNA helicase DDX3X isoform 2 [Homo sapiens]	0.00140933	0	0.00087861	0.00110974	0	0	0	0.00093627	0.00091039	0.0008203	0.101589	0.674875	0.775241	0.082	0.4804	0.445053	44.8302	0	22.9167	14.8571	0	0	0	27.931	14	19.7143	661	DDX3X
PQBP1	NP_001161461.1	0 genes:. 2 proteins in this group did not match any genes. NP_001161461.1:polyglutamine-binding protein 1 isoform 4 [Homo sapiens] ;NP_005701.1:polyglutamine-binding protein 1 isoform 1 [Homo sapiens] ;	0.00149553	0.00082793	0.00115193	0.00430142	0	0	0.00138883	0.00142679	0.00065127	0.00156271	-0.0230117	0.923107	0.959278	0.086	0.4402	0.452947	19	8	12	23	0	0	10	17	4	15	264	PQBP1
U2AF1	NP_006749.1	splicing factor U2AF 35 kDa subunit isoform a [Homo sapiens]	0.00092768	0.00034152	0.00769324	0.00452584	0	0	0.00168049	0.00286198	0.00053729	0.00387089	-0.00470814	0.981161	0.99	0.068	0.439	0.452947	10.7143	3	72.8571	22	0	0	11	31	3	33.7778	240	U2AF1
MRTO4	NP_057267.2	mRNA turnover protein 4 homolog [Homo sapiens]	0.0019128	0	0.00233278	0.00082632	0	0	0.00030682	0.00213229	0	0.00126586	0.0575584	0.814482	0.883577	0.091	0.4157	0.458176	22	0	22	4	0	0	2	23	0	11	239	MRTO4
SAE1	NP_005491.1	SUMO-activating enzyme subunit 1 isoform a [Homo sapiens]	0.00030029	0	0	0	0	0	0	0.00012808	0.00024846	0.00023847	0.52349	0.0722321	0.199753	0.201	0.4007	0.460779	5	0	0	0	0	0	0	2	2	3	346	SAE1
PPAN-P2RY11	NP_001035754.1	0 genes:. 3 proteins in this group did not match any genes. NP_001035754.1:PPAN-P2RY11 protein isoform 1 [Homo sapiens] ;NP_001185619.1:PPAN-P2RY11 protein isoform 2 [Homo sapiens] ;NP_064615.3:suppressor of SWI4 1 homolog [Homo sapiens] ;	0.00010468	0	0	0.00018655	0	0	0.00013853	8.372e-05	0	6.928e-05	0.159296	0.517607	0.655051	0.18	0.3933	0.462511	4	0	0	3	0	0	3	3	0	2	794	PPAN-P2RY11
HMGB2	NP_002120.1	high mobility group protein B2 [Homo sapiens]	0.00122151	0.00026145	0.00135691	0.00146035	0	0.00181587	0.0005263	0.00115439	0	0.00136943	-0.189898	0.480232	0.638479	0.108	0.3832	0.464239	12.2857	2	11.1905	6.18182	0	2	3	10.8889	0	10.4062	209	HMGB2
PSAP	NP_001035930.1	0 genes:. 3 proteins in this group did not match any genes. NP_001035930.1:prosaposin isoform b preproprotein [Homo sapiens] ;NP_001035931.1:prosaposin isoform c preproprotein [Homo sapiens] ;NP_002769.1:prosaposin isoform a preproprotein [Homo sapiens] ;	0.00019715	0	9.618e-05	0.00018737	0	0	0	0.00012613	0.00032625	0.00010438	0.290458	0.256607	0.458492	0.176	0.3805	0.464238	5	0	2	2	0	0	0	3	4	2	527	PSAP
TUBG1	NP_001061.2	tubulin gamma-1 chain [Homo sapiens]	0.00013823	0	0.00039334	0	0	0	0.0001626	0.00029477	0	0.00012197	0.245958	0.330661	0.529057	0.147	0.3683	0.466824	3	0	7	0	0	0	2	6	0	2	451	TUBG1
HNRNPA1	NP_002127.1	0 genes:. 2 proteins in this group did not match any genes. NP_002127.1:heterogeneous nuclear ribonucleoprotein A1 isoform a [Homo sapiens] ;NP_112420.1:heterogeneous nuclear ribonucleoprotein A1 isoform b [Homo sapiens] ;	0.001039	0.00017076	0.00023759	0.0015429	0	0.00118599	0.00057289	0.00076165	0.00040297	0.00051569	-0.139944	0.591571	0.720174	0.095	0.3671	0.466823	16	2	3	10	0	2	5	11	3	6	320	HNRNPA1
YWHAZ	NP_663723.1	14-3-3 protein zeta/delta [Homo sapiens]	0.00129875	0	0.00124126	0.00040304	0.00145238	0.00387261	0	0.00113851	0.00087721	0.00101034	-0.388775	0.205482	0.403754	0.07	0.2755	0.484679	15.3125	0	12	2	3	5	0	12.5889	5	9	245	YWHAZ
GLO1	NP_006699.2	lactoylglutathione lyase [Homo sapiens]	0.00079054	0	0	0.00107332	0	0	0	0.00036126	0.00070082	0.00059791	0.169406	0.493821	0.643116	0.101	0.2523	0.488863	7	0	0	4	0	0	0	3	3	4	184	GLO1
MFAP1	NP_005917.2	microfibrillar-associated protein 1 [Homo sapiens]	0.00047335	0	0.000635	0.00326153	0.00297203	0.001729	0.00033408	0.00116086	0.00029374	0.00100241	-0.496605	0.125054	0.288784	0.043	0.2254	0.493847	10	0	11	29	11	4	4	23	3	16	439	MFAP1
LRRC47	NP_065761.1	leucine-rich repeat-containing protein 47 [Homo sapiens]	0.00032079	9.373e-05	0.00030428	0.00050813	0	0	0.00012578	0.00034205	0	0.00028306	-0.0555071	0.820464	0.883577	0.057	0.1819	0.501246	9	2	7	6	0	0	2	9	0	6	583	LRRC47
NPM1	NP_002511.1	0 genes:. 2 proteins in this group did not match any genes. NP_002511.1:nucleophosmin isoform 1 [Homo sapiens] ;NP_954654.1:nucleophosmin isoform 2 [Homo sapiens] ;	0.00303924	0.00083638	0.00163778	0.00235109	0.00201719	0.00129087	0.00049885	0.00233631	0.00131582	0.00177745	-0.155448	0.554946	0.6906	0.029	0.1807	0.502062	43	9	19	14	5	2	4	31	9	19	294	NPM1
HSP90B1	NP_003290.1	endoplasmin precursor [Homo sapiens]	0.00027831	0	6.312e-05	0	0	0.00060766	0.00018264	8.521e-05	0	0.00017126	-0.227102	0.413911	0.583497	0.044	0.1191	0.512556	10.7547	0	2	0	0	2.57143	4	3.08824	0	5	803	HSP90B1
RPLP1	NP_000994.1	60S acidic ribosomal protein P1 isoform 1 [Homo sapiens]	0.00154402	0	0.00148201	0.00158801	0	0	0.00096487	0.00138213	0	0.00104546	0.0612732	0.803607	0.878088	0.037	0.1059	0.514947	8.47059	0	6.66667	3.66667	0	0	3	7.11111	0	4.33333	114	RPLP1
MDH2	NP_005909.2	malate dehydrogenase, mitochondrial isoform 1 precursor [Homo sapiens]	0.00104514	0.00032333	0.00022493	0.00087644	0	0	0.00021695	0.00072109	0.00063585	0.00032549	0.0840999	0.728875	0.820442	0.027	0.09	0.518115	17	4	3	6	0	0	2	11	5	4	338	MDH2
DPY30	NP_001308139.1	0 genes:. 2 proteins in this group did not match any genes. NP_001308139.1:protein dpy-30 homolog isoform 2 [Homo sapiens] ;NP_115963.1:protein dpy-30 homolog isoform 1 [Homo sapiens] ;	0.00246078	0	0.00100036	0	0	0	0	0.00087463	0.00169672	0.00144756	0.349792	0.18975	0.37975	0.031	0.081	0.519692	9	0	3	0	0	0	0	3	3	4	76	DPY30
CDC37	NP_008996.1	hsp90 co-chaperone Cdc37 [Homo sapiens]	0.00027487	0	0.00013409	0.00052246	0	0	0	0.00029309	0.00022743	0.00014552	0.0281148	0.910536	0.959278	0.026	0.06	0.522827	5	0	2	4	0	0	0	5	2	2	378	CDC37
RPL17	NP_001186273.1	0 genes:. 2 proteins in this group did not match any genes. NP_001186273.1:60S ribosomal protein L17 isoform a [Homo sapiens] ;NP_001186284.1:RPL17-C18orf32 protein isoform 1 [Homo sapiens] ;	0.00056467	0	0.00055092	0	0	0	0.0005978	0.00036126	0	0.00029895	0.298784	0.244357	0.448656	0.016	0.036	0.527489	5	0	4	0	0	0	3	3	0	2	184	RPL17
PRDX2	NP_005800.3	peroxiredoxin-2 [Homo sapiens]	0.00037782	0	0.00031998	0.0010473	0	0	0	0.00039675	0.00043418	0.00032833	-0.00996747	0.963446	0.989963	0.014	0.032	0.527489	3.6	0	2.5	4.2	0	0	0	3.54545	2	2.36364	198	PRDX2
PDIA4	NP_004902.1	protein disulfide-isomerase A4 precursor [Homo sapiens]	0.00025774	0	0.00027503	0.00045928	0	0	0	0.00034352	0.00013328	0.00012792	-0.0666287	0.787125	0.872852	-0.01	-0.0317	0.538913	8	0	7	6	0	0	0	10	2	3	645	PDIA4
SCAF4	NP_001138916.1	0 genes:. 2 proteins in this group did not match any genes. NP_001138916.1:splicing factor, arginine/serine-rich 15 isoform 2 [Homo sapiens] ;NP_065757.1:splicing factor, arginine/serine-rich 15 isoform 1 [Homo sapiens] ;	7.343e-05	9.654e-05	8.955e-05	0.00026169	0	0	9.717e-05	9.787e-05	0	9.719e-05	-0.105932	0.674089	0.775241	-0.051	-0.1406	0.556467	4	4	4	6	0	0	3	5	0	4	1132	SCAF4
HNRNPH1	NP_005511.1	heterogeneous nuclear ribonucleoprotein H [Homo sapiens]	0.00137699	0.00266683	0.00188222	0.00141329	0	0.00443755	0.0008166	0.00195825	0	0.00212399	-0.315273	0.285625	0.484697	-0.026	-0.1859	0.563504	29.7531	43.8261	33.348	12.8526	0	10.5	10	39.6825	0	34.6743	449	HNRNPH1
PSMD2	NP_002799.3	26S proteasome non-ATPase regulatory subunit 2 isoform 1 [Homo sapiens]	0.00034328	0	0	0	0	0	8.076e-05	0.00012201	0	0.00012116	0.11721	0.630143	0.753106	-0.088	-0.2498	0.573066	15	0	0	0	0	0	2	5	0	4	908	PSMD2
RUVBL2	NP_006657.1	ruvB-like 2 isoform 1 [Homo sapiens]	0.00179524	0.00041307	0.00060209	0.00042655	0.00051236	0.00204922	0.00039595	0.00114854	0.00018567	0.00077224	-0.282979	0.328018	0.528604	-0.05	-0.2549	0.573736	40	7	11	4	2	5	5	24	2	13	463	RUVBL2
PPIA	NP_066953.1	peptidyl-prolyl cis-trans isomerase A isoform 1 [Homo sapiens]	0.00125939	0.00182145	0.00153591	0.00149615	0	0	0.00044443	0.00107429	0	0.00200027	-0.0979786	0.695554	0.790883	-0.092	-0.3457	0.586757	10	11	10	5	0	0	2	8	0	12	165	PPIA
HDGF	NP_004485.1	hepatoma-derived growth factor isoform a [Homo sapiens]	0.00065418	0	0.00120158	0.00148504	0.00197685	0	0.00061109	0.00064625	0	0.00086904	-0.328223	0.269911	0.461527	-0.097	-0.3569	0.588647	7.55556	0	11.3793	7.21875	4	0	4	7	0	7.58333	240	HDGF
SKIV2L2	NP_056175.3	superkiller viralicidic activity 2-like 2 [Homo sapiens]	0.00049856	0	0.00038914	0.00061598	0.00022766	0.00036422	0.00014075	0.00021264	0	0.00058069	-0.245209	0.385321	0.563974	-0.076	-0.3653	0.589273	25	0	16	13	2	2	4	10	0	22	1042	SKIV2L2
PSMC4	NP_006494.1	26S protease regulatory subunit 6B isoform 1 [Homo sapiens]	0.00139196	0	0.00018188	0.00023623	0	0	0.00043858	0.00026504	0.00030849	0.00059219	0.164927	0.503911	0.648663	-0.104	-0.3849	0.592377	28	0	3	2	0	0	5	5	3	9	418	PSMC4
NACA	NP_001106674.2	0 genes:. 2 proteins in this group did not match any genes. NP_001106674.2:nascent polypeptide-associated complex subunit alpha isoform a [Homo sapiens] ;NP_005585.1:nascent polypeptide-associated complex subunit alpha isoform b [Homo sapiens] ;	0.00229141	0.00076796	0.00106849	0.00128102	0.00217988	0.00164115	0.00190263	0.00083838	0.00111525	0.00086228	-0.178798	0.503679	0.648663	-0.06	-0.5331	0.611667	102	26	39	24	17	8	48	35	24	29	925	NACA
PPM1G	NP_817092.1	protein phosphatase 1G [Homo sapiens]	0.0009134	0	0.00083546	0.00108512	0	0.00069508	0.0001343	0.00073046	0	0.00065485	-0.277064	0.336893	0.531437	-0.125	-0.575	0.616562	24	0	18	12	0	2	2	18	0	13	546	PPM1G
PDHB	NP_000916.2	0 genes:. 2 proteins in this group did not match any genes. NP_000916.2:pyruvate dehydrogenase E1 component subunit beta, mitochondrial isoform 1 precursor [Homo sapiens] ;NP_001302465.1:pyruvate dehydrogenase E1 component subunit beta, mitochondrial isoform 3 [Homo sapiens] ;	0.00040518	0.00015221	0.00035296	0	0	0	0.00020426	0.00012344	0	0.00030645	0.0120713	0.962	0.989963	-0.273	-0.6042	0.619737	7	2	5	0	0	0	2	2	0	4	359	PDHB
CBX3	NP_057671.2	chromobox protein homolog 3 [Homo sapiens]	0.00134287	0.00035289	0.00037901	0.00156757	0	0.00311079	0	0.00069508	0.00105697	0.00052603	-0.433053	0.167339	0.353623	-0.207	-0.6425	0.624365	11.8261	2.36364	2.73684	5.81019	0	3	0	5.74074	4.5	3.5	183	CBX3
RUVBL1	NP_003698.1	ruvB-like 1 isoform 1 [Homo sapiens]	0.00209622	0	0.0002223	0.00021655	0	0.00332909	0.00048244	0.00077745	0	0.0007841	-0.412194	0.184357	0.375418	-0.13	-0.6432	0.624365	46	0	4	2	0	8	6	16	0	13	456	RUVBL1
TPI1	NP_000356.1	0 genes:. 2 proteins in this group did not match any genes. NP_000356.1:triosephosphate isomerase isoform 1 [Homo sapiens] ;NP_001152759.1:triosephosphate isomerase isoform 2 [Homo sapiens] ;	0.00100144	0.00065836	0	0.00059485	0.0009527	0.00304832	0	0.00035594	0.0006905	0.00066274	-0.549644	0.0975357	0.240088	-0.225	-0.6744	0.627853	12	6	0	3	2	4	0	4	4	6	249	TPI1
HNRNPH3	NP_001309372.1	heterogeneous nuclear ribonucleoprotein H3 isoform c [Homo sapiens]	0.00024447	0	0.00029815	0.00130693	0.00104657	0.00111622	0	0.00032584	0.00050569	0.00016179	-0.587163	0.0806071	0.214952	-0.243	-0.6851	0.628832	4	0	4	9	3	2	0	5	4	2	340	HNRNPH3
RPS28	NP_001022.1	40S ribosomal protein S28 [Homo sapiens]	0.00120463	0	0.00183641	0.00214664	0.003438	0.00825035	0	0.00064224	0.0024918	0.00079721	-0.665527	0.0550357	0.178667	-0.318	-0.758	0.636375	4	0	5	3	2	3	0	2	4	2	69	RPS28
ACAT1	NP_000010.1	acetyl-CoA acetyltransferase, mitochondrial precursor [Homo sapiens]	0.00043798	0.00038391	0.00160245	0.00069376	0	0.0008888	0.00017173	0.00083025	0.00030199	0.00051529	-0.248931	0.379304	0.559237	-0.185	-0.7742	0.63818	9	6	27	6	0	2	2	16	3	8	427	ACAT1
NUDT21	NP_008937.1	cleavage and polyadenylation specificity factor subunit 5 [Homo sapiens]	0.00421091	0.00096288	0.00390742	0.00304502	0.00418012	0.00167188	0.00032304	0.00175696	0.00132548	0.00484647	-0.257513	0.366607	0.551141	-0.124	-0.7838	0.639071	46	8	35	14	8	2	2	18	7	40	227	NUDT21
NUCKS1	NP_073568.2	nuclear ubiquitous casein and cyclin-dependent kinase substrate 1 [Homo sapiens]	0.00213785	0.00348549	0.00417159	0.00954948	0.00488111	0.0101517	0.00135797	0.00209719	0.00159198	0.00667786	-0.463373	0.145018	0.318471	-0.102	-0.7886	0.639514	25	31	40	47	10	13	9	23	9	59	243	NUCKS1
HMGB1	NP_002119.1	high mobility group protein B1 [Homo sapiens]	0.00712455	0.0022874	0.00422093	0.0063882	0.00220671	0.00176519	0.00443394	0.00392761	0.00119954	0.00340199	-0.148581	0.570232	0.701824	-0.112	-0.8378	0.644249	73.7143	18	35.8095	27.8182	4	2	26	38.1111	6	26.5938	215	HMGB1
SRSF9	NP_003760.1	serine/arginine-rich splicing factor 9 [Homo sapiens]	0.00122235	0.00049451	0.00091737	0.00312769	0	0	0	0.00122624	0.00058349	0.00074671	-0.265146	0.354893	0.544493	-0.23	-0.868	0.647136	13	4	8	14	0	0	0	12.2308	3	6	221	SRSF9
SNRPD1	NP_008869.1	small nuclear ribonucleoprotein Sm D1 isoform 1 [Homo sapiens]	0.0197322	0.00711743	0.00574996	0.0124469	0.0139542	0.00797303	0.00246489	0.00651683	0.0223948	0.00647146	-0.122917	0.632071	0.753106	-0.093	-0.888	0.648742	113	31	27	30	14	5	8	35	62	28	119	SNRPD1
PHGDH	NP_006614.2	D-3-phosphoglycerate dehydrogenase [Homo sapiens]	0.00077974	0.0005126	0.00123622	0.00064842	0	0.00071204	0.00013758	0.00058199	0.00040322	0.00082563	-0.186849	0.485714	0.638479	-0.174	-0.9111	0.650706	20	10	26	7	0	2	2	14	5	16	533	PHGDH
SUB1	NP_006704.3	activated RNA polymerase II transcriptional coactivator p15 [Homo sapiens]	0.00572676	0.0053783	0.0063855	0.0112741	0.0186789	0.0149416	0.00375313	0.00593186	0.00372298	0.00671351	-0.512953	0.115107	0.274298	-0.124	-0.9132	0.651092	35	25	32	29	20	10	13	34	11	31	127	SUB1
HSP90AB1	NP_001258901.1	heat shock protein HSP 90-beta isoform c [Homo sapiens]	0.0017427	0.00018176	0.00081635	0.00179382	0.00129206	0.00244675	0.0006496	0.0010834	0.00026756	0.00090138	-0.41638	0.180929	0.375259	-0.141	-0.9383	0.652996	59.8794	4.75	23	25.9412	7.77778	9.20635	12.65	34.9118	4.44444	23.4	714	HSP90AB1
PTGES3	NP_001269530.1	0 genes:. 3 proteins in this group did not match any genes. NP_001269530.1:prostaglandin E synthase 3 isoform b [Homo sapiens] ;NP_001269533.1:prostaglandin E synthase 3 isoform e [Homo sapiens] ;NP_006592.3:prostaglandin E synthase 3 isoform a [Homo sapiens] ;	0.00179395	0.00137592	0.00328175	0.003552	0.00170663	0	0.00079134	0.00175345	0.0009277	0.00197868	-0.243913	0.387732	0.563974	-0.228	-0.9443	0.653743	12	7	18	10	2	0	3	11	3	10	139	PTGES3
HNRNPU	NP_004492.2	0 genes:. 2 proteins in this group did not match any genes. NP_004492.2:heterogeneous nuclear ribonucleoprotein U isoform b [Homo sapiens] ;NP_114032.2:heterogeneous nuclear ribonucleoprotein U isoform a [Homo sapiens] ;	0.00046407	0.00016949	6.288e-05	0.00036754	0.0007358	0.00141259	9.098e-05	0.00032988	0	0.00023887	-0.666272	0.0548929	0.178667	-0.264	-0.9879	0.657011	18	5	2	6	5	6	2	12	0	7	806	HNRNPU
CBX5	NP_036249.1	chromobox protein homolog 5 [Homo sapiens]	0.00212861	0.00152149	0.00308662	0.00589755	0.003726	0.00993498	0.00095982	0.00293024	0.00168783	0.00187198	-0.570633	0.0878214	0.228744	-0.188	-1.0532	0.662104	19.5652	10.6364	23.2632	22.8148	6	10	5	25.2593	7.5	13	191	CBX5
CLTC	NP_001275582.1	0 genes:. 2 proteins in this group did not match any genes. NP_001275582.1:clathrin heavy chain 1 isoform 2 [Homo sapiens] ;NP_004850.1:clathrin heavy chain 1 isoform 1 [Homo sapiens] ;	0.00383668	0.00027663	0.00027169	0.00058812	0.00028258	0.00237339	0.00026205	0.00129327	0.00058882	0.00170363	-0.186062	0.487411	0.638479	-0.087	-1.0606	0.662429	310	17	18	20	4	21	12	98	23	104	1679	CLTC
RPLP2	NP_000995.1	60S acidic ribosomal protein P2 [Homo sapiens]	0.00497443	0.00095032	0.00205678	0.00314841	0.0020628	0.00495021	0	0.00171264	0.00336393	0.00207274	-0.356832	0.238375	0.441289	-0.261	-1.0675	0.663071	27.5294	4	9.33333	7.33333	2	3	0	8.88889	9	8.66667	115	RPLP2
SNRPD3	NP_004166.1	small nuclear ribonucleoprotein Sm D3 [Homo sapiens]	0.00214396	0.00455362	0.0020113	0.0125391	0.00564814	0.00602406	0.00232795	0.00140681	0.00579936	0.00283768	-0.399708	0.19525	0.387044	-0.22	-1.1698	0.669634	13	21	10	32	6	4	8	8	17	13	126	SNRPD3
BTF3	NP_001198.2	transcription factor BTF3 isoform B [Homo sapiens]	0.007568	0.00168653	0.0114197	0.00914312	0.0021965	0	0.00226329	0.00642833	0.0026533	0.00594216	-0.151343	0.564643	0.698785	-0.134	-1.1768	0.670185	59	10	73	30	3	0	10	47	10	35	162	BTF3
ZC3H4	NP_055983.1	zinc finger CCCH domain-containing protein 4 [Homo sapiens]	0.00074955	0.00018872	0.00079742	0.00075783	0.0006372	0	0.00030953	0.00047613	9.896e-05	0.00056992	-0.232484	0.404679	0.581077	-0.194	-1.2521	0.674573	47	9	41	20	7	0	11	28	3	27	1303	ZC3H4
ACTC1	NP_005150.1	actin, alpha cardiac muscle 1 precursor [Homo sapiens]	0.00068747	0.0003953	0.00132689	0.00076707	0.00051125	0	0.00077804	0.00046147	0	0.0003714	-0.266496	0.352929	0.544493	-0.359	-1.302	0.677132	12.4724	5.45455	19.7391	5.85714	1.625	0	8	7.85185	0	5.09091	377	ACTC1
DEK	NP_003463.1	protein DEK isoform 1 [Homo sapiens]	0.00260442	0.00320575	0.00304109	0.00408149	0.00853998	0.0131566	0.00185771	0.00384059	0.00091698	0.00256701	-0.617077	0.0694107	0.198582	-0.147	-1.3352	0.678649	47	44	45	31	27	26	19	65	8	35	375	DEK
DLST	NP_001924.2	dihydrolipoyllysine-residue succinyltransferase component of 2-oxoglutarate dehydrogenase complex, mitochondrial isoform 1 precursor [Homo sapiens]	0.00123854	0.00018094	0	0.00021798	0	0.00209446	0	0.00029347	0.00047443	0.00036429	-0.480447	0.134804	0.30196	-0.388	-1.3456	0.679067	27	3	0	2	0	5	0	6	5	6	453	DLST
HNRNPA2B1	NP_112533.1	heterogeneous nuclear ribonucleoproteins A2/B1 isoform B1 [Homo sapiens]	0.0012362	0.00123838	0.00071792	0.00391626	0	0.00161267	0.00020774	0.00106706	0.0014612	0.00077914	-0.332885	0.264321	0.458492	-0.273	-1.4751	0.684351	21	16	10	28	0	3	2	17	12	10	353	HNRNPA2B1
MIF	NP_002406.1	macrophage migration inhibitory factor [Homo sapiens]	0.00108417	0.0011879	0.00044074	0	0.0020628	0.00990042	0	0.00038534	0.00074754	0.00047833	-0.983648	0.00982143	0.069875	-0.778	-1.8463	0.69222	6	5	2	0	2	6	0	2	2	2	115	MIF
CCT3	NP_005989.3	T-complex protein 1 subunit gamma isoform a [Homo sapiens]	0.00080069	0	0	0	0	0	0.00013455	8.131e-05	0	0.0001514	-0.251408	0.3755	0.559237	-0.788	-1.8816	0.692491	21	0	0	0	0	0	2	2	0	3	545	CCT3
HNRNPK	NP_112552.1	0 genes:. 2 proteins in this group did not match any genes. NP_112552.1:heterogeneous nuclear ribonucleoprotein K isoform b [Homo sapiens] ;NP_112553.1:heterogeneous nuclear ribonucleoprotein K isoform a [Homo sapiens] ;	0.00089762	0.00023604	0.00087576	0.00053318	0.00051236	0.00204922	0	0.00023928	0.00037135	0.00065344	-0.593337	0.0780536	0.211133	-0.526	-1.9365	0.692753	20	4	16	5	2	5	0	5	4	11	463	HNRNPK
DDX46	NP_055644.2	probable ATP-dependent RNA helicase DDX46 isoform 2 [Homo sapiens]	0.00016124	0	0.00038509	0.00071832	0.00303717	0.0003681	3.556e-05	0.00026864	6.254e-05	0.00038681	-0.795587	0.0285536	0.130531	-0.436	-1.9945	0.692848	8	0	15.6667	15	26.4	2	1	12.5	1.5	14.5	1031	DDX46
HIST1H2BJ	NP_066402.2	histone H2B type 1-J [Homo sapiens]	0.00350455	0.00086736	0.00020113	0	0.00047068	0	0.00050924	0.00021981	0.0017057	0	-0.210423	0.442518	0.608123	-0.825	-2.1888	0.691893	21.25	4	1	0	0.5	0	1.75	1.25	5	0	126	HIST1H2BJ
HSPD1	NP_955472.1	60 kDa heat shock protein, mitochondrial [Homo sapiens]	0.00235724	0.00047682	0.00269789	0.00206797	0.001656	0.00231816	0	0.00116006	0.00232546	0.00119999	-0.331495	0.266089	0.458492	-0.299	-2.1994	0.691806	65	10	61	24	8	7	0	30	31	25	573	HSPD1
ECI1	NP_001910.2	enoyl-CoA delta isomerase 1, mitochondrial isoform 1 precursor [Homo sapiens]	0.00123854	0.00226173	0.00025175	0.00065394	0.00471302	0.00691172	0.00048563	0.00073368	0.00170795	0.00036429	-0.729968	0.0399643	0.150533	-0.485	-2.2277	0.691471	18	25	3	4	12	11	4	10	12	4	302	ECI1
H2AFZ	NP_002097.1	histone H2A.Z [Homo sapiens]	0.00384629	0.0004269	0.00305612	0.00173576	0.00069499	0.00741242	0.00085934	0.00205061	0	0.00051569	-0.744519	0.0373393	0.144207	-0.64	-2.2765	0.690921	23.6923	2	15.4359	4.5	0.75	5	3	11.8462	0	2.4	128	H2AFZ
WBP11	NP_057396.1	WW domain-binding protein 11 [Homo sapiens]	0.00116705	0.00021312	0.00126514	0.00184859	0	0.0008881	0	0.00076047	0.00013411	0.00077234	-0.476504	0.137232	0.304356	-0.446	-2.3239	0.690223	36	5	32	24	0	3	0	22	2	18	641	WBP11
RPS27A	NP_002945.1	ubiquitin-40S ribosomal protein S27a precursor [Homo sapiens]	0.0027973	0.00210167	0.00194942	0.00189895	0.00152065	0.00973118	0	0.00071017	0.00192875	0.00158675	-0.721451	0.041875	0.153771	-0.621	-2.371	0.689508	21	12	12	6	2	8	0	5	7	9	156	RPS27A
HIST1H2BK	NP_542160.1	histone H2B type 1-K [Homo sapiens]	0.00416423	0.00086736	0.00020113	0	0.00047068	0	0.00050924	0.00021981	0.0017057	0	-0.289078	0.31925	0.518203	-0.957	-2.4575	0.687958	25.25	4	1	0	0.5	0	1.75	1.25	5	0	126	HIST1H2BK
DDX41	NP_057306.2	probable ATP-dependent RNA helicase DDX41 isoform 1 [Homo sapiens]	0.0004009	0	0.00069264	0.0014288	0.00114416	0	0.00011789	0.00028498	0	0.00039796	-0.647098	0.0601429	0.188853	-0.625	-2.4636	0.687781	12	0	17	18	6	0	2	8	0	9	622	DDX41
HIST1H2BO	NP_003518.2	histone H2B type 1-O [Homo sapiens]	0.00432915	0.00086736	0.00020113	0	0.00047068	0	0.00050924	0.00021981	0.0017057	0	-0.307152	0.295821	0.494507	-0.964	-2.512	0.686859	26.25	4	1	0	0.5	0	1.75	1.25	5	0	126	HIST1H2BO
DYNC1LI1	NP_057225.2	cytoplasmic dynein 1 light intermediate chain 1 isoform 1 [Homo sapiens]	0.00143036	0.00010448	0.00014537	0	0	0.00072565	0	0.00021183	0.00016437	0.00031553	-0.497399	0.124679	0.288784	-0.792	-2.531	0.686376	36	2	3	0	0	2	0	5	2	6	523	DYNC1LI1
GRWD1	NP_113673.3	glutamate-rich WD repeat-containing protein 1 [Homo sapiens]	0.00079206	0	0.00056822	0.00066421	0	0	0.00016442	0.00014904	0	0.000185	-0.573355	0.0864821	0.227906	-1.017	-2.6188	0.684418	17	0	10	6	0	0	2	3	0	3	446	GRWD1
DCTPP1	NP_077001.1	dCTP pyrophosphatase 1 [Homo sapiens]	0.00171129	0.00578578	0.00283239	0.00145214	0.00418627	0.00669734	0.00172542	0.00234606	0.00050569	0.00080893	-0.665643	0.0550357	0.178667	-0.545	-2.6254	0.684201	14	36	19	5	6	6	8	18	2	5	170	DCTPP1
SNRPC	NP_003084.1	U1 small nuclear ribonucleoprotein C [Homo sapiens]	0.00261383	0.00257752	0.00063755	0.00465781	0.0111897	0.00596723	0.0004612	0.00083612	0.00243303	0.00155681	-0.784483	0.0304286	0.132615	-0.667	-2.7261	0.681697	20	15	4	15	15	5	2	6	9	9	159	SNRPC
SRSF3	NP_003008.1	serine/arginine-rich splicing factor 3 [Homo sapiens]	0.00323103	0.00383171	0.00267847	0.00376972	0.0169509	0.0127277	0.00134141	0.00189147	0.00405055	0.00184476	-0.749904	0.0362679	0.143579	-0.483	-2.8186	0.679252	25.5	23	17.3333	12.5217	23.4375	11	6	14	15.4545	11	164	SRSF3
HIST2H2BF	NP_001019770.1	histone H2B type 2-F isoform a [Homo sapiens]	0.00498883	0.00086736	0.00020113	0	0.00047068	0	0.00050924	0.00021981	0.0017057	0	-0.373998	0.220339	0.421846	-1.084	-2.8213	0.679126	30.25	4	1	0	0.5	0	1.75	1.25	5	0	126	HIST2H2BF
SNRPB	NP_003082.1	0 genes:. 3 proteins in this group did not match any genes. NP_003082.1:small nuclear ribonucleoprotein-associated proteins B and B' isoform B [Homo sapiens] ;NP_073719.1:small nuclear ribonucleoprotein-associated protein N [Homo sapiens] ;NP_937859.1:small nuclear ribonucleoprotein-associated proteins B and B' isoform B' [Homo sapiens] ;	0.00179913	0.00189241	0.0014262	0.00491591	0.00102693	0.00328585	0.00047617	0.00095919	0.0007443	0.0013097	-0.639012	0.0626071	0.188853	-0.633	-2.8818	0.677462	20	16	13	23	2	4	3	10	4	11	231	SNRPB
C11orf58	NP_055082.1	small acidic protein [Homo sapiens]	0.00090841	0.00209019	0.00193877	0.00377716	0.00842591	0.0124432	0	0.00121078	0.00093953	0.00165323	-0.95998	0.0114821	0.0752	-0.657	-2.8926	0.677071	8	14	14	14	13	12	0	10	4	11	183	C11orf58
RPLP0	NP_444505.1	60S acidic ribosomal protein P0 [Homo sapiens]	0.00170435	0	0.0007195	0	0	0	0.00023133	0.00013979	0	0.00026029	-0.554209	0.0953036	0.239511	-1.222	-2.9009	0.676809	26	0	9	0	0	0	2	2	0	3	317	RPLP0
CPSF7	NP_001129512.1	0 genes:. 3 proteins in this group did not match any genes. NP_001129512.1:cleavage and polyadenylation specificity factor subunit 7 isoform 2 [Homo sapiens] ;NP_001136037.1:cleavage and polyadenylation specificity factor subunit 7 isoform 3 [Homo sapiens] ;NP_079087.3:cleavage and polyadenylation specificity factor subunit 7 isoform 1 [Homo sapiens] ;	0.00105885	0.00104414	0.00199081	0.00461232	0.00151097	0.00120865	0	0.00094086	0.0004563	0.00157665	-0.593039	0.0782321	0.211133	-0.514	-3.1205	0.670253	24	18	37	44	6	3	0	20	5	27	471	CPSF7
SRSF7	NP_001026854.1	serine/arginine-rich splicing factor 7 isoform 1 [Homo sapiens]	0.00222642	0.00114797	0.00156172	0.00238115	0.0007787	0.00398651	0	0.00065168	0.00027911	0.00104006	-0.822935	0.0242321	0.118	-0.926	-3.3353	0.66339	25.5	10	14.6667	11.4783	1.5625	5	0	7	1.54545	9	238	SRSF7
SNRPE	NP_003085.1	small nuclear ribonucleoprotein E isoform 1 [Homo sapiens]	0.00677607	0.00475161	0.00798838	0.00912324	0	0.00825035	0.00119561	0.00168588	0.00233606	0.00568012	-0.554893	0.0947321	0.239511	-0.66	-3.4305	0.660355	30	16	29	17	0	4	3	7	5	19	92	SNRPE
SPTAN1	NP_001182461.1	0 genes:. 2 proteins in this group did not match any genes. NP_001182461.1:spectrin alpha chain, non-erythrocytic 1 isoform 3 [Homo sapiens] ;NP_003118.2:spectrin alpha chain, non-erythrocytic 1 isoform 2 [Homo sapiens] ;	0.00128815	0.00021171	0.00016537	0.00050339	0.00029024	0.00131561	8.972e-05	0.00047893	0.00028048	0.00037016	-0.448281	0.156054	0.336115	-0.381	-3.4498	0.659778	152	19	16	25	6	17	6	53	16	33	2452	SPTAN1
C1orf35	NP_077295.1	multiple myeloma tumor-associated protein 2 [Homo sapiens]	0.00047407	0	0.00125267	0.00469323	0.0148827	0.00505059	0.00027882	0.00084248	0.00032687	0.00125492	-1.03727	0.00716071	0.0553103	-0.794	-3.4672	0.6592	6	0	13	25	33	7	2	10	2	12	263	C1orf35
RPSA	NP_001291217.1	0 genes:. 2 proteins in this group did not match any genes. NP_001291217.1:40S ribosomal protein SA isoform 2 [Homo sapiens] ;NP_002286.2:40S ribosomal protein SA isoform 1 [Homo sapiens] ;	0.00159313	0.0010018	0.0010137	0.00197491	0	0.00189758	0.00036665	0	0.00100295	0.0004584	-0.614141	0.0700357	0.198582	-0.991	-3.4749	0.658912	23	11	12	12	0	3	3	0	7	5	300	RPSA
TCOF1	NP_001128717.1	treacle protein isoform f [Homo sapiens]	0.00030905	0.0001161	0.0004487	0.0005245	8.4e-05	0.00067195	0	0.00025107	4.566e-05	3.896e-05	-0.762629	0.0342321	0.142	-0.875	-3.5186	0.657615	21	6	25	15	1	5	0	16	1.5	2	1412	TCOF1
TPR	NP_003283.2	nucleoprotein TPR [Homo sapiens]	0.00090577	0.00012719	5.362e-05	0	0	0.00056213	0	0.00029068	5.457e-05	0.00012803	-0.48745	0.1305	0.298286	-0.621	-3.6314	0.654034	103	11	5	0	0	7	0	31	3	11	2363	TPR
BRD2	NP_005095.1	bromodomain-containing protein 2 isoform 1 [Homo sapiens]	0.00101504	0.00029928	0.00128046	0.00055475	0.00029616	0.00094761	0	0.00063622	0.00010732	0.00024036	-0.637994	0.0627857	0.188853	-0.736	-3.6754	0.652615	39.1267	8.77419	40.4717	9	2	4	0	23	2	7	801	BRD2
SRSF2	NP_003007.2	serine/arginine-rich splicing factor 2 [Homo sapiens]	0.00094027	0.0089012	0.00126139	0.00312769	0.00966061	0.0274763	0.00165906	0.00180466	0.0044734	0.00099561	-0.854628	0.0202679	0.103022	-0.586	-3.7174	0.651345	10	72	11	14	18	32	10	18	23	8	221	SRSF2
HIST1H1E	NP_005312.1	histone H1.4 [Homo sapiens]	0.00398519	0.0008733	0.00046288	0.00090179	0	0.00173295	0.00050226	0.0004047	0	0.00037676	-0.810606	0.0264643	0.1235	-1.348	-3.722	0.651205	42	7	4	4	0	2	3	4	0	3	219	HIST1H1E
DDX46	NP_001287789.1	probable ATP-dependent RNA helicase DDX46 isoform 1 [Homo sapiens]	0.00016108	0	0.00076944	0.00071763	0.00455135	0.00036775	3.553e-05	0.00026838	6.248e-05	0.00038644	-0.93606	0.01275	0.0758947	-0.79	-3.7289	0.650924	8	0	31.3333	15	39.6	2	1	12.5	1.5	14.5	1032	DDX46
BCLAF1	NP_001287967.1	bcl-2-associated transcription factor 1 isoform 4 [Homo sapiens]	0.00031691	5.952e-05	0.00033127	0.00148118	0.00271332	0	7.988e-05	0.00021723	0	0.00021971	-0.941533	0.0124464	0.0758947	-0.984	-3.9141	0.645271	14	2	12	27.54	21	0	2	9	0	7.33333	918	BCLAF1
DIEXF	NP_055203.4	digestive organ expansion factor homolog [Homo sapiens]	0.00140182	7.228e-05	0.00137439	0.00052246	0.00031379	0.00100401	0	0.00032239	0.00022743	0.00050933	-0.636229	0.0632321	0.188853	-0.893	-4.0324	0.641806	51	2	41	8	2	4	0	11	4	14	756	DIEXF
H2AFX	NP_002096.1	histone H2AX [Homo sapiens]	0.00673116	0	0.00078158	0	0.00062209	0	0	0.00033373	0.0003607	0.0004616	-0.864154	0.0190893	0.103022	-1.763	-4.1942	0.63719	46.3214	0	4.41026	0	0.75	0	0	2.15385	1.2	2.4	143	H2AFX
HIST4H4	NP_778224.1	histone H4 [Homo sapiens]	0.0106926	0.00185682	0.0017223	0.00239674	0.00230312	0.0497424	0	0.00086047	0.00500779	0.00133513	-1.07689	0.00567857	0.0489231	-1.134	-4.5797	0.627227	53	7	7	5	2	27	0	4	12	5	103	HIST4H4
ERH	NP_004441.1	enhancer of rudimentary homolog [Homo sapiens]	0.00259749	0.01261	0.00146206	0.0104443	0.0159669	0.0164214	0	0.00191745	0.00495964	0.00105784	-0.978231	0.00998214	0.069875	-1.062	-4.842	0.62123	13	48	6	22	14	9	0	9	12	4	104	ERH
HIST2H2AA3	NP_003507.1	histone H2A type 2-A [Homo sapiens]	0.0140648	0.00147117	0.00724284	0.00284843	0.00250908	0	0.00126918	0.00034088	0.00423222	0.00448522	-0.412399	0.184071	0.375418	-0.868	-4.9278	0.619408	87.9901	7	37.1538	7.5	2.75	0	4.5	2	12.8	21.2	130	HIST2H2AA3
SRSF5	NP_008856.2	serine/arginine-rich splicing factor 5 [Homo sapiens]	0.00137514	0.00099266	0.00837163	0.00127062	0.00383741	0.00662758	0.0002696	0.00097752	0	0.00240253	-0.850974	0.0206964	0.103022	-0.927	-5.1993	0.614102	18	9.88235	89.8526	7	8.8	9.5	2	12	0	23.76	272	SRSF5
RBM39	NP_001229529.1	RNA-binding protein 39 isoform d [Homo sapiens]	0.00247312	0.00185048	0.00514926	0.0155737	0.00874224	0.0147422	0.00080342	0.00366345	0.00359623	0.00197238	-0.765574	0.0336071	0.142	-0.506	-5.5132	0.608734	59.7455	34	102	158.346	37	39	11	83	42	36	502	RBM39
SRSF1	NP_008855.1	serine/arginine-rich splicing factor 1 isoform 1 [Homo sapiens]	0.00703837	0.0156439	0.0103209	0.0157276	0.0315658	0.0267804	0.00428747	0.00364247	0.0138657	0.00709773	-0.640217	0.0623036	0.188853	-0.463	-5.6299	0.607019	84	142	101	79	66	35	29	40.7692	80	64	248	SRSF1
LUC7L2	NP_057103.2	putative RNA-binding protein Luc7-like 2 isoform 1 [Homo sapiens]	0.00194926	0.00076668	0.0120143	0.0105631	0.00272321	0.00663877	0.0005612	0.00163212	0.00080411	0.00573328	-0.646463	0.0603214	0.188853	-0.609	-5.6647	0.606492	36.7714	11	185.839	83.8667	9	13.7143	6	28.875	7.33333	81.7143	392	LUC7L2
NIPSNAP1	NP_001189431.1	0 genes:. 2 proteins in this group did not match any genes. NP_001189431.1:protein NipSnap homolog 1 isoform 2 [Homo sapiens] ;NP_003625.2:protein NipSnap homolog 1 isoform 1 [Homo sapiens] ;	0.00236136	0.00031047	0.0065276	0.00168316	0.00314499	0.00646902	0.00041665	0.00083929	0	0.00104181	-0.992618	0.00942857	0.069875	-1.269	-5.8349	0.604124	30	3	68	9	7	9	3	10	0	10	264	NIPSNAP1
DYNC1H1	NP_001367.2	cytoplasmic dynein 1 heavy chain 1 [Homo sapiens]	0.00121656	7.057e-05	2.182e-05	5.313e-05	0	8.169e-05	3.157e-05	0.00025753	8.327e-05	0.00018352	-0.336825	0.260071	0.458492	-0.707	-6.2238	0.599541	272	12	4	5	0	2	4	54	9	31	4646	DYNC1H1
ACTB	NP_001092.1	actin, cytoplasmic 1 [Homo sapiens]	0.0102807	0.00178833	0.0293473	0.00462694	0.00770971	0.0161927	0.00136884	0.00266762	0.00229245	0.00168023	-1.04649	0.00653571	0.0535714	-1.573	-14.9158	0.584296	185.528	24.5455	434.261	35.1429	24.375	32	14	45.1481	20	22.9091	375	ACTB

## Sheet: BRMS1_wt
			Control dNSAF values									Experimental dNSAF values			PLGEM	PLGEM	PLGEM	QSPEC	QSPEC	QSPEC	Control MS/MS spectra									Experimental MS/MS spectra			Protein
Gene	Locus	Description	Control #2	Control #3	Control #4	Control #5	Control #6	Control #7	Control #8	Control #9	Control #10	Experiment HaloBRMS1 #1	Experiment HaloBRMS1 #2	Experiment HaloBRMS1 #3	STN	unadjusted p value	FDR	log2FC (>2)	Z (>1.5)	FDR up (<0.05)	Control #2	Control #3	Control #4	Control #5	Control #6	Control #7	Control #8	Control #9	Control #10	Experiment HaloBRMS1 #1	Experiment HaloBRMS1 #2	Experiment HaloBRMS1 #3	Length	Gene
BRMS1	NP_001020128.1	0 genes:. 2 proteins in this group did not match any genes. NP_001020128.1:breast cancer metastasis-suppressor 1 isoform 2 [Homo sapiens] ;NP_056214.1:breast cancer metastasis-suppressor 1 isoform 1 [Homo sapiens] ;	0	0	0	0	0	0	0	0	0	0.078121	0.118881	0.07735	6.69384	0	0	6.019	18.8237	0	0	0	0	0	0	0	0	0	0	1904	2672	1435	290	BRMS1
CEP170	NP_055627.2	centrosomal protein of 170 kDa isoform alpha [Homo sapiens]	0	0	0	0	0	0	0	0	0	0.00269514	0.00322825	0.00228337	3.15517	9.32401e-06	0.000689655	5.659	25.1805	0	0	0	0	0	0	0	0	0	0	358.788	396.321	231.379	1584	CEP170
SIN3A	NP_056292.1	paired amphipathic helix protein Sin3a [Homo sapiens]	0	0	0	0	0	0	0	0	0	0.00329738	0.00373804	0.00282093	3.28343	9.32401e-06	0.000689655	5.642	30.1131	0	0	0	0	0	0	0	0	0	0	352.775	368.806	229.728	1273	SIN3A
RBBP7	NP_002884.1	histone-binding protein RBBP7 isoform 2 [Homo sapiens]	0	0	0.00016799	0	0	0	0.00020899	0	0.00016036	0.00912887	0.0033711	0.0045292	3.56647	3.7296e-06	0.000689655	5.581	14.2552	0	0	0	1	0	0	0	1.5	0	1	326.067	111.042	123.141	425	RBBP7
DDX24	NP_065147.1	ATP-dependent RNA helicase DDX24 [Homo sapiens]	0	0	0	0	0	0	0	0	0	0.00249332	0.00288391	0.00458579	3.29112	9.32401e-06	0.000689655	5.574	17.708	0	0	0	0	0	0	0	0	0	0	180	192	252	859	DDX24
RPL23	NP_000969.1	60S ribosomal protein L23 [Homo sapiens]	0.00042505	0	0.0015299	0	0	0	0.0008459	0.00119447	0	0.0424103	0.0353897	0.0314867	5.2743	0	0	5.513	20.0019	0	2	0	3	0	0	0	2	5	0	499	384	282	140	RPL23
FOXK1	NP_001032242.1	forkhead box protein K1 [Homo sapiens]	0	0	0	0	0	0	0	0	0	0.00406401	0.00415908	0.00087435	3.22675	9.32401e-06	0.000689655	5.306	14.3032	0	0	0	0	0	0	0	0	0	0	250.357	236.28	41	733	FOXK1
UBR5	NP_001269802.1	0 genes:. 2 proteins in this group did not match any genes. NP_001269802.1:E3 ubiquitin-protein ligase UBR5 isoform 2 [Homo sapiens] ;NP_056986.2:E3 ubiquitin-protein ligase UBR5 isoform 1 [Homo sapiens] ;	0	0	0	0	0	0	0	0	0	0.00054858	0.0006087	0.00045253	2.1905	0.000100699	0.0014088	4.878	15.047	0	0	0	0	0	0	0	0	0	0	129	132	81	2798	UBR5
TSPYL1	NP_003300.1	testis-specific Y-encoded-like protein 1 [Homo sapiens]	0	0	0	0	0	0	0	0	0	0.0026139	0.00233249	0.00543712	3.32078	9.32401e-06	0.000689655	4.799	12.5398	0	0	0	0	0	0	0	0	0	0	96	79	152	437	TSPYL1
HDAC1	NP_004955.2	histone deacetylase 1 [Homo sapiens]	0	0	0	0	0	0	0	0.00027755	0	0.0035226	0.00422427	0.00214044	3.1833	9.32401e-06	0.000689655	4.703	13.8382	0	0	0	0	0	0	0	0	4	0	142.696	157.806	66	482	HDAC1
RBBP4	NP_005601.1	histone-binding protein RBBP4 isoform a [Homo sapiens]	0	0	0.00016799	0	0	0	0.00020899	0.00023608	0.00016036	0.00433763	0.00285247	0.00267978	3.03921	9.32401e-06	0.000689655	4.522	16.1735	0	0	0	1	0	0	0	1.5	3	1	154.933	93.9583	72.8586	425	RBBP4
BBX	NP_001136040.1	0 genes:. 2 proteins in this group did not match any genes. NP_001136040.1:HMG box transcription factor BBX isoform 1 [Homo sapiens] ;NP_064620.2:HMG box transcription factor BBX isoform 2 [Homo sapiens] ;	0	0	0	0	0	0	0	0	0	0.00102422	0.00098723	0.00144523	2.60762	3.91608e-05	0.0014088	4.459	12.5335	0	0	0	0	0	0	0	0	0	0	81	72	87	941	BBX
ARID4B	NP_057458.4	AT-rich interactive domain-containing protein 4B isoform 1 [Homo sapiens]	0	0	0	0	0	0	0	0	0	0.00074906	0.00151966	0.00038126	2.45629	5.40792e-05	0.0014088	4.443	17.0756	0	0	0	0	0	0	0	0	0	0	82.5942	154.528	32	1312	ARID4B
SUDS3	NP_071936.2	sin3 histone deacetylase corepressor complex component SDS3 [Homo sapiens]	0	0	0	0	0	0	0	0	0	0.00351882	0.0033043	0.00238288	3.23508	9.32401e-06	0.000689655	4.386	14.6668	0	0	0	0	0	0	0	0	0	0	97	84	50	328	SUDS3
DNAJB6	NP_490647.1	dnaJ homolog subfamily B member 6 isoform a [Homo sapiens]	0	0	0	0	0	0	0	0	0	0.00239994	0.00434992	0.00311103	3.28376	9.32401e-06	0.000689655	4.366	12.2179	0	0	0	0	0	0	0	0	0	0	65.7534	109.907	64.8806	326	DNAJB6
FOXK2	NP_004505.2	forkhead box protein K2 [Homo sapiens]	0	0	0	0	0	0	0	0	0	0.00213893	0.00126523	0.00061579	2.69688	2.98368e-05	0.0014088	4.292	15.4652	0	0	0	0	0	0	0	0	0	0	118.643	64.7201	26	660	FOXK2
HNRNPC	NP_004491.2	heterogeneous nuclear ribonucleoproteins C1/C2 isoform b [Homo sapiens]	0	0	0.00024367	0	0	0	0	0	0	0.00161971	0.00237794	0.005963	3.20016	9.32401e-06	0.000689655	4.283	12.0359	0	0	0	1	0	0	0	0	0	0	39.8846	54	111.77	293	HNRNPC
CAD	NP_004332.2	CAD protein isoform 1 [Homo sapiens]	0	0	0.00012835	5.031e-05	0	5.923e-05	0	0.00015032	0	0.00101072	0.00148451	0.00106085	2.37638	7.08625e-05	0.0014088	4.249	23.3766	0	0	0	4	4	0	2	0	10	0	189	256	151	2225	CAD
GTF3C1	NP_001273171.1	0 genes:. 2 proteins in this group did not match any genes. NP_001273171.1:general transcription factor 3C polypeptide 1 isoform 2 [Homo sapiens] ;NP_001511.2:general transcription factor 3C polypeptide 1 isoform 1 [Homo sapiens] ;	0	0	0	0	0	0	0	0	0	0.00042251	0.000421	0.00048005	2.0918	0.00013986	0.00163934	4.196	14.1387	0	0	0	0	0	0	0	0	0	0	74	68	64	2084	GTF3C1
DNAJA2	NP_005871.1	dnaJ homolog subfamily A member 2 [Homo sapiens]	0.00014443	0	0	0.00020379	0	0	0	0.00016236	0.00033083	0.00257035	0.00297509	0.0048944	3.06993	9.32401e-06	0.000689655	4.189	16.4895	0	2	0	0	3	0	0	0	2	2	89	95	129	412	DNAJA2
IQSEC1	NP_001127854.1	IQ motif and SEC7 domain-containing protein 1 isoform a [Homo sapiens]	0	0	0	0	0	0	0	0	0	0.00054148	0.0009243	0.00088402	2.39012	7.08625e-05	0.0014088	4.181	13.7346	0	0	0	0	0	0	0	0	0	0	50.6957	79.8035	63	1114	IQSEC1
SNRNP200	NP_054733.2	U5 small nuclear ribonucleoprotein 200 kDa helicase [Homo sapiens]	0	0	0.00016712	7.862e-05	0	0	0	0.00010961	6.381e-05	0.00111411	0.00134099	0.00109773	2.35858	7.08625e-05	0.0014088	4.178	19.6831	0	0	0	5	6	0	0	0	7	2	200	222	150	2136	SNRNP200
IRS4	NP_003595.1	insulin receptor substrate 4 [Homo sapiens]	0	0	0	0.00028944	0	0	0	0.00053214	0	0.00294391	0.0030383	0.00315868	2.95794	9.32401e-06	0.000689655	4.16	29.9754	0	0	0	0	13	0	0	0	20	0	311	296	254	1257	IRS4
NUMA1	NP_001273490.1	0 genes:. 2 proteins in this group did not match any genes. NP_001273490.1:nuclear mitotic apparatus protein 1 isoform 2 [Homo sapiens] ;NP_006176.2:nuclear mitotic apparatus protein 1 isoform 1 [Homo sapiens] ;	0	0.000485	6.796e-05	0	0	0	0	0	0	0.00049837	0.00050357	0.00038689	1.5487	0.000716084	0.00225551	4.141	12.772	0	0	2	2	0	0	0	0	0	0	88	82	52	2101	NUMA1
MSH6	NP_000170.1	DNA mismatch repair protein Msh6 isoform 1 [Homo sapiens]	0	0	0	4.116e-05	0	0	0	9.837e-05	0	0.00076117	0.00102461	0.00041378	2.21992	9.51049e-05	0.0014088	4.112	12.7074	0	0	0	0	2	0	0	0	4	0	87	108	36	1360	MSH6
MAP7D1	NP_060537.3	MAP7 domain-containing protein 1 isoform 1 [Homo sapiens]	0	0	0	0	0	0	0	0	0	0.00108942	0.00073641	0.00117098	2.52543	4.28904e-05	0.0014088	4.111	13.1494	0	0	0	0	0	0	0	0	0	0	77	48	63	841	MAP7D1
PRPF8	NP_006436.3	pre-mRNA-processing-splicing factor 8 [Homo sapiens]	0	0	0.00018346	2.397e-05	0	0	0	8.594e-05	0	0.00082042	0.0007515	0.00081673	2.1523	0.000104429	0.0014088	4.101	22.6289	0	0	0	6	2	0	0	0	6	0	161	136	122	2335	PRPF8
SEC61A1	NP_037468.1	protein transport protein Sec61 subunit alpha isoform 1 [Homo sapiens]	0	0	0	0	0	0	0	0	0	0.00194978	0.00054212	0.00166602	2.71718	2.61072e-05	0.0014088	4.032	11.2881	0	0	0	0	0	0	0	0	0	0	78	20	50.7317	476	SEC61A1
WDR6	NP_060501.3	WD repeat-containing protein 6 isoform 1 [Homo sapiens]	0	0	0	0.00012158	0	0	0	0	0	0.00099242	0.00085195	0.00093709	2.37798	7.08625e-05	0.0014088	4.027	15.769	0	0	0	0	5	0	0	0	0	0	96	76	69	1151	WDR6
INTS1	NP_001073922.2	integrator complex subunit 1 [Homo sapiens]	0	0	0	0	0	0	0	0	0	0.00040206	0.0003476	0.00018558	1.92355	0.000214452	0.00167273	4.016	11.8716	0	0	0	0	0	0	0	0	0	0	74	59	26	2190	INTS1
POLRMT	NP_005026.3	DNA-directed RNA polymerase, mitochondrial precursor [Homo sapiens]	0	0	0	0	0	0	0	0	0	0.00059977	0.00044057	0.00052106	2.17491	0.000100699	0.0014088	3.973	9.9487	0	0	0	0	0	0	0	0	0	0	62	42	41	1230	POLRMT
HUWE1	NP_113584.3	E3 ubiquitin-protein ligase HUWE1 [Homo sapiens]	0	0.00023296	3.265e-05	0	0	0	0	3.059e-05	0	0.00020946	0.00019764	0.00034308	1.35192	0.00149184	0.00323232	3.971	16.0024	0	0	2	2	0	0	0	0	4	0	77	67	96	4374	HUWE1
EFTUD2	NP_001136077.1	116 kDa U5 small nuclear ribonucleoprotein component isoform b [Homo sapiens]	0	0	0.00030478	0	0	0	0	0	0	0.00093314	0.00128061	0.00076741	2.29376	8.39161e-05	0.0014088	3.967	14.9034	0	0	0	4	0	0	0	0	0	0	73.4834	93	46	937	EFTUD2
AKAP8L	NP_055186.3	A-kinase anchor protein 8-like isoform 1 [Homo sapiens]	0	0	0	0	0	0	0	0	0	0.0007736	0.00119838	0.00120988	2.55967	4.10256e-05	0.0014088	3.964	12.5524	0	0	0	0	0	0	0	0	0	0	42	60	50	646	AKAP8L
SMC1A	NP_001268392.1	0 genes:. 2 proteins in this group did not match any genes. NP_001268392.1:structural maintenance of chromosomes protein 1A isoform 2 [Homo sapiens] ;NP_006297.2:structural maintenance of chromosomes protein 1A isoform 1 [Homo sapiens] ;	0	0	0	0	0	0	0	0	0	0.00047162	0.00106544	0.00011617	2.20415	0.000100699	0.0014088	3.96	12.8029	0	0	0	0	0	0	0	0	0	0	48	100	9	1211	SMC1A
NOP58	NP_057018.1	nucleolar protein 58 [Homo sapiens]	0	0	0	0	0	0	0	0	0	0.00065229	0.00080488	0.00248216	2.68476	3.17016e-05	0.0014088	3.952	11.0965	0	0	0	0	0	0	0	0	0	0	29	33	84	529	NOP58
CSNK2B	NP_001311.3	casein kinase II subunit beta isoform 1 [Homo sapiens]	0	0	0	0	0	0	0	0.00031112	0	0.00354193	0.00420082	0.00210846	3.1696	9.32401e-06	0.000689655	3.932	11.5802	0	0	0	0	0	0	0	0	2	0	64	70	29	215	CSNK2B
ARID4A	NP_002883.3	AT-rich interactive domain-containing protein 4A isoform I [Homo sapiens]	0	0	0	0	0	0	0	0	0	0.00053393	0.00066177	0.00026115	2.1398	0.000119347	0.00157055	3.907	13.7	0	0	0	0	0	0	0	0	0	0	56.4058	64.472	21	1257	ARID4A
CHD4	NP_001264.2	0 genes:. 2 proteins in this group did not match any genes. NP_001264.2:chromodomain-helicase-DNA-binding protein 4 isoform 1 [Homo sapiens] ;NP_001284482.1:chromodomain-helicase-DNA-binding protein 4 isoform 2 [Homo sapiens] ;	0	0	0	0	0	0	0	0	0	0.00021781	0.0003779	0.00042513	1.96522	0.000201399	0.00167273	3.899	11.4335	0	0	0	0	0	0	0	0	0	0	35	56	52	1912	CHD4
HLTF	NP_001305863.1	0 genes:. 2 proteins in this group did not match any genes. NP_001305863.1:helicase-like transcription factor isoform 2 [Homo sapiens] ;NP_620636.1:helicase-like transcription factor isoform 1 [Homo sapiens] ;	0	0	0	0	0	0	0	0	0	0.0005666	0.00089601	0.00032566	2.24475	9.51049e-05	0.0014088	3.897	12.756	0	0	0	0	0	0	0	0	0	0	48	70	21	1008	HLTF
HDAC2	NP_001518.3	histone deacetylase 2 [Homo sapiens]	0	0	0.0002926	0	0	0	0	0.00020561	0	0.00200571	0.00201423	0.00105706	2.58735	3.91608e-05	0.0014088	3.896	14.8706	0	0	0	2	0	0	0	0	3	0	82.2601	76.1823	33	488	HDAC2
PARP1	NP_001609.2	poly [ADP-ribose] polymerase 1 [Homo sapiens]	0	0	0.00021123	0.00024841	0	0	0	6.597e-05	0	0.00096222	0.00115792	0.00212739	2.4382	6.52681e-05	0.0014088	3.876	17.0699	0	0	0	3	9	0	0	0	2	0	82	91	138	1014	PARP1
DNAJA3	NP_001128582.1	dnaJ homolog subfamily A member 3, mitochondrial isoform 2 [Homo sapiens]	6.568e-05	0	0	0	0	0	0	0	0	0.00070919	0.00193273	0.00093169	2.57655	4.10256e-05	0.0014088	3.852	11.2938	0	1	0	0	0	0	0	0	0	0	27	67.8571	27	453	DNAJA3
NONO	NP_031389.3	non-POU domain-containing octamer-binding protein isoform 1 [Homo sapiens]	0	0	0	0.00035652	0	0	0	0	0	0.00207153	0.00235587	0.00204586	2.83079	1.30536e-05	0.000848485	3.821	14.2803	0	0	0	0	6	0	0	0	0	0	82	86	61.6438	471	NONO
TCERG1	NP_006697.2	transcription elongation regulator 1 isoform 1 [Homo sapiens]	0	0	0	0	0	0	0	0	0	0.00057434	0.00049354	0.00037015	2.13326	0.000126807	0.00158242	3.803	11.141	0	0	0	0	0	0	0	0	0	0	53	42	26	1098	TCERG1
POLE	NP_006222.2	DNA polymerase epsilon catalytic subunit A [Homo sapiens]	0	0	0	0	0	0	0	0	0	0.00028107	0.00025963	0.00021198	1.82223	0.000307692	0.00182514	3.796	10.5511	0	0	0	0	0	0	0	0	0	0	54	46	31	2286	POLE
GCN1	NP_006827.1	eIF-2-alpha kinase activator GCN1 [Homo sapiens]	0	0	0.00016038	8.382e-05	0	0	0	0.00010017	0	0.00102014	0.00042992	0.0004916	1.96869	0.000201399	0.00167273	3.784	29.6742	0	0	0	6	8	0	0	0	8	0	229	89	84	2671	GCN1
AIFM1	NP_004199.1	apoptosis-inducing factor 1, mitochondrial isoform AIF precursor [Homo sapiens]	0.00014561	0	0.00069881	9.131e-05	0	0	0	0.00021824	0.00022235	0.00215457	0.00183119	0.00226953	2.45877	5.40792e-05	0.0014088	3.763	15.1002	0	3	0	6	2	0	0	0	4	2	111	87	89	613	AIFM1
SMC3	NP_005436.1	structural maintenance of chromosomes protein 3 [Homo sapiens]	0	0	0	0	0	0	0	0	0	0.00039108	0.00079514	0.0002312	2.126	0.000128671	0.00158242	3.756	10.5461	0	0	0	0	0	0	0	0	0	0	40	75	18	1217	SMC3
SAMHD1	NP_056289.2	deoxynucleoside triphosphate triphosphohydrolase SAMHD1 [Homo sapiens]	0	0	0	8.942e-05	0	0	0	0	0	0.00125449	0.001113	0.00024971	2.36726	7.08625e-05	0.0014088	3.742	11.6795	0	0	0	0	2	0	0	0	0	0	66	54	10	626	SAMHD1
CCDC47	NP_064583.2	coiled-coil domain-containing protein 47 precursor [Homo sapiens]	0	0	0	0	0	0	0	0.00013849	0	0.00137956	0.00114867	0.00100328	2.51739	4.66201e-05	0.0014088	3.741	11.9887	0	0	0	0	0	0	0	0	2	0	56	43	31	483	CCDC47
NCAPD3	NP_056076.1	condensin-2 complex subunit D3 [Homo sapiens]	0	0	0	0	0	0	0	0	0	0.00047658	0.00024117	0.00029218	1.96008	0.000201399	0.00167273	3.722	11.1864	0	0	0	0	0	0	0	0	0	0	60	28	28	1498	NCAPD3
CCT6A	NP_001753.1	T-complex protein 1 subunit zeta isoform a [Homo sapiens]	0	0	0.00026891	0.00010541	0	0	0	0.00012597	0	0.0013893	0.00089905	0.00156023	2.37445	7.08625e-05	0.0014088	3.709	11.3196	0	0	0	2	2	0	0	0	2	0	62	37	53	531	CCT6A
RPL3	NP_000958.1	0 genes:. 2 proteins in this group did not match any genes. NP_000958.1:60S ribosomal protein L3 isoform a [Homo sapiens] ;NP_001029025.1:60S ribosomal protein L3 isoform b [Homo sapiens] ;	0	0	0	0	0	0	0	0	0	0.00165341	0.00160081	0.00058183	2.66893	3.17016e-05	0.0014088	3.705	11.2465	0	0	0	0	0	0	0	0	0	0	56	50	15	403	RPL3
HERC2	NP_004658.3	E3 ubiquitin-protein ligase HERC2 [Homo sapiens]	0	0	0	0	0	0	0	0	0	0.00010338	0.00014947	5.497e-05	1.42798	0.00103683	0.00251519	3.685	9.9941	0	0	0	0	0	0	0	0	0	0	42	56	17	4834	HERC2
NTPCR	NP_115700.1	cancer-related nucleoside-triphosphatase [Homo sapiens]	0	0	0	0	0	0	0	0	0	0.00300598	0.00325958	0.00090499	3.06358	9.32401e-06	0.000689655	3.683	10.4298	0	0	0	0	0	0	0	0	0	0	48	48	11	190	NTPCR
RPS27	NP_001021.1	40S ribosomal protein S27 [Homo sapiens]	0	0	0.00084995	0	0	0	0	0	0	0.00063743	0.0136705	0.00325661	3.53063	3.7296e-06	0.000689655	3.658	10.6953	0	0	0	1	0	0	0	0	0	0	4.5	89	17.5	84	RPS27
CSNK2A1	NP_808227.1	casein kinase II subunit alpha isoform a [Homo sapiens]	0	0	0	0	0	0	0	0	0	0.00127812	0.00155348	0.00123464	2.70375	2.7972e-05	0.0014088	3.649	11.6689	0	0	0	0	0	0	0	0	0	0	42	47.0769	30.8824	391	CSNK2A1
MCRS1	NP_001012300.1	0 genes:. 2 proteins in this group did not match any genes. NP_001012300.1:microspherule protein 1 isoform 2 [Homo sapiens] ;NP_006328.2:microspherule protein 1 isoform 1 [Homo sapiens] ;	0	0	0	0	0	0	0	0	0	0.00077655	0.00114085	0.00121763	2.55116	4.10256e-05	0.0014088	3.639	10.4028	0	0	0	0	0	0	0	0	0	0	31	42	37	475	MCRS1
HNRNPM	NP_005959.2	heterogeneous nuclear ribonucleoprotein M isoform a [Homo sapiens]	0.00012227	0	0.0001956	7.668e-05	0	0	0	9.163e-05	0	0.00109207	0.00114885	0.00113491	2.28362	8.57809e-05	0.0014088	3.614	13.1028	0	3	0	2	2	0	0	0	2	0	67	65	53	730	HNRNPM
DDB1	NP_001914.3	DNA damage-binding protein 1 [Homo sapiens]	0	0	0	0	0	0	0	0	0	0.00040706	0.00035086	0.00035651	2.00746	0.000180886	0.00167273	3.609	10.2918	0	0	0	0	0	0	0	0	0	0	39	31	26	1140	DDB1
CDC73	NP_078805.3	parafibromin [Homo sapiens]	0	0	0	0	0	0	0	0	0	0.0008291	0.00068036	0.00117753	2.46401	5.22145e-05	0.0014088	3.605	10.1493	0	0	0	0	0	0	0	0	0	0	37	28	40	531	CDC73
HSPB1	NP_001531.1	heat shock protein beta-1 [Homo sapiens]	0	0	0	0	0	0	0	0.0003263	0	0.00174127	0.00239169	0.00320259	2.93726	9.32401e-06	0.000689655	3.598	10.2765	0	0	0	0	0	0	0	0	2	0	30	38	42	205	HSPB1
POLR2B	NP_000929.1	0 genes:. 3 proteins in this group did not match any genes. NP_000929.1:DNA-directed RNA polymerase II subunit RPB2 isoform 1 [Homo sapiens] ;NP_001290197.1:DNA-directed RNA polymerase II subunit RPB2 isoform 2 [Homo sapiens] ;NP_001290198.1:DNA-directed RNA polymerase II subunit RPB2 isoform 3 [Homo sapiens] ;	0	0	0	0	0	0	0	0	0	0.00041554	0.00054951	0.00014646	2.00618	0.000182751	0.00167273	3.591	10.9047	0	0	0	0	0	0	0	0	0	0	41	50	11	1174	POLR2B
ESYT2	NP_065779.1	extended synaptotagmin-2 [Homo sapiens]	0	0	0	0	0	0	0	0	0	0.0005996	0.00069353	0.00026257	2.17305	0.000100699	0.0014088	3.583	9.6192	0	0	0	0	0	0	0	0	0	0	45	48	15	893	ESYT2
GBAS	NP_001474.1	protein NipSnap homolog 2 isoform 1 [Homo sapiens]	0	0	0.00049927	0	0	0	0	0.00035082	0.00047658	0.00070726	0.00148875	0.00502838	2.60616	3.91608e-05	0.0014088	3.55	12.0202	0	0	0	2	0	0	0	0	3	2	17	33	92	286	GBAS
RBM39	NP_001310351.1	RNA-binding protein 39 isoform e [Homo sapiens]	0	0	0.00043009	0.0001686	0	0	0	0.00013432	0	0.001338	0.00157864	0.00128271	2.33507	7.64569e-05	0.0014088	3.54	12.5019	0	0	0	3	3	0	0	0	2	0	56	60.931	40.8649	498	RBM39
TUBB6	NP_115914.1	tubulin beta-6 chain isoform 1 [Homo sapiens]	0.00029824	0.00261111	0.00148284	0.00074681	0	0	0	0.00051378	0	0.00353167	0.0061102	0.00292917	2.41226	6.89977e-05	0.0014088	3.536	20.8972	0	4.47059	2.28571	9.26316	11.9011	0	0	0	6.85135	0	132.378	211.211	83.5744	446	TUBB6
CEP170	NP_001035864.1	centrosomal protein of 170 kDa isoform gamma [Homo sapiens]	0	0	0	0	0	0	0	0	0	9.138e-05	0.00012972	0.00078823	1.9598	0.000201399	0.00167273	3.522	9.7296	0	0	0	0	0	0	0	0	0	0	11.2121	14.6786	73.6207	1460	CEP170
NCAPG2	NP_001268862.1	0 genes:. 2 proteins in this group did not match any genes. NP_001268862.1:condensin-2 complex subunit G2 isoform b [Homo sapiens] ;NP_060230.5:condensin-2 complex subunit G2 isoform a [Homo sapiens] ;	0	0	0	0	0	0	0	0	0	0.00043231	0.00027903	0.0003651	1.99069	0.000197669	0.00167273	3.488	10.2897	0	0	0	0	0	0	0	0	0	0	42	25	27	1156	NCAPG2
TUBG1	NP_001061.2	tubulin gamma-1 chain [Homo sapiens]	0	0	0	0	0	0	0	0	0	0.00116085	0.00074383	0.00065854	2.43783	6.52681e-05	0.0014088	3.488	9.5368	0	0	0	0	0	0	0	0	0	0	44	26	19	451	TUBG1
SPTLC1	NP_006406.1	serine palmitoyltransferase 1 isoform a [Homo sapiens]	0	0	0	0	0	0	0	0	0.00028817	0.00120748	0.00076379	0.00095839	2.29241	8.39161e-05	0.0014088	3.485	9.9297	0	0	0	0	0	0	0	0	0	2	48	28	29	473	SPTLC1
SF3B2	NP_006833.2	splicing factor 3B subunit 2 [Homo sapiens]	0	0	0	0	0	0	0	0	0	0.00029248	0.0006199	0.00057636	2.15073	0.000104429	0.0014088	3.482	9.8887	0	0	0	0	0	0	0	0	0	0	22	43	33	895	SF3B2
DDX52	NP_008941.3	probable ATP-dependent RNA helicase DDX52 isoform 1 [Homo sapiens]	0	0	0	0	0	0	0	0	0	0.00065552	0.00058158	0.00086118	2.32905	7.64569e-05	0.0014088	3.477	9.8315	0	0	0	0	0	0	0	0	0	0	33	27	33	599	DDX52
XRCC5	NP_066964.1	X-ray repair cross-complementing protein 5 [Homo sapiens]	0	0	0.00048767	0.00015293	0	0	0	9.138e-05	0	0.00084526	0.00086369	0.00147348	2.1067	0.000134266	0.00158242	3.476	12.1275	0	0	0	5	4	0	0	0	2	0	52	49	69	732	XRCC5
RICTOR	NP_001272368.1	rapamycin-insensitive companion of mTOR isoform 2 [Homo sapiens]	0	0	0	0	0	0	0	0	0	0.00019236	0.00026818	0.00028881	1.82019	0.000309557	0.00182514	3.463	10.619	0	0	0	0	0	0	0	0	0	0	28	36	32	1732	RICTOR
RPS7	NP_001002.1	40S ribosomal protein S7 [Homo sapiens]	0	0.0052525	0	0	0	0	0	0	0	0.002024	0.00299285	0.0023367	1.78188	0.000339394	0.00188718	3.462	11.971	0	0	2	0	0	0	0	0	0	0	33	45	29	194	RPS7
RPL38	NP_001030335.1	60S ribosomal protein L38 [Homo sapiens]	0	0	0	0.0027987	0	0	0	0	0	0.00968893	0.0101377	0.0111655	3.83894	1.8648e-06	0.000666667	3.46	14.0214	0	0	0	0	7	0	0	0	0	0	57	55	50	70	RPL38
HAX1	NP_006109.2	HCLS1-associated protein X-1 isoform a [Homo sapiens]	0	0	0	0	0	0	0	0.00023975	0	0.00174855	0.00124863	0.00184891	2.67208	3.17016e-05	0.0014088	3.451	10.8388	0	0	0	0	0	0	0	0	2	0	41	27	33	279	HAX1
RPS15	NP_001009.1	0 genes:. 2 proteins in this group did not match any genes. NP_001009.1:40S ribosomal protein S15 isoform 2 [Homo sapiens] ;NP_001295155.1:40S ribosomal protein S15 isoform 1 [Homo sapiens] ;	0	0	0	0	0	0	0	0.00046131	0	0.00254386	0.00409321	0.00291073	3.09789	9.32401e-06	0.000689655	3.451	10.0171	0	0	0	0	0	0	0	0	2	0	31	46	27	145	RPS15
MCM7	NP_005907.3	DNA replication licensing factor MCM7 isoform 1 [Homo sapiens]	0	0	0	0	0	0	0	0	0	0.00056266	0.00080753	0.00026089	2.19722	0.000100699	0.0014088	3.449	9.5117	0	0	0	0	0	0	0	0	0	0	34	45	12	719	MCM7
MICU2	NP_689939.1	calcium uptake protein 2, mitochondrial [Homo sapiens]	0	0	0	0	0	0	0	0	0	0.00035641	0.00062432	0.00190894	2.50481	4.66201e-05	0.0014088	3.442	9.8873	0	0	0	0	0	0	0	0	0	0	13	21	53	434	MICU2
GTF3C3	NP_036218.1	general transcription factor 3C polypeptide 3 isoform 1 [Homo sapiens]	0	0	0	0	0	0	0	0	0	0.00034917	0.00045144	0.00065279	2.13861	0.000119347	0.00157055	3.437	9.1575	0	0	0	0	0	0	0	0	0	0	26	31	37	886	GTF3C3
DNAJA1	NP_001530.1	dnaJ homolog subfamily A member 1 isoform 1 [Homo sapiens]	0.00074946	0	0.00071935	0.00063447	0	0	0.00044745	0.00084245	0.00085833	0.00431589	0.0047125	0.00590619	2.82113	1.30536e-05	0.000848485	3.426	20.4027	0	10	0	4	9	0	0	3	10	5	144	145	150	397	DNAJA1
SPICE1	NP_653319.1	spindle and centriole-associated protein 1 [Homo sapiens]	0	0	0	0	0	0	0	0	0	0.00043141	0.00039236	0.00063989	2.14215	0.000111888	0.00149068	3.426	9.8358	0	0	0	0	0	0	0	0	0	0	31	26	35	855	SPICE1
ECT2	NP_001245244.1	0 genes:. 2 proteins in this group did not match any genes. NP_001245244.1:protein ECT2 isoform a [Homo sapiens] ;NP_060568.3:protein ECT2 isoform b [Homo sapiens] ;	0	0	0	0	0	0	0	0	0	0.00045564	0.00039526	0.00039336	2.06126	0.000154779	0.00167273	3.425	9.6575	0	0	0	0	0	0	0	0	0	0	35	28	23	914	ECT2
THOC2	NP_001075019.1	THO complex subunit 2 [Homo sapiens]	0	0	0	0	0	0	0	0	0	0.00029877	0.00020249	0.00018644	1.78088	0.000341259	0.00188718	3.422	9.6937	0	0	0	0	0	0	0	0	0	0	40	25	19	1593	THOC2
RFC1	NP_001191676.1	0 genes:. 2 proteins in this group did not match any genes. NP_001191676.1:replication factor C subunit 1 isoform 2 [Homo sapiens] ;NP_002904.3:replication factor C subunit 1 isoform 1 [Homo sapiens] ;	0	0	0	0	0	0	0	0	0	0.00041459	0.00033717	0.00027233	1.96674	0.000201399	0.00167273	3.406	10.6827	0	0	0	0	0	0	0	0	0	0	40	30	20	1148	RFC1
ABCF2	NP_005683.2	0 genes:. 2 proteins in this group did not match any genes. NP_005683.2:ATP-binding cassette sub-family F member 2 isoform b [Homo sapiens] ;NP_009120.1:ATP-binding cassette sub-family F member 2 isoform a [Homo sapiens] ;	0	0	0	0	0	0	0	0	0	0.00054426	0.00105825	0.00012328	2.2263	9.51049e-05	0.0014088	3.398	9.6417	0	0	0	0	0	0	0	0	0	0	29	52	5	634	ABCF2
TCP1	NP_110379.2	T-complex protein 1 subunit alpha isoform a [Homo sapiens]	0.00021405	0	0.00128409	0.00040269	0	0.00023702	0.00095848	0.00108276	0.00073544	0.00395909	0.00668332	0.00278334	2.59869	3.91608e-05	0.0014088	3.396	25.4959	0	4	0	10	8	0	2	9	18	6	185	288	99	556	TCP1
ELAC2	NP_060597.4	0 genes:. 2 proteins in this group did not match any genes. NP_060597.4:zinc phosphodiesterase ELAC protein 2 isoform 1 [Homo sapiens] ;NP_776065.1:zinc phosphodiesterase ELAC protein 2 isoform 2 [Homo sapiens] ;	0	0	0	0	0	0	0	0	0	0.00034572	0.00048423	0.00052989	2.10526	0.000134266	0.00158242	3.391	9.2003	0	0	0	0	0	0	0	0	0	0	24	31	28	826	ELAC2
SAP30	NP_003855.1	histone deacetylase complex subunit SAP30 [Homo sapiens]	0	0	0	0	0	0	0	0	0	0.00205523	0.00199402	0.00071053	2.79978	1.30536e-05	0.000848485	3.376	9.0872	0	0	0	0	0	0	0	0	0	0	38	34	10	220	SAP30
RPL10	NP_006004.3	60S ribosomal protein L10 isoform a [Homo sapiens]	0	0	0	0.00039234	0	0	0	0	0	0.00222405	0.0030749	0.00087654	2.78062	2.23776e-05	0.00133333	3.375	9.5314	0	0	0	0	3	0	0	0	0	0	40	51	12	214	RPL10
MSH2	NP_000242.1	DNA mismatch repair protein Msh2 isoform 1 [Homo sapiens]	0	0	0.00015288	0	0	0	0	0	0	0.00040766	0.00056638	0.00031799	1.87609	0.000257343	0.0018052	3.374	9.6703	0	0	0	2	0	0	0	0	0	0	32	41	19	934	MSH2
NOP56	NP_006383.2	nucleolar protein 56 [Homo sapiens]	0	0	0.00024039	0	0	0	0	0.00016892	0	0.00066104	0.00043443	0.00142106	2.10619	0.000134266	0.00158242	3.351	9.7691	0	0	0	2	0	0	0	0	3	0	33	20	54	594	NOP56
STIP1	NP_001269581.1	0 genes:. 2 proteins in this group did not match any genes. NP_001269581.1:stress-induced-phosphoprotein 1 isoform a [Homo sapiens] ;NP_006810.1:stress-induced-phosphoprotein 1 isoform b [Homo sapiens] ;	0	0	0.00024202	0.00033205	0	0	0	0	0	0.00026217	0.00037177	0.00323232	2.33987	7.64569e-05	0.0014088	3.349	12.0666	0	0	0	2	7	0	0	0	0	0	13	17	122	590	STIP1
NUP133	NP_060700.2	nuclear pore complex protein Nup133 [Homo sapiens]	0	0	0	4.842e-05	0	0	0	0	0	0.0004426	0.00030136	0.00025692	1.87515	0.000257343	0.0018052	3.347	10.0686	0	0	0	0	2	0	0	0	0	0	43	27	19	1156	NUP133
FANCI	NP_001106849.1	Fanconi anemia group I protein isoform 1 [Homo sapiens]	0	0	0.00021505	0.00010537	0	0	0	0	0	0.00063615	0.00028176	0.00058854	1.80766	0.000311422	0.00182514	3.333	11.909	0	0	0	4	5	0	0	0	0	0	71	29	50	1328	FANCI
DNAJA3	NP_005138.3	dnaJ homolog subfamily A member 3, mitochondrial isoform 1 [Homo sapiens]	6.199e-05	0	0	0	0	0	0	0	0	0.0006693	0.00072961	0.00087928	2.31046	8.39161e-05	0.0014088	3.322	10.1776	0	1	0	0	0	0	0	0	0	0	27	27.1429	27	480	DNAJA3
MYBBP1A	NP_001099008.1	0 genes:. 2 proteins in this group did not match any genes. NP_001099008.1:myb-binding protein 1A isoform 1 [Homo sapiens] ;NP_055335.2:myb-binding protein 1A isoform 2 [Homo sapiens] ;	0	0	0	0	0	0	0	0	0	0.00033945	0.00018404	0.00031686	1.87329	0.000259208	0.0018052	3.31	10.1469	0	0	0	0	0	0	0	0	0	0	38	19	27	1332	MYBBP1A
RFC5	NP_001193730.1	0 genes:. 3 proteins in this group did not match any genes. NP_001193730.1:replication factor C subunit 5 isoform 4 [Homo sapiens] ;NP_031396.1:replication factor C subunit 5 isoform 1 [Homo sapiens] ;NP_853556.2:replication factor C subunit 5 isoform 2 [Homo sapiens] ;	0	0	0	0	0	0	0	0.00019849	0	0.00134169	0.00088059	0.00115962	2.44904	5.40792e-05	0.0014088	3.304	9.5038	0	0	0	0	0	0	0	0	2	0	38	23	25	337	RFC5
GTF3C2	NP_001305838.1	0 genes:. 2 proteins in this group did not match any genes. NP_001305838.1:general transcription factor 3C polypeptide 2 isoform a [Homo sapiens] ;NP_001512.1:general transcription factor 3C polypeptide 2 isoform b [Homo sapiens] ;	0	0	0	0	0	0	0	0	0	0.00028392	0.00039183	0.00044081	2.00838	0.000180886	0.00167273	3.3	9.376	0	0	0	0	0	0	0	0	0	0	22	28	26	922	GTF3C2
TP53	NP_001119584.1	cellular tumor antigen p53 isoform a [Homo sapiens]	0	0	0	0	0	0	0	0	0	0.0009083	0.00078794	0.00083528	2.43096	6.89977e-05	0.0014088	3.253	9.1355	0	0	0	0	0	0	0	0	0	0	30	24	21	393	TP53
CNP	NP_149124.3	2',3'-cyclic-nucleotide 3'-phosphodiesterase [Homo sapiens]	0	0	0	0	0	0	0	0	0	0.00096094	0.00073554	0.00055695	2.3674	7.08625e-05	0.0014088	3.236	9.2042	0	0	0	0	0	0	0	0	0	0	34	24	15	421	CNP
TUBB2A	NP_001060.1	tubulin beta-2A chain isoform 1 [Homo sapiens]	0	0	0.00024066	6.289e-05	0	0	6.653e-05	0	7.657e-05	0.00111776	0.00104988	5.269e-05	1.99306	0.000197669	0.00167273	3.23	9.5564	0	0	0	1.5	1	0	0	0.5	0	0.5	41.8031	36.2097	1.5	445	TUBB2A
PSMC4	NP_006494.1	26S protease regulatory subunit 6B isoform 1 [Homo sapiens]	0	0	0	0	0	0	0	0.00024004	0	0.00111016	0.00095688	0.00074793	2.29769	8.39161e-05	0.0014088	3.229	9.3817	0	0	0	0	0	0	0	0	3	0	39	31	20	418	PSMC4
PSMA4	NP_002780.1	proteasome subunit alpha type-4 isoform 1 [Homo sapiens]	0	0	0	0	0	0	0	0	0	0.00113972	0.00128531	0.00095827	2.59513	3.91608e-05	0.0014088	3.224	9.177	0	0	0	0	0	0	0	0	0	0	25	26	16	261	PSMA4
MATR3	NP_954659.1	matrin-3 isoform a [Homo sapiens]	0	0	0	0.00013217	0	0	0	7.897e-05	0	0.00046358	0.00071596	0.00047984	1.97524	0.000199534	0.00167273	3.208	11.4143	0	0	0	0	4	0	0	0	2	0	33	47	26	847	MATR3
SMC2	NP_006435.2	structural maintenance of chromosomes protein 2 [Homo sapiens]	0	0	0	0	0	0	0	0	0	0.00029821	0.00023714	0.00030036	1.87071	0.000259208	0.0018052	3.195	9.23	0	0	0	0	0	0	0	0	0	0	30	22	23	1197	SMC2
ATAD3A	NP_001164006.1	ATPase family AAA domain-containing protein 3A isoform 2 [Homo sapiens]	0	0	0.00012184	9.552e-05	0	0	0	0.0002283	0	0.00047993	0.00120451	0.00052461	1.98755	0.000199534	0.00167273	3.184	11.1383	0	0	0	1	2	0	0	0	4	0	23.6364	54.7059	19.6667	586	ATAD3A
GTF2I	NP_001157108.1	0 genes:. 5 proteins in this group did not match any genes. NP_001157108.1:general transcription factor II-I isoform 5 [Homo sapiens] ;NP_001509.3:general transcription factor II-I isoform 4 [Homo sapiens] ;NP_127492.1:general transcription factor II-I isoform 1 [Homo sapiens] ;NP_127493.1:general transcription factor II-I isoform 2 [Homo sapiens] ;NP_127494.1:general transcription factor II-I is…	0	0	0	0.00025808	0	0	0	6.854e-05	0	0.00057299	0.00068743	0.00067268	1.97696	0.000199534	0.00167273	3.181	13.3062	0	0	0	0	9	0	0	0	2	0	47	52	42	976	GTF2I
SLC25A3	NP_998776.1	phosphate carrier protein, mitochondrial isoform b precursor [Homo sapiens]	0	0	0.00059331	0.0003101	0	0.00054758	0.00032805	0.00055588	0.00094392	0.0024061	0.00253761	0.00242486	2.16006	0.000104429	0.0014088	3.172	14.0263	0	0	0	3	4	0	3	2	6	5	73	71	56	361	SLC25A3
NAP1L1	NP_001294853.1	nucleosome assembly protein 1-like 1 isoform 2 [Homo sapiens]	0.00046611	0	0.00037282	0	0	0	0.00046381	0.00068768	0.00035588	0.0023611	0.00231872	0.0017686	2.22449	9.51049e-05	0.0014088	3.172	13.0411	0	6	0	2	0	0	0	3	7.875	2	76	68.8293	43.3333	383	NAP1L1
SMARCC1	NP_003065.3	SWI/SNF complex subunit SMARCC1 [Homo sapiens]	0	0	0	0	0	0	0	0	0	0.00019382	0.00033862	0.0002863	1.86116	0.000275991	0.00182514	3.157	9.0352	0	0	0	0	0	0	0	0	0	0	18	29	20.2381	1105	SMARCC1
IARS2	NP_060530.3	isoleucine--tRNA ligase, mitochondrial precursor [Homo sapiens]	0	0	0	0	0	0	0	0	0	0.00036449	0.00038249	9.268e-05	1.87291	0.000259208	0.0018052	3.119	9.3245	0	0	0	0	0	0	0	0	0	0	31	30	6	1012	IARS2
TUFM	NP_003312.3	elongation factor Tu, mitochondrial precursor [Homo sapiens]	0.00045775	0.00223953	0.00094148	0.00036906	0	0	0	0.00022052	0.00044935	0.00261509	0.00334615	0.00034355	1.69368	0.000445688	0.00198753	3.116	19.8174	0	7	2	6	6	0	0	0	3	3	100	118	10	455	TUFM
DSP	NP_004406.2	desmoplakin isoform I [Homo sapiens]	0	0	0.00027355	2.924e-05	0	0	0	2.33e-05	0	0.00019479	0.00042244	0.00013612	1.31701	0.00172308	0.00352762	3.113	13.2669	0	0	0	11	3	0	0	0	2	0	47	94	25	2871	DSP
ACTR2	NP_005713.1	actin-related protein 2 isoform b [Homo sapiens]	0	0	0	0	0	0	0	0	0	0.00114759	0.00042572	0.00043642	2.3061	8.39161e-05	0.0014088	3.093	9.1811	0	0	0	0	0	0	0	0	0	0	38	13	11	394	ACTR2
HCFC1	NP_005325.2	host cell factor 1 [Homo sapiens]	0	0	0	2.751e-05	0	0	0	8.218e-05	0	0.00016372	0.00022191	0.00025349	1.52883	0.000772028	0.00234502	3.082	10.6179	0	0	0	0	2	0	0	0	5	0	28	35	33	2035	HCFC1
MAGED1	NP_001005333.1	0 genes:. 2 proteins in this group did not match any genes. NP_001005333.1:melanoma-associated antigen D1 isoform a [Homo sapiens] ;NP_008917.3:melanoma-associated antigen D1 isoform b [Homo sapiens] ;	0	0	0	6.712e-05	0	0	0	0	0	0.00038521	0.00043318	0.00031863	1.91428	0.000214452	0.00167273	3.073	9.5193	0	0	0	0	2	0	0	0	0	0	27	28	17	834	MAGED1
NIPSNAP1	NP_001189431.1	0 genes:. 2 proteins in this group did not match any genes. NP_001189431.1:protein NipSnap homolog 1 isoform 2 [Homo sapiens] ;NP_003625.2:protein NipSnap homolog 1 isoform 1 [Homo sapiens] ;	0	0	0	0	0	0	0	0.00088681	0.00077445	0.00045071	0.00141732	0.00467767	2.41718	6.89977e-05	0.0014088	3.07	12.5639	0	0	0	0	0	0	0	0	7	3	10	29	79	264	NIPSNAP1
HNRNPL	NP_001524.2	heterogeneous nuclear ribonucleoprotein L isoform a [Homo sapiens]	0	0	0.00024243	0	0	0	0	0	0	0.00074746	0.00056955	0.0001327	1.85263	0.000289044	0.00182514	3.07	9.5246	0	0	0	2	0	0	0	0	0	0	37	26	5	589	HNRNPL
SERPINH1	NP_001226.2	serpin H1 precursor [Homo sapiens]	0	0	0	0.00033477	0	0	0	0	0	0.00119556	0.00135816	0.00018698	2.2148	9.69697e-05	0.0014088	3.065	10.2538	0	0	0	0	5	0	0	0	0	0	42	44	5	418	SERPINH1
ALDH1B1	NP_000683.3	aldehyde dehydrogenase X, mitochondrial precursor [Homo sapiens]	0.0001151	0	0.00041429	0.00010827	0	0	0	0.00012938	0	0.00110471	0.00094835	0.00024188	1.81759	0.000311422	0.00182514	3.061	11.412	0	2	0	3	2	0	0	0	2	0	48	38	8	517	ALDH1B1
SLC25A11	NP_003553.2	mitochondrial 2-oxoglutarate/malate carrier protein isoform 1 [Homo sapiens]	0	0	0.00068212	0	0	0	0	0.00063908	0	0.00269047	0.00102727	0.00064717	2.13559	0.000126807	0.00158242	3.045	11.5936	0	0	0	3	0	0	0	0	6	0	71	25	13	314	SLC25A11
KANSL2	NP_060292.3	KAT8 regulatory NSL complex subunit 2 [Homo sapiens]	0	0	0	0	0	0	0	0	0	0.0004595	0.00049827	0.00085784	2.25266	9.32401e-05	0.0014088	3.04	9.1806	0	0	0	0	0	0	0	0	0	0	19	19	27	492	KANSL2
ATP5C1	NP_001001973.1	0 genes:. 2 proteins in this group did not match any genes. NP_001001973.1:ATP synthase subunit gamma, mitochondrial isoform L (liver) precursor [Homo sapiens] ;NP_001307815.1:ATP synthase subunit gamma, mitochondrial isoform 3 [Homo sapiens] ;	0	0	0.00191666	0	0	0	0	0	0.00045739	0.00143742	0.00251123	0.00120647	1.97541	0.000199534	0.00167273	3.033	11.5999	0	0	0	8	0	0	0	0	0	2	36	58	23	298	ATP5C1
GLUD1	NP_005262.1	glutamate dehydrogenase 1, mitochondrial isoform a precursor [Homo sapiens]	0	0	0	0.00010031	0	0	0	0.00029969	0.00024427	0.00085295	0.00064744	0.00089644	1.92341	0.000214452	0.00167273	3.029	10.8073	0	0	0	0	2	0	0	0	5	2	40	28	32	558	GLUD1
CCAR2	NP_066997.3	cell cycle and apoptosis regulator protein 2 [Homo sapiens]	0	0	0	0	0	0	0	0.00021741	0	0.00039963	0.00034947	0.00055888	1.81105	0.000311422	0.00182514	2.963	10.1149	0	0	0	0	0	0	0	0	6	0	31	25	33	923	CCAR2
OPA1	NP_056375.2	0 genes:. 8 proteins in this group did not match any genes. NP_056375.2:dynamin-like 120 kDa protein, mitochondrial isoform 1 [Homo sapiens] ;NP_570844.1:dynamin-like 120 kDa protein, mitochondrial isoform 2 [Homo sapiens] ;NP_570845.1:dynamin-like 120 kDa protein, mitochondrial isoform 3 [Homo sapiens] ;NP_570846.1:dynamin-like 120 kDa protein, mitochondrial isoform 4 [Homo sapiens] ;NP_570847.2…	0	0	0	0	0	0	0	0	0	0.00028507	0.00024192	0.00026053	1.84312	0.000292774	0.00182514	2.956	9.0512	0	0	0	0	0	0	0	0	0	0	23	18	16	960	OPA1
RUVBL1	NP_003698.1	ruvB-like 1 isoform 1 [Homo sapiens]	0.0001305	0	0	0.00055237	0	0	0	0.00022003	0	0.00140905	0.00138645	0.00071988	2.10962	0.000132401	0.00158242	2.923	11.9622	0	2	0	0	9	0	0	0	3	0	54	49	21	456	RUVBL1
CCT5	NP_036205.1	T-complex protein 1 subunit epsilon isoform a [Homo sapiens]	0.00024749	0	0.00039591	0.00025866	0	0	0	9.273e-05	0	0.00096773	0.00078544	0.00109798	1.8852	0.000249883	0.00179264	2.921	11.545	0	4.5	0	3	5	0	0	0	1.5	0	44	32.9333	38	541	CCT5
GART	NP_001129478.1	trifunctional purine biosynthetic protein adenosine-3 isoform 1 [Homo sapiens]	0	0	0.00014138	0	0	0	0	6.623e-05	0	0.00028274	0.00042157	0.00012382	1.53164	0.000760839	0.00232479	2.917	9.6469	0	0	0	2	0	0	0	0	2	0	24	33	8	1010	GART
CCT7	NP_006420.1	T-complex protein 1 subunit eta isoform a [Homo sapiens]	0.00027397	0	0.00052593	0.00025771	0	0	0	0.00030797	0.00037653	0.00098608	0.0009267	0.00181362	1.83587	0.000294639	0.00182514	2.871	13.8255	0	5	0	4	5	0	0	0	5	3	45	39	63	543	CCT7
TRIM28	NP_005753.1	transcription intermediary factor 1-beta [Homo sapiens]	0.00060576	0	0.00051302	0.00026814	0	0	0.00014183	0.00024033	0.00024485	0.00111149	0.00120526	0.00162869	1.80393	0.000311422	0.00182514	2.792	18.2158	0	17	0	6	8	0	0	2	6	3	78	78	87	835	TRIM28
KPNA2	NP_002257.1	importin subunit alpha-1 [Homo sapiens]	0	0	0.00026993	0.00031743	0	0	0	0.00018967	0	0.00067478	0.00058537	0.00112288	1.84157	0.000292774	0.00182514	2.791	10.823	0	0	0	2	6	0	0	0	3	0	30	24	38	529	KPNA2
POLD1	NP_002682.2	DNA polymerase delta catalytic subunit 1 [Homo sapiens]	0	0	0	0.00017697	0	0	0	0	0	0.00030096	0.00033801	0.00026829	1.62691	0.000578089	0.00216361	2.784	10.007	0	0	0	0	7	0	0	0	0	0	28	29	19	1107	POLD1
PSMC5	NP_001186092.1	0 genes:. 2 proteins in this group did not match any genes. NP_001186092.1:26S protease regulatory subunit 8 isoform 2 [Homo sapiens] ;NP_002796.4:26S protease regulatory subunit 8 isoform 1 [Homo sapiens] ;	0.00029903	0	0	0.00042191	0	0	0	0	0.00034247	0.0008072	0.00213961	7.855e-05	1.90444	0.000229371	0.00173427	2.78	11.0058	0	4	0	0	6	0	0	0	0	2	27	66	2	398	PSMC5
XRCC6	NP_001460.1	X-ray repair cross-complementing protein 6 isoform 1 [Homo sapiens]	0	0	0.00093787	0	0	0	0	0.00016476	0	0.00066429	0.00055085	0.00094971	1.5795	0.000650816	0.00221801	2.775	10.238	0	0	0	8	0	0	0	0	3	0	34	26	37	609	XRCC6
MYO6	NP_001287828.1	0 genes:. 2 proteins in this group did not match any genes. NP_001287828.1:unconventional myosin-VI isoform 2 [Homo sapiens] ;NP_004990.3:unconventional myosin-VI isoform 1 [Homo sapiens] ;	0	0	0	0.00019959	0	0	0	0	0	0.00027342	0.00052142	8.671e-05	1.57802	0.000654546	0.00221801	2.771	10.1735	0	0	0	0	9	0	0	0	0	0	29	51	7	1262	MYO6
CCT3	NP_005989.3	T-complex protein 1 subunit gamma isoform a [Homo sapiens]	0	0	0.00091701	0.0001027	0	0	0	0.00073641	0.0002501	0.0009388	0.00106535	0.00172092	1.74444	0.000382284	0.00192325	2.768	14.146	0	0	0	7	2	0	0	0	12	2	43	45	60	545	CCT3
DYNC1H1	NP_001367.2	cytoplasmic dynein 1 heavy chain 1 [Homo sapiens]	5.123e-05	0	0.00036881	7.831e-05	0	0	3.823e-05	0.00017277	0	0.00032269	0.0003638	0.00041384	1.24206	0.00228625	0.00426064	2.725	21.5756	0	8	0	24	13	0	0	3	24	0	126	131	123	4646	DYNC1H1
PSMD2	NP_002799.3	26S proteasome non-ATPase regulatory subunit 2 isoform 1 [Homo sapiens]	0	0	0.00039315	9.247e-05	0	0	0	0.0001105	0	0.00049796	0.00036946	0.00030988	1.38427	0.00122331	0.00280043	2.718	10.0613	0	0	0	5	3	0	0	0	3	0	38	26	18	908	PSMD2
EPRS	NP_004437.2	bifunctional glutamate/proline--tRNA ligase [Homo sapiens]	3.936e-05	0	0.00014166	7.404e-05	0	0	0	6.636e-05	0	0.00023608	0.0002048	0.00027914	1.29514	0.00186294	0.00368975	2.699	10.173	0	2	0	3	4	0	0	0	3	0	30	24	27	1512	EPRS
TUBA4A	NP_005991.1	tubulin alpha-4A chain isoform 1 [Homo sapiens]	0.00047597	0.00096667	0.00071714	0.00715709	0.00129351	0.00112516	0.00165215	0.00139355	0.00201817	0.0100293	0.00887976	0.00607606	2.38671	7.08625e-05	0.0014088	2.657	33.9221	0	7.16667	0.85	4.5	114.567	2.7	7.65	12.5	18.6667	13.2667	377.614	308.322	174.138	448	TUBA4A
SF3B3	NP_036558.3	splicing factor 3B subunit 3 [Homo sapiens]	0	0	0.00041066	0	0	0	9.731e-05	0.00010993	0	0.00039108	0.00021204	0.00038533	1.22363	0.00241305	0.00439016	2.644	11.1066	0	0	0	7	0	0	0	2	4	0	40	20	30	1217	SF3B3
P3H1	NP_071751.3	prolyl 3-hydroxylase 1 isoform 1 precursor [Homo sapiens]	0	0.00276898	0.00048502	0.00057039	0	0.00044763	0.00032181	0.00022721	0	0.00084067	0.00096418	0.00172034	0.936111	0.00852028	0.0114655	2.628	14.3701	0	0	4	5	15	0	5	4	5	0	52	55	81	736	P3H1
TUBA1C	NP_116093.1	tubulin alpha-1C chain isoform c [Homo sapiens]	0.00417476	0.00399046	0.01606	0.0112706	0.00208731	0.00586764	0.00606636	0.0192925	0.0036833	0.0473975	0.0276406	0.0194349	2.96096	9.32401e-06	0.000689655	2.626	68.8548	0	63	3.51667	101	180.817	4.36667	39.9833	46	259	24.2667	1788.56	961.877	558.243	449	TUBA1C
MYO1B	NP_001155291.1	unconventional myosin-Ib isoform 1 [Homo sapiens]	0	0	0	0.00039418	0	0	0	0	0	0.00061798	0.00022716	0.00039905	1.59894	0.000620979	0.00221207	2.606	11.3221	0	0	0	0	16	0	0	0	0	0	59	20	29	1136	MYO1B
RCN2	NP_001258766.1	0 genes:. 2 proteins in this group did not match any genes. NP_001258766.1:reticulocalbin-2 isoform b precursor [Homo sapiens] ;NP_002893.1:reticulocalbin-2 isoform a precursor [Homo sapiens] ;	0.00044408	0	0.00085248	0.00041772	0	0	0	0.00019967	0	0.00142074	0.00096287	0.00139985	1.79126	0.000333799	0.00186945	2.598	10.769	0	5	0	4	5	0	0	0	2	0	40	25	30	335	RCN2
SLC25A6	NP_001627.2	ADP/ATP translocase 3 [Homo sapiens]	0.00038606	0	0.00078409	0	0	0	0.00079481	0.00037589	0	0.0014435	0.00100746	0.00110156	1.58615	0.000647086	0.00221656	2.563	10.0833	0	3.86667	0	3.27273	0	0	0	4	3.34921	0	36.1522	23.2687	21	298	SLC25A6
SMU1	NP_060695.2	WD40 repeat-containing protein SMU1 [Homo sapiens]	0	0	0	0.00065467	0	0	0	0.00013039	0	0.00085819	0.00093059	0.00048754	1.79638	0.000322611	0.00186021	2.559	10.4148	0	0	0	0	12	0	0	0	2	0	37	37	16	513	SMU1
MCM3	NP_002379.3	DNA replication licensing factor MCM3 isoform 1 [Homo sapiens]	0.00034881	0	0.0002511	6.562e-05	0	0	0.00020825	0.00039209	0.00023969	0.0008509	0.00080168	0.00047646	1.37496	0.00129417	0.00293136	2.535	12.9279	0	10	0	3	2	0	0	3	10	3	61	53	26	853	MCM3
YWHAG	NP_036611.2	14-3-3 protein gamma [Homo sapiens]	0	0	0	0.00113308	0	0	0	0	0	0.00140856	0.00078355	0.00153055	2.05912	0.000154779	0.00167273	2.484	9.3753	0	0	0	0	10	0	0	0	0	0	29.2397	15	24.1846	247	YWHAG
CDK1	NP_001777.1	cyclin-dependent kinase 1 isoform 1 [Homo sapiens]	0	0	0	0.00047116	0	0	0	0.00078827	0.0006884	0.00176277	0.00078197	0.00084211	1.66422	0.000494173	0.00204563	2.415	9.9466	0	0	0	0	5	0	0	0	7	3	44	18	16	297	CDK1
GANAB	NP_938148.1	neutral alpha-glucosidase AB isoform 2 precursor [Homo sapiens]	0	0.00107943	0.00045378	0.00017788	0	0	0	0.00010629	0	0.00045376	0.00027336	0.00039742	0.586428	0.0522667	0.0583917	2.41	9.8536	0	0	2	6	6	0	0	0	3	0	36	20	24	944	GANAB
CCT4	NP_006421.2	T-complex protein 1 subunit delta isoform a [Homo sapiens]	0	0	0.00105967	0.00036347	0	0	0	0.0001241	0	0.00064019	0.00064632	0.00078304	1.32329	0.00168205	0.00348312	2.4	10.2656	0	0	0	8	7	0	0	0	2	0	29	27	27	539	CCT4
DCTPP1	NP_077001.1	dCTP pyrophosphatase 1 [Homo sapiens]	0.00227526	0	0.00083995	0	0	0	0	0	0	0.00160982	0.00242871	0.00211488	1.98673	0.000199534	0.00167273	2.353	9.7382	0	13	0	2	0	0	0	0	0	0	23	32	23	170	DCTPP1
PRKDC	NP_008835.5	DNA-dependent protein kinase catalytic subunit isoform 1 [Homo sapiens]	0.00019461	0.00061712	0.00098584	0.00039323	0	0.00011174	7.172e-05	0.00058335	0.00028066	0.00105785	0.00074077	0.00095047	1.03259	0.00538555	0.00792318	2.328	34.1877	0	27	5	57	58	0	7	5	72	17	367	237	251	4128	PRKDC
HNRNPU	NP_004492.2	0 genes:. 2 proteins in this group did not match any genes. NP_004492.2:heterogeneous nuclear ribonucleoprotein U isoform b [Homo sapiens] ;NP_114032.2:heterogeneous nuclear ribonucleoprotein U isoform a [Homo sapiens] ;	0	0	0.00115154	0	0	0	0	0.00016598	0.00016911	0.0003543	0.00056028	0.00046546	0.95251	0.00785268	0.0106608	2.32	10.2023	0	0	0	13	0	0	0	0	4	2	24	35	24	806	HNRNPU
KPNB1	NP_002256.2	importin subunit beta-1 isoform 1 [Homo sapiens]	0.0001019	0	0.00089652	0.00031949	0	0	0	0	0	0.00059765	0.0002062	0.00071378	1.13365	0.00355245	0.00582569	2.319	10.9559	0	3	0	11	10	0	0	0	0	0	44	14	40	876	KPNB1
HSPA6	NP_002146.2	heat shock 70 kDa protein 6 [Homo sapiens]	0.00023819	0	0	0.000327	0	0	0	0.00014365	0	0.00045112	0.00044334	0.00063499	1.51297	0.000814918	0.00237037	2.316	9.6521	0	5.14755	0	0	7.51282	0	0	0	2.76181	0	24.3782	22.0939	26.1201	643	HSPA6
MARS	NP_004981.2	methionine--tRNA ligase, cytoplasmic [Homo sapiens]	0	0.00113221	0.00047597	0	0	0	0	0.00029729	0	0.00047595	0.00032973	0.00019105	0.42278	0.124787	0.134845	2.275	9.6147	0	0	2	6	0	0	0	0	8	0	36	23	11	900	MARS
MTHFD1	NP_005947.3	C-1-tetrahydrofolate synthase, cytoplasmic [Homo sapiens]	0	0.00108982	0.00076359	0.00011973	0	0	0	0.00010731	0	0.00053449	0.00037259	6.687e-05	0.32161	0.213169	0.22569	2.227	9.7375	0	0	2	10	4	0	0	0	3	0	42	27	4	935	MTHFD1
YWHAZ	NP_663723.1	14-3-3 protein zeta/delta [Homo sapiens]	0.00036433	0	0.00087423	0.00148502	0	0	0	0.00040953	0	0.00189204	0.00105327	0.00141446	1.58934	0.000637762	0.00221359	2.212	10.0974	0	3	0	3	13	0	0	0	3	0	38.9581	20	22.1692	245	YWHAZ
CCT2	NP_006422.1	T-complex protein 1 subunit beta isoform 1 [Homo sapiens]	0.00027807	0	0.0013345	0.00057543	0	0	0	0.00025006	0	0.00066722	0.00067527	0.00140247	1.27442	0.00201399	0.00388839	2.207	10.6353	0	5	0	10	11	0	0	0	4	0	30	28	48	535	CCT2
RUVBL2	NP_006657.1	ruvB-like 2 isoform 1 [Homo sapiens]	0	0.00440167	0.00061681	0.00078581	0	0.00028463	0	0.00028894	0	0.00082237	0.00117042	0.00054019	0.209842	0.376718	0.390179	2.194	10.3643	0	0	4	4	13	0	2	0	4	0	32	42	16	463	RUVBL2
DHX9	NP_001348.2	ATP-dependent RNA helicase A [Homo sapiens]	0	0	0.00044974	6.611e-05	0	0	0	0.00013167	0	0.00029981	0.00020319	9.847e-05	0.787179	0.017917	0.0217499	2.116	9.129	0	0	0	8	3	0	0	0	5	0	32	20	8	1270	DHX9
EEF1A1	NP_001393.1	elongation factor 1-alpha 1 [Homo sapiens]	0.00437929	0.00551399	0.00587236	0.00842032	0.00464559	0.00071311	0.00205067	0.00984536	0.00324529	0.0172981	0.012018	0.0029518	1.48137	0.000878322	0.00237037	2.094	40.9792	0	68	5	38	139	10	5	16	136	22	671.647	430.33	87.2414	462	EEF1A1
SLC25A5	NP_001143.2	ADP/ATP translocase 2 [Homo sapiens]	0.00250941	0.0273553	0.00352839	0.00385056	0	0.00044223	0.00278182	0.00938834	0.0048026	0.0116722	0.00522731	0.00902233	0.685461	0.0310769	0.036013	2.091	24.9271	0	25.1333	16	14.7273	41	0	2	14	83.6508	21	292.327	120.731	172	298	SLC25A5
COPA	NP_001091868.1	0 genes:. 2 proteins in this group did not match any genes. NP_001091868.1:coatomer subunit alpha isoform 1 [Homo sapiens] ;NP_004362.2:coatomer subunit alpha isoform 2 [Homo sapiens] ;	0	0	0.00017371	0.00011349	0	0	0	0.000434	0.00011055	0.00035706	0.00021975	0.00032962	0.976744	0.00702657	0.00969884	2.091	9.7632	0	0	0	3	5	0	0	0	16	2	37	21	26	1233	COPA
ACAT1	NP_000010.1	acetyl-CoA acetyltransferase, mitochondrial precursor [Homo sapiens]	0.00013936	0	0.00117042	0.00039326	0	0	0	0.00093991	0	0.00122609	0.00099715	0.00025626	1.09459	0.00408019	0.00642584	2.063	10.0196	0	2	0	7	6	0	0	0	12	0	44	33	7	427	ACAT1
P4HB	NP_000909.2	protein disulfide-isomerase precursor [Homo sapiens]	0.00017571	0	0.00056217	0.00121203	0	0.00025942	0	0	0	0.00060899	0.00093975	0.00089236	1.22732	0.00239441	0.00437447	2.041	10.5479	0	3	0	4	22	0	2	0	0	0	26	37	29	508	P4HB
MYO1C	NP_001074248.1	0 genes:. 3 proteins in this group did not match any genes. NP_001074248.1:unconventional myosin-Ic isoform a [Homo sapiens] ;NP_001074419.1:unconventional myosin-Ic isoform b [Homo sapiens] ;NP_203693.3:unconventional myosin-Ic isoform c [Homo sapiens] ;	0	0.00095859	0	0.00078985	0	0	0	0	0	0.00050371	0.00024276	0.00048527	0.707359	0.0277482	0.0325068	2.016	10.2676	0	0	2	0	30	0	0	0	0	0	45	20	33	1063	MYO1C
FASN	NP_004095.4	fatty acid synthase [Homo sapiens]	5.925e-05	0.00040581	0.0001706	0.00015604	0	0	4.716e-05	0.00033299	0.00016285	0.00028432	0.00021067	0.00032372	0.544555	0.0656317	0.072567	2.015	13.6617	0	5	2	6	14	0	0	2	25	6	60	41	52	2511	FASN
RPS4X	NP_000998.1	40S ribosomal protein S4, X isoform X isoform [Homo sapiens]	0	0	0.00054293	0	0	0	0	0	0	0.00140251	0.00201142	0.00172365	2.57609	4.10256e-05	0.0014088	3.446	8.6942	1e-06	0	0	2	0	0	0	0	0	0	31	41	29	263	RPS4X
FBL	NP_001427.2	rRNA 2'-O-methyltransferase fibrillarin [Homo sapiens]	0	0	0	0	0	0	0	0	0	0.0012603	0.00072351	0.00121742	2.56316	4.10256e-05	0.0014088	3.289	8.7846	1e-06	0	0	0	0	0	0	0	0	0	34	18	25	321	FBL
GCDH	NP_000150.1	glutaryl-CoA dehydrogenase, mitochondrial isoform a precursor [Homo sapiens]	0	0	0	0	0	0	0	0	0	0.00067915	0.00097211	0.00021413	2.2668	8.95105e-05	0.0014088	3.079	8.7494	1e-06	0	0	0	0	0	0	0	0	0	25	33	6	438	GCDH
DHX15	NP_001349.2	pre-mRNA-splicing factor ATP-dependent RNA helicase DHX15 [Homo sapiens]	0	0	0.00017961	0	0	0	0	0	0	0.00034424	0.00048304	0.00035393	1.78883	0.000333799	0.00186945	3.031	8.8268	1e-06	0	0	2	0	0	0	0	0	0	23	29.7632	18	795	DHX15
HIGD1A	NP_001093138.1	0 genes:. 2 proteins in this group did not match any genes. NP_001093138.1:HIG1 domain family member 1A, mitochondrial isoform a [Homo sapiens] ;NP_054775.2:HIG1 domain family member 1A, mitochondrial isoform b [Homo sapiens] ;	0	0	0	0	0	0	0	0	0	0.00289127	0.00253227	0.00204527	3.09098	9.32401e-06	0.000689655	3.027	8.8429	1e-06	0	0	0	0	0	0	0	0	0	26	21	14	107	HIGD1A
IRAK1	NP_001020413.1	0 genes:. 2 proteins in this group did not match any genes. NP_001020413.1:interleukin-1 receptor-associated kinase 1 isoform 2 [Homo sapiens] ;NP_001560.2:interleukin-1 receptor-associated kinase 1 isoform 1 [Homo sapiens] ;	0	0	0	0	0	0	0	0	0	0.00045362	0.00026486	0.00038965	2.00471	0.000184615	0.00167273	3.017	8.7504	1e-06	0	0	0	0	0	0	0	0	0	26	14	17	682	IRAK1
MICU1	NP_001182447.1	0 genes:. 2 proteins in this group did not match any genes. NP_001182447.1:calcium uptake protein 1, mitochondrial isoform 2 [Homo sapiens] ;NP_006068.2:calcium uptake protein 1, mitochondrial isoform 1 [Homo sapiens] ;	0	0	0	0	0	0	0	0	0	0.00024997	0.00048791	0.00098519	2.22548	9.51049e-05	0.0014088	2.998	8.6925	1e-06	0	0	0	0	0	0	0	0	0	10	18	30	476	MICU1
CRTAP	NP_006362.1	cartilage-associated protein precursor [Homo sapiens]	0	0	0	0.00069793	0	0	0	0.00025021	0	0.00052619	0.00077222	0.00084646	1.65338	0.000525874	0.00208503	2.302	8.685	1e-06	0	0	0	10	0	0	0	3	0	17.7333	24	21.7143	401	CRTAP
CPSF3	NP_001308763.1	0 genes:. 4 proteins in this group did not match any genes. NP_001308763.1:cleavage and polyadenylation specificity factor subunit 3 isoform b [Homo sapiens] ;NP_001308764.1:cleavage and polyadenylation specificity factor subunit 3 isoform c [Homo sapiens] ;NP_001308765.1:cleavage and polyadenylation specificity factor subunit 3 isoform d [Homo sapiens] ;NP_057291.1:cleavage and polyadenylation s…	0	0	0.0002207	0.00043257	0	0	0	0.00025846	0	0.00034942	0.00043873	0.00062817	1.30949	0.00175478	0.00354845	2.209	8.761	1e-06	0	0	2	10	0	0	0	5	0	19	22	26	647	CPSF3
USP7	NP_001273387.1	0 genes:. 3 proteins in this group did not match any genes. NP_001273387.1:ubiquitin carboxyl-terminal hydrolase 7 isoform 3 [Homo sapiens] ;NP_001308787.1:ubiquitin carboxyl-terminal hydrolase 7 isoform 4 [Homo sapiens] ;NP_003461.2:ubiquitin carboxyl-terminal hydrolase 7 isoform 1 [Homo sapiens] ;	0	0	0	0	0	0	0	0	0	0.00042707	0.00030873	0.00046755	2.04485	0.000160373	0.00167273	3.469	8.6703	2e-06	0	0	0	0	0	0	0	0	0	36	24	30	1003	USP7
SAP130	NP_001139400.1	histone deacetylase complex subunit SAP130 isoform a [Homo sapiens]	0	0	0	0	0	0	0	0	0	0.00026368	0.00030976	0.00025981	1.86934	0.000266667	0.00182514	3.262	8.5531	2e-06	0	0	0	0	0	0	0	0	0	24	26	18	1083	SAP130
NOL9	NP_078930.3	polynucleotide 5'-hydroxyl-kinase NOL9 [Homo sapiens]	0	0	0	0	0	0	0	0	0	0.00054239	0.00033083	0.00042308	2.08148	0.00014359	0.00166486	3.215	8.6148	2e-06	0	0	0	0	0	0	0	0	0	32	18	19	702	NOL9
NISCH	NP_009115.2	nischarin isoform 1 [Homo sapiens]	0	0	0	0	0	0	0	0	0	0.00026107	0.00018873	0.00016629	1.73107	0.000397203	0.00192325	3.164	8.6278	2e-06	0	0	0	0	0	0	0	0	0	33	22	16	1504	NISCH
XPOT	NP_009166.2	exportin-T [Homo sapiens]	0	0	0	0	0	0	0	0	0	0.00050712	0.00017436	0.00017874	1.88421	0.000249883	0.00179264	3.146	8.5921	2e-06	0	0	0	0	0	0	0	0	0	41	13	11	962	XPOT
ING2	NP_001555.1	inhibitor of growth protein 2 isoform 1 [Homo sapiens]	0	0	0	0	0	0	0	0	0	0.00080741	0.00156673	0.00072576	2.54471	4.10256e-05	0.0014088	3.126	8.6587	2e-06	0	0	0	0	0	0	0	0	0	19	34	13	280	ING2
TMEM263	NP_689474.1	transmembrane protein 263 isoform a [Homo sapiens]	0	0	0	0	0	0	0	0	0	0.0028721	0.00355931	0	2.99185	9.32401e-06	0.000689655	3.114	8.5253	2e-06	0	0	0	0	0	0	0	0	0	28	32	0	116	TMEM263
HIST2H3C	NP_066403.2	histone H3.2 [Homo sapiens]	0	0	0	0	0	0	0	0	0	0.00289792	0.00180256	0.00048849	2.85365	1.30536e-05	0.000848485	2.96	8.6062	2e-06	0	0	0	0	0	0	0	0	0	33.1228	19	4.25	136	HIST2H3C
WDR61	NP_079510.1	WD repeat-containing protein 61 isoform a [Homo sapiens]	0	0	0	0	0	0	0	0	0	0.00074123	0.00063455	0.00102503	2.40184	7.08625e-05	0.0014088	2.958	8.6173	2e-06	0	0	0	0	0	0	0	0	0	19	15	20	305	WDR61
RPL7	NP_000962.2	60S ribosomal protein L7 [Homo sapiens]	0	0	0.00057577	0	0	0	0	0	0	0.00100755	0.00140471	0.00069334	2.16481	0.000104429	0.0014088	2.894	8.6447	2e-06	0	0	2	0	0	0	0	0	0	21	27	11	248	RPL7
OAT	NP_001309899.1	ornithine aminotransferase, mitochondrial isoform 1 precursor [Homo sapiens]	0	0	0	0.0001275	0	0	0	0	0	0.00056919	0.0009405	0.00028486	2.1036	0.000134266	0.00158242	2.881	8.6299	2e-06	0	0	0	2	0	0	0	0	0	21	32	8	439	OAT
DNAJC7	NP_001138238.1	0 genes:. 2 proteins in this group did not match any genes. NP_001138238.1:dnaJ homolog subfamily C member 7 isoform 2 [Homo sapiens] ;NP_003306.3:dnaJ homolog subfamily C member 7 isoform 1 [Homo sapiens] ;	0	0	0.00032601	0	0	0	0	0	0	0.00043466	0.0007659	0.00039258	1.83876	0.000292774	0.00182514	2.767	8.5651	2e-06	0	0	2	0	0	0	0	0	0	16	26	11	438	DNAJC7
IARS	NP_038203.2	isoleucine--tRNA ligase, cytoplasmic [Homo sapiens]	0	0	0.00016972	0	0	0	0	0	0	0.00010371	0.0002147	0.0002725	1.36986	0.00134825	0.0030125	2.706	8.6339	2e-06	0	0	3	0	0	0	0	0	0	11	21	22	1262	IARS
LARS	NP_001304893.1	0 genes:. 2 proteins in this group did not match any genes. NP_001304893.1:leucine--tRNA ligase, cytoplasmic isoform 3 [Homo sapiens] ;NP_064502.9:leucine--tRNA ligase, cytoplasmic isoform 1 [Homo sapiens] ;	0	0	0.00063182	7.43e-05	0	0	0	0.00020718	0	0.00022113	0.00022836	0.00034583	0.796165	0.0171636	0.0209897	2.022	8.6713	2e-06	0	0	10	3	0	0	0	7	0	21	20	25	1130	LARS
PIP5K1A	NP_003548.1	phosphatidylinositol 4-phosphate 5-kinase type-1 alpha isoform 2 [Homo sapiens]	0	0	0	0	0	0	0	0	0	0.00054183	0.00070506	0.00078982	2.31318	8.01865e-05	0.0014088	3.373	8.4785	3e-06	0	0	0	0	0	0	0	0	0	25	30	27.7391	549	PIP5K1A
DOCK7	NP_001258928.1	dedicator of cytokinesis protein 7 isoform 1 [Homo sapiens]	0	0	0	0	0	0	0	0	0	0.00023435	0.00017575	2.203e-05	1.57408	0.00066387	0.00224252	3.278	8.4477	3e-06	0	0	0	0	0	0	0	0	0	41.9318	29	3	2129	DOCK7
MYO9B	NP_001123537.1	0 genes:. 2 proteins in this group did not match any genes. NP_001123537.1:unconventional myosin-IXb isoform 2 [Homo sapiens] ;NP_004136.2:unconventional myosin-IXb isoform 1 [Homo sapiens] ;	0	0	0	0	0	0	0	0	0	0.00021185	5.105e-05	0.00019327	1.59772	0.000622844	0.00221207	3.114	8.4319	3e-06	0	0	0	0	0	0	0	0	0	36	8	25	2022	MYO9B
MKI67	NP_002408.3	antigen KI-67 isoform 1 [Homo sapiens]	0	0	0	0	0	0	0	0	0	6.578e-05	8.322e-05	0.00012002	1.37073	0.00134079	0.00299896	3.095	8.446	3e-06	0	0	0	0	0	0	0	0	0	18	21	25	3256	MKI67
VPS4A	NP_037377.1	vacuolar protein sorting-associated protein 4A [Homo sapiens]	0	0	0	4.27e-05	0	0	0	7.653e-05	0.00010397	0.00066916	0.00057314	0.00050079	1.99905	0.000197669	0.00167273	3.023	8.4526	3e-06	0	0	0	0.666667	0	0	0	1	0.666667	24.5761	19.4118	14	437	VPS4A
SMC4	NP_005487.3	structural maintenance of chromosomes protein 4 isoform 1 [Homo sapiens]	0	0	0	4.346e-05	0	0	0	0	0	0.00027714	0.00024042	0.00014564	1.67241	0.000490443	0.00204563	3.009	8.4963	3e-06	0	0	0	2	0	0	0	0	0	30	24	12	1288	SMC4
SLIT2	NP_001276064.1	0 genes:. 3 proteins in this group did not match any genes. NP_001276064.1:slit homolog 2 protein isoform 2 precursor [Homo sapiens] ;NP_001276065.1:slit homolog 2 protein isoform 3 precursor [Homo sapiens] ;NP_004778.1:slit homolog 2 protein isoform 1 precursor [Homo sapiens] ;	0	0	0	0	0	0	0	0	0	0.00010143	0.00013537	0.00021526	1.59376	0.000632168	0.00221207	2.931	8.4847	3e-06	0	0	0	0	0	0	0	0	0	13	16	21	1525	SLIT2
YWHAQ	NP_006817.1	14-3-3 protein theta [Homo sapiens]	0.00036433	0	0	0	0	0	0	0	0	0.00049791	0.00142191	0.00077152	2.18235	0.000100699	0.0014088	2.613	8.4373	3e-06	3	0	0	0	0	0	0	0	0	10.2521	27	12.0923	245	YWHAQ
ALDH18A1	NP_001310344.1	0 genes:. 3 proteins in this group did not match any genes. NP_001310344.1:delta-1-pyrroline-5-carboxylate synthase isoform 2 [Homo sapiens] ;NP_001310346.1:delta-1-pyrroline-5-carboxylate synthase isoform 4 [Homo sapiens] ;NP_002851.2:delta-1-pyrroline-5-carboxylate synthase isoform 1 [Homo sapiens] ;	0	0	0.00018006	0.00021176	0	0	0	8.435e-05	0	0.00052516	0.00030914	0.00013798	1.34127	0.00157203	0.00334856	2.485	8.4849	3e-06	0	0	2	6	0	0	0	2	0	35	19	7	793	ALDH18A1
HNRNPA1	NP_002127.1	0 genes:. 2 proteins in this group did not match any genes. NP_002127.1:heterogeneous nuclear ribonucleoprotein A1 isoform a [Homo sapiens] ;NP_112420.1:heterogeneous nuclear ribonucleoprotein A1 isoform b [Homo sapiens] ;	0	0	0.00133867	0.00026238	0	0	0	0	0	0.00074367	0.00100801	0.00039079	1.33218	0.00164103	0.00344086	2.321	8.422	3e-06	0	0	6	3	0	0	0	0	0	20	25	8	320	HNRNPA1
IQGAP2	NP_006624.2	ras GTPase-activating-like protein IQGAP2 isoform 1 [Homo sapiens]	0	0	0	0	0	0	0	0	0	0.00032485	7.373e-05	0.0001985	1.71698	0.000408392	0.00192951	3.242	8.3522	4e-06	0	0	0	0	0	0	0	0	0	43	9	20	1575	IQGAP2
RFC3	NP_002906.1	replication factor C subunit 3 isoform 1 [Homo sapiens]	0	0	0	0	0	0	0	0	0	0.00070189	0.00086983	0.00052691	2.32914	7.64569e-05	0.0014088	2.956	8.4068	4e-06	0	0	0	0	0	0	0	0	0	21	24	12	356	RFC3
EIF3B	NP_003742.2	eukaryotic translation initiation factor 3 subunit B [Homo sapiens]	0	0	0	0	0	0	0	0.00016435	0	0.00027773	0.00025361	0.00026885	1.56679	0.000688112	0.00225551	2.536	8.3548	4e-06	0	0	0	0	0	0	0	4	0	19	16	14	814	EIF3B
RPL4	NP_000959.2	60S ribosomal protein L4 [Homo sapiens]	0.00013936	0	0.00167203	0	0	0	0	0	0	0.00050158	0.00102737	0.0004393	1.15519	0.00325221	0.00547451	2.376	8.3907	4e-06	2	0	10	0	0	0	0	0	0	18	34	12	427	RPL4
RACK1	NP_006089.1	receptor of activated protein C kinase 1 [Homo sapiens]	0	0	0.00045044	0.00026486	0	0	0	0.00063303	0	0.00093838	0.00040702	0.00108485	1.57055	0.000678788	0.00225551	2.337	8.3903	4e-06	0	0	2	3	0	0	0	6	0	25	10	22	317	RACK1
SSB	NP_003133.1	lupus La protein [Homo sapiens]	0	0	0	0	0	0	0	0	0	0.00040829	0.00069572	0.00084289	2.28929	8.57809e-05	0.0014088	2.996	8.3042	5e-06	0	0	0	0	0	0	0	0	0	14	22	22	408	SSB
CTPS1	NP_001896.2	CTP synthase 1 isoform a [Homo sapiens]	0.00010069	0	0	9.471e-05	0	0	0	0	0	0.00064363	0.00050213	0.00034384	1.92171	0.000214452	0.00167273	2.948	8.3076	5e-06	2	0	0	2	0	0	0	0	0	31.9688	23	13	591	CTPS1
AMOT	NP_001106962.1	angiomotin isoform 1 [Homo sapiens]	0	0	0	0	0	0	0	6.171e-05	0	0.00030735	0.00015473	0.00018747	1.62374	0.000579953	0.00216361	2.821	8.2982	5e-06	0	0	0	0	0	0	0	2	0	28	13	13	1084	AMOT
COPB1	NP_057535.1	coatomer subunit beta [Homo sapiens]	0	0	0.00022475	0	0	0	0	7.019e-05	0	0.00034959	0.00023016	0.00014762	1.32754	0.00166713	0.0034786	2.627	8.3096	5e-06	0	0	3	0	0	0	0	2	0	28	17	9	953	COPB1
SKP1	NP_733779.1	S-phase kinase-associated protein 1 isoform b [Homo sapiens]	0	0	0	0.0006868	0	0	0	0	0	0.00153296	0.00079157	0.0020139	2.37896	7.08625e-05	0.0014088	2.579	8.2964	5e-06	0	0	0	4	0	0	0	0	0	21	10	21	163	SKP1
TNRC18	NP_001073964.2	trinucleotide repeat-containing gene 18 protein [Homo sapiens]	0	0	0	0	0	0	0	0	0	0.0001323	0.00011303	8.427e-05	1.45718	0.000937995	0.00242308	3.3	8.2642	6e-06	0	0	0	0	0	0	0	0	0	33	26	16	2968	TNRC18
SLC25A13	NP_001153682.1	calcium-binding mitochondrial carrier protein Aralar2 isoform 1 [Homo sapiens]	0	0	0	0.0001242	0	0	0	0.00034633	0	0.00062762	0.00026721	9.25e-05	1.35522	0.00148065	0.0032211	2.286	8.2646	6e-06	0	0	0	3	0	0	0	7	0	35.6571	14	4	676	SLC25A13
SEC16A	NP_055681.1	protein transport protein Sec16A isoform 1 [Homo sapiens]	0	0	0	0	0	0	0	1.419e-05	0	0.00011443	0.00027371	0	1.49565	0.000855944	0.00237037	3.298	8.1939	7e-06	0	0	0	0	0	0	0	1	0	22.6667	50	0	2357	SEC16A
CLPB	NP_001245321.1	0 genes:. 2 proteins in this group did not match any genes. NP_001245321.1:caseinolytic peptidase B protein homolog isoform 2 [Homo sapiens] ;NP_110440.1:caseinolytic peptidase B protein homolog isoform 1 [Homo sapiens] ;	0	0	0	0	0	0	0	0	0	0.00038666	0.00049552	0.00055415	2.13266	0.000126807	0.00158242	3.18	8.2059	7e-06	0	0	0	0	0	0	0	0	0	22	26	24	677	CLPB
HNRNPC	NP_112604.2	heterogeneous nuclear ribonucleoproteins C1/C2 isoform a [Homo sapiens]	0	0	0.00023332	0	0	0	0	0	0	0.00082106	0.00037949	0.00159535	2.29783	8.39161e-05	0.0014088	3.06	8.2186	7e-06	0	0	1	0	0	0	0	0	0	21.1154	9	31.2299	306	HNRNPC
FAAP100	NP_079437.5	Fanconi anemia core complex-associated protein 100 isoform b [Homo sapiens]	0	0	0	0	0	0	0	0	0	0.00021609	0.00013181	0.00033712	1.7791	0.000343123	0.00188718	2.727	8.2076	7e-06	0	0	0	0	0	0	0	0	0	16	9	19	881	FAAP100
PI4KA	NP_477352.3	phosphatidylinositol 4-kinase alpha [Homo sapiens]	0	0	0	2.663e-05	0	0	0	0	0	0.00019246	4.911e-05	0.00019335	1.50667	0.000833566	0.00237037	3.041	8.164	8e-06	0	0	0	2	0	0	0	0	0	34	8	26	2102	PI4KA
MDN1	NP_055426.1	midasin [Homo sapiens]	0	0	0	0	0	0	0	0	0	6.166e-05	4.381e-05	1.397e-05	1.0295	0.00544149	0.0079618	2.906	8.154	8e-06	0	0	0	0	0	0	0	0	0	29	19	5	5596	MDN1
DLD	NP_000099.2	dihydrolipoyl dehydrogenase, mitochondrial isoform 1 precursor [Homo sapiens]	0	0	0.00056106	0.00010997	0	0	0	0	0	0.00058441	0.00030418	0.00052208	1.47059	0.00089324	0.00237037	2.546	8.156	8e-06	0	0	4	2	0	0	0	0	0	25	12	17	509	DLD
CDC42EP1	NP_689449.1	cdc42 effector protein 1 [Homo sapiens]	0	0	0	0	0	0	0	0	0	0.00060863	0.00069297	0.00027985	2.18142	0.000100699	0.0014088	2.779	8.1039	9e-06	0	0	0	0	0	0	0	0	0	20	21	7	391	CDC42EP1
PELO	NP_057030.3	protein pelota homolog [Homo sapiens]	0	0	0	0	0	0	0	0	0	0.00049449	0.00100539	0.00036542	2.26678	8.95105e-05	0.0014088	2.969	8.0943	1e-05	0	0	0	0	0	0	0	0	0	16	30	9	385	PELO
HIST2H2AA3	NP_003507.1	histone H2A type 2-A [Homo sapiens]	0	0	0.0005492	0.00043057	0	0	0	0.00038591	0	0.00178333	0.00252304	0.0012826	2.35398	7.27273e-05	0.0014088	2.827	8.0862	1e-05	0	0	1	2	0	0	0	1.5	0	19.4839	25.4211	10.6667	130	HIST2H2AA3
GPRASP2	NP_612446.1	G-protein coupled receptor-associated sorting protein 2 [Homo sapiens]	0	0	0	0	0	0	0	0	0	0.00018459	0.00032333	0.00020519	1.79744	0.000322611	0.00186021	2.736	8.0668	1e-05	0	0	0	0	0	0	0	0	0	13	21	11	838	GPRASP2
ECD	NP_001129224.1	0 genes:. 2 proteins in this group did not match any genes. NP_001129224.1:protein ecdysoneless homolog isoform 2 [Homo sapiens] ;NP_009196.1:protein ecdysoneless homolog isoform 1 [Homo sapiens] ;	0	0	0	0	0	0	0	0	0	0.00029879	0.0004574	0.00034635	2.00226	0.000195804	0.00167273	2.974	8.0357	1.1e-05	0	0	0	0	0	0	0	0	0	17	24	15	677	ECD
TARDBP	NP_031401.1	TAR DNA-binding protein 43 [Homo sapiens]	0.00014374	0	0	0.0001352	0	0	0	0	0	0.00034489	0.00084147	0.00030206	1.83808	0.000292774	0.00182514	2.569	8.0479	1.1e-05	2	0	0	2	0	0	0	0	0	12	27	8	414	TARDBP
DPM1	NP_001303963.1	0 genes:. 3 proteins in this group did not match any genes. NP_001303963.1:dolichol-phosphate mannosyltransferase subunit 1 isoform 1 [Homo sapiens] ;NP_001303964.1:dolichol-phosphate mannosyltransferase subunit 1 isoform 2 [Homo sapiens] ;NP_003850.1:dolichol-phosphate mannosyltransferase subunit 1 isoform 3 [Homo sapiens] ;	0	0	0	0	0	0	0	0	0	0.00060502	0.00078727	0.00105978	2.41341	6.89977e-05	0.0014088	2.914	8.0117	1.2e-05	0	0	0	0	0	0	0	0	0	15	18	20	295	DPM1
BAG2	NP_004273.1	BAG family molecular chaperone regulator 2 [Homo sapiens]	0.00070506	0	0	0	0	0	0	0	0	0.00084588	0.00171218	0.0014076	2.29731	8.39161e-05	0.0014088	2.707	8.0334	1.2e-05	5	0	0	0	0	0	0	0	0	15	28	19	211	BAG2
RPSA	NP_001291217.1	0 genes:. 2 proteins in this group did not match any genes. NP_001291217.1:40S ribosomal protein SA isoform 2 [Homo sapiens] ;NP_002286.2:40S ribosomal protein SA isoform 1 [Homo sapiens] ;	0	0	0.00118992	0.00065303	0	0	0	0.00044594	0	0.00134852	0.00025805	0.00078159	1.17386	0.00299114	0.00514928	2.037	8.0066	1.2e-05	0	0	5	7	0	0	0	4	0	34	6	15	300	RPSA
MAP7D3	NP_001166987.1	0 genes:. 2 proteins in this group did not match any genes. NP_001166987.1:MAP7 domain-containing protein 3 isoform 2 [Homo sapiens] ;NP_078873.2:MAP7 domain-containing protein 3 isoform 1 [Homo sapiens] ;	0	0	0	0	0	0	0	0	0	0.00041604	0.00030076	0.00041903	2.01668	0.000180886	0.00167273	3.209	7.9927	1.3e-05	0	0	0	0	0	0	0	0	0	30	20	23	858	MAP7D3
FANCD2	NP_001306913.1	0 genes:. 2 proteins in this group did not match any genes. NP_001306913.1:Fanconi anemia group D2 protein isoform b [Homo sapiens] ;NP_149075.2:Fanconi anemia group D2 protein isoform a [Homo sapiens] ;	0	0	0	0	0	0	0	0	0	0.00023781	0.00010671	0.00017237	1.65272	0.000525874	0.00208503	3.009	8.002	1.3e-05	0	0	0	0	0	0	0	0	0	29	12	16	1451	FANCD2
FAM60A	NP_067061.1	protein FAM60A [Homo sapiens]	0	0	0	0	0	0	0	0	0	0.0010768	0.0009925	0.00120244	2.57571	4.10256e-05	0.0014088	2.919	8.0028	1.3e-05	0	0	0	0	0	0	0	0	0	20	17	17	221	FAM60A
MRPS27	NP_001273677.1	0 genes:. 3 proteins in this group did not match any genes. NP_001273677.1:28S ribosomal protein S27, mitochondrial isoform 1 [Homo sapiens] ;NP_001273680.1:28S ribosomal protein S27, mitochondrial isoform 3 [Homo sapiens] ;NP_055899.2:28S ribosomal protein S27, mitochondrial isoform 2 [Homo sapiens] ;	0	0	0	0	0	0	0	0	0	0.00036141	0.00036175	0.00105916	2.24302	9.51049e-05	0.0014088	2.912	7.9829	1.3e-05	0	0	0	0	0	0	0	0	0	13	12	29	428	MRPS27
RPL15	NP_002939.2	60S ribosomal protein L15 isoform 1 [Homo sapiens]	0	0	0	0	0	0	0	0	0	0.00134152	0.00107521	0.00114939	2.62585	3.7296e-05	0.0014088	2.843	7.9986	1.3e-05	0	0	0	0	0	0	0	0	0	23	17	15	204	RPL15
EXOC1	NP_060731.2	0 genes:. 2 proteins in this group did not match any genes. NP_060731.2:exocyst complex component 1 isoform 1 [Homo sapiens] ;NP_839955.1:exocyst complex component 1 isoform 2 [Homo sapiens] ;	0	0	0	0	0	0	0	0	0	0.00043921	0.00014432	0.0001224	1.79282	0.000333799	0.00186945	2.84	7.9934	1.3e-05	0	0	0	0	0	0	0	0	0	33	10	7	894	EXOC1
SLC25A22	NP_078974.1	mitochondrial glutamate carrier 1 [Homo sapiens]	0	0	0	0	0	0	0	0	0	0.00055257	0.0005193	0.00072593	2.24752	9.51049e-05	0.0014088	2.654	7.9674	1.4e-05	0	0	0	0	0	0	0	0	0	15	13	15	323	SLC25A22
MYO1D	NP_056009.1	unconventional myosin-Id isoform 1 [Homo sapiens]	0	0	0	0.00016692	0	0	0	0	0	0.00037849	6.413e-05	0.00027969	1.49949	0.000854079	0.00237037	2.455	7.975	1.4e-05	0	0	0	6	0	0	0	0	0	32	5	18	1006	MYO1D
QARS	NP_005042.1	glutamine--tRNA ligase isoform a [Homo sapiens]	0	0	0.00027637	0	0	0	0	0.00012947	0	0.000261	0.00043286	0.00012102	1.27671	0.00199907	0.00387004	2.447	7.9636	1.4e-05	0	0	3	0	0	0	0	3	0	17	26	6	775	QARS
PSMC2	NP_002794.1	26S protease regulatory subunit 7 isoform 1 [Homo sapiens]	0.00027486	0	0	0.00019391	0	0	0	0.0003862	0	0.00038471	0.00065555	0.00072202	1.53738	0.000740326	0.00228489	2.255	7.9789	1.4e-05	4	0	0	3	0	0	0	5	0	14	22	20	433	PSMC2
H2AFZ	NP_002097.1	histone H2A.Z [Homo sapiens]	0	0	0	0	0	0	0	0	0	0.00193713	0.00227598	0.0018522	2.9533	9.32401e-06	0.000689655	3.023	7.9394	1.5e-05	0	0	0	0	0	0	0	0	0	20.8387	22.5789	15.1667	128	H2AFZ
DCTN1	NP_001128512.1	0 genes:. 2 proteins in this group did not match any genes. NP_001128512.1:dynactin subunit 1 isoform 3 [Homo sapiens] ;NP_001177765.1:dynactin subunit 1 isoform 5 [Homo sapiens] ;	0	0	0	0	0	0	0	0	0	0.00014244	0.00021624	0.00022456	1.70647	0.000428904	0.00196581	2.946	7.9303	1.5e-05	0	0	0	0	0	0	0	0	0	15	21	18	1253	DCTN1
MCM10	NP_060988.3	0 genes:. 2 proteins in this group did not match any genes. NP_060988.3:protein MCM10 homolog isoform 2 [Homo sapiens] ;NP_877428.1:protein MCM10 homolog isoform 1 [Homo sapiens] ;	0	0	0	0	0	0	0	0	0	0.00021782	0.00038383	0.00014308	1.81734	0.000311422	0.00182514	2.847	7.9425	1.5e-05	0	0	0	0	0	0	0	0	0	16	26	8	874	MCM10
HIST2H2BF	NP_001019770.1	0 genes:. 12 proteins in this group did not match any genes. NP_001019770.1:histone H2B type 2-F isoform a [Homo sapiens] ;NP_001154806.1:histone H2B type 2-F isoform b [Homo sapiens] ;NP_003511.1:histone H2B type 1-N [Homo sapiens] ;NP_003512.1:histone H2B type 1-M [Homo sapiens] ;NP_003515.1:histone H2B type 1-H [Homo sapiens] ;NP_003517.2:histone H2B type 1-C/E/F/G/I [Homo sapiens] ;NP_003518.…	0	0	0.00113326	0	0	0	0	0.00053088	0	0.00132208	0.00112641	0.00297747	2.23188	9.51049e-05	0.0014088	2.625	7.9481	1.5e-05	0	0	2	0	0	0	0	2	0	14	11	24	126	HIST2H2BF
PCBP2	NP_114366.1	poly(rC)-binding protein 2 isoform b [Homo sapiens]	8.219e-05	0	0.00039445	0.00015462	0	0	0.00016357	0.00036956	0.00028239	0.00044664	0.00040916	0.00128249	1.40626	0.00110583	0.00260373	2.43	7.9225	1.6e-05	1	0	2	2	0	0	1	4	1.5	13.5882	11.4797	29.7	362	PCBP2
UGGT1	NP_064505.1	UDP-glucose:glycoprotein glucosyltransferase 1 precursor [Homo sapiens]	0	0	0	0	0	0	0	0	0	0.00022956	0.00010787	0.00011058	1.58983	0.000637762	0.00221359	2.913	7.8992	1.7e-05	0	0	0	0	0	0	0	0	0	30	13	11	1555	UGGT1
UBE3C	NP_055486.2	ubiquitin-protein ligase E3C [Homo sapiens]	0	0	0	0	0	0	0	0	0	0.0004175	0.00016679	0.00011547	1.78881	0.000333799	0.00186945	2.983	7.8906	1.8e-05	0	0	0	0	0	0	0	0	0	38	14	8	1083	UBE3C
PRPF19	NP_055317.1	pre-mRNA-processing factor 19 [Homo sapiens]	0	0	0	0	0	0	0	0	0	0.00035413	0.00058881	0.00046523	2.12272	0.000128671	0.00158242	2.9	7.8851	1.8e-05	0	0	0	0	0	0	0	0	0	15	23	15	504	PRPF19
MYCBP2	NP_055872.4	E3 ubiquitin-protein ligase MYCBP2 [Homo sapiens]	0	0	0	0	0	0	0	0	0	4.833e-05	6.344e-05	2.673e-05	1.09164	0.004138	0.0064978	2.847	7.8925	1.8e-05	0	0	0	0	0	0	0	0	0	19	23	8	4678	MYCBP2
ASPM	NP_060606.3	abnormal spindle-like microcephaly-associated protein isoform 1 [Homo sapiens]	0	0	0	0	0	0	0	0	0	7.529e-05	5.937e-05	4.945e-05	1.211	0.00253613	0.00456711	2.824	7.8895	1.8e-05	0	0	0	0	0	0	0	0	0	22	16	11	3477	ASPM
MMS19	NP_001276332.1	0 genes:. 2 proteins in this group did not match any genes. NP_001276332.1:MMS19 nucleotide excision repair protein homolog isoform 2 [Homo sapiens] ;NP_071757.4:MMS19 nucleotide excision repair protein homolog isoform 1 [Homo sapiens] ;	0	0	0	0	0	0	0	6.777e-05	0	0.00037372	0.00016994	7.919e-05	1.58913	0.000637762	0.00221359	2.709	7.8846	1.8e-05	0	0	0	0	0	0	0	2	0	31	13	5	987	MMS19
CEP350	NP_055625.4	centrosome-associated protein 350 [Homo sapiens]	0	0	0	0	0	0	0	0	0	5.726e-05	9.521e-05	7.522e-05	1.30028	0.00181072	0.00362313	2.942	7.8755	1.9e-05	0	0	0	0	0	0	0	0	0	15	23	15	3117	CEP350
RNF40	NP_001193962.1	E3 ubiquitin-protein ligase BRE1B isoform 2 [Homo sapiens]	0	0	0	0	0	0	0	0	0	0.00011899	0.00025629	0.00042876	1.85274	0.000289044	0.00182514	3.031	7.8454	2e-05	0	0	0	0	0	0	0	0	0	10	19.8636	27.4286	1000	RNF40
SDF2L1	NP_071327.2	stromal cell-derived factor 2-like protein 1 precursor [Homo sapiens]	0	0	0	0	0	0	0	0	0	0.00059224	0.00093412	0.00148537	2.52826	4.28904e-05	0.0014088	2.831	7.8557	2e-05	0	0	0	0	0	0	0	0	0	11	16	21	221	SDF2L1
LLGL1	NP_004131.3	lethal(2) giant larvae protein homolog 1 [Homo sapiens]	0	0	0	0	0	0	0	0	0	0.00022366	0.00012126	0.00023506	1.70396	0.000430769	0.00197015	2.763	7.8566	2e-05	0	0	0	0	0	0	0	0	0	20	10	16	1064	LLGL1
RPL24	NP_000977.1	60S ribosomal protein L24 [Homo sapiens]	0	0	0	0	0	0	0	0	0	0.00166733	0.00115054	0.00149348	2.73912	2.42424e-05	0.0014054	2.89	7.8307	2.1e-05	0	0	0	0	0	0	0	0	0	22	14	15	157	RPL24
RALY	NP_057951.1	RNA-binding protein Raly isoform 1 [Homo sapiens]	0	0	0	0	0	0	0	0	0	0.00042773	0.00075897	0.00107276	2.36884	7.08625e-05	0.0014088	2.851	7.807	2.2e-05	0	0	0	0	0	0	0	0	0	11	18	21	306	RALY
RRP1B	NP_055871.1	ribosomal RNA processing protein 1 homolog B [Homo sapiens]	0	0	0	0	0	0	0	0	0	0.00031395	0.00022128	0.00035058	1.89796	0.0002331	0.00173793	2.863	7.7998	2.3e-05	0	0	0	0	0	0	0	0	0	20	13	17	758	RRP1B
DPY30	NP_115963.1	protein dpy-30 homolog isoform 1 [Homo sapiens]	0	0	0	0	0	0	0	0	0	0.00192302	0.00117296	0.00331582	2.9895	9.32401e-06	0.000689655	2.773	7.802	2.3e-05	0	0	0	0	0	0	0	0	0	16	9	21	99	DPY30
LTN1	NP_001307695.1	0 genes:. 2 proteins in this group did not match any genes. NP_001307695.1:E3 ubiquitin-protein ligase listerin isoform 2 [Homo sapiens] ;NP_056380.2:E3 ubiquitin-protein ligase listerin isoform 1 [Homo sapiens] ;	0	0	0	0	0	0	0	0	0	0.00017868	0.00013634	0.00011302	1.56994	0.000680653	0.00225551	2.992	7.7886	2.4e-05	0	0	0	0	0	0	0	0	0	27	19	13	1798	LTN1
ADCK3	NP_064632.2	atypical kinase ADCK3, mitochondrial [Homo sapiens]	0	0	0	0	0	0	0	0.00010339	0	0.00042298	0.00049855	7.248e-05	1.78582	0.000333799	0.00186945	2.763	7.7515	2.7e-05	0	0	0	0	0	0	0	2	0	23	25	3	647	ADCK3
GTF3C5	NP_036219.2	general transcription factor 3C polypeptide 5 isoform 2 [Homo sapiens]	0	0	0	0	0	0	0	0	0	0.00032097	0.00027346	0.0004819	1.99064	0.000197669	0.00167273	2.634	7.7483	2.7e-05	0	0	0	0	0	0	0	0	0	14	11	16	519	GTF3C5
RPS10	NP_001191020.1	40S ribosomal protein S10 [Homo sapiens]	0	0	0.0021635	0	0	0	0	0	0	0.00137015	0.00125115	0.00123159	1.72565	0.000397203	0.00192325	2.417	7.7378	2.8e-05	0	0	5	0	0	0	0	0	0	19	16	13	165	RPS10
RPS3A	NP_000997.1	40S ribosomal protein S3a isoform 1 [Homo sapiens]	0.0002254	0	0.00054087	0	0	0	0	0	0	0.00094649	0.00107521	0.00047369	1.88437	0.000249883	0.00179264	2.635	7.7022	3e-05	2	0	2	0	0	0	0	0	0	21	22	8	264	RPS3A
GTF3C4	NP_036336.2	general transcription factor 3C polypeptide 4 [Homo sapiens]	0	0	0	0	0	0	0	0	0	0.00027503	0.00029823	0.00024722	1.86214	0.000274126	0.00182514	2.862	7.6805	3.3e-05	0	0	0	0	0	0	0	0	0	19	19	13	822	GTF3C4
PRR14L	NP_775837.2	protein PRR14L [Homo sapiens]	0	0	0	0	0	0	0	0	0	8.851e-05	0.00016196	4.672e-05	1.41301	0.00108532	0.00257965	2.859	7.6709	3.3e-05	0	0	0	0	0	0	0	0	0	16	27	6.42857	2151	PRR14L
WDR48	NP_065890.1	WD repeat-containing protein 48 isoform 1 [Homo sapiens]	0	0	0	0	0	0	0	0	0	8.788e-05	0.00043834	0.00053106	1.98205	0.000199534	0.00167273	2.884	7.6644	3.4e-05	0	0	0	0	0	0	0	0	0	5	23	23	677	WDR48
DNAJC16	NP_056106.1	dnaJ homolog subfamily C member 16 isoform 1 precursor [Homo sapiens]	0	0	0	0	0	0	0	0	0	0.0001978	0.00032999	0.00029984	1.86618	0.000272261	0.00182514	2.828	7.6558	3.5e-05	0	0	0	0	0	0	0	0	0	13	20	15	782	DNAJC16
MOGS	NP_001139630.1	0 genes:. 2 proteins in this group did not match any genes. NP_001139630.1:mannosyl-oligosaccharide glucosidase isoform 2 [Homo sapiens] ;NP_006293.2:mannosyl-oligosaccharide glucosidase isoform 1 [Homo sapiens] ;	0	0	0	0	0	0	0	0	0	9.766e-05	0.00022946	0.00059875	1.91879	0.000214452	0.00167273	2.748	7.6525	3.5e-05	0	0	0	0	0	0	0	0	0	6	13	28	731	MOGS
IPO4	NP_078934.3	importin-4 [Homo sapiens]	0	0	0.00039627	0	0	0	0	0	0	0.00027518	0.00010742	0.00017353	0.99747	0.00633846	0.00893298	2.307	7.6413	3.6e-05	0	0	6	0	0	0	0	0	0	25	9	12	1081	IPO4
ATAD5	NP_079133.3	ATPase family AAA domain-containing protein 5 [Homo sapiens]	0	0	0	0	0	0	0	0	0	0.00016777	9.096e-05	7.629e-05	1.46416	0.000917483	0.00240781	2.817	7.6199	3.8e-05	0	0	0	0	0	0	0	0	0	26	13	9	1844	ATAD5
MCM3AP	NP_003897.2	germinal-center associated nuclear protein [Homo sapiens]	0	0	0	0	0	0	0	0	0	8.413e-05	0.00013684	6.316e-05	1.39391	0.0011711	0.00271568	2.678	7.6244	3.8e-05	0	0	0	0	0	0	0	0	0	14	21	8	1980	MCM3AP
ILVBL	NP_006835.2	acetolactate synthase-like protein [Homo sapiens]	0	0	0.0003389	0	0	0	0	0.00015876	0	0.0004895	0.0005308	9.893e-05	1.42666	0.0010387	0.00251519	2.618	7.6253	3.8e-05	0	0	3	0	0	0	0	3	0	26	26	4	632	ILVBL
FLNC	NP_001449.3	filamin-C isoform a [Homo sapiens]	0	0	0	0	0	0	0	0	0	8.892e-05	9.446e-05	8.944e-05	1.37668	0.0012718	0.00288677	3.008	7.61	3.9e-05	0	0	0	0	0	0	0	0	0	20.3636	19.95	15.5909	2725	FLNC
EIF4G1	NP_001181876.1	0 genes:. 6 proteins in this group did not match any genes. NP_001181876.1:eukaryotic translation initiation factor 4 gamma 1 isoform 6 [Homo sapiens] ;NP_001278086.1:eukaryotic translation initiation factor 4 gamma 1 isoform 7 [Homo sapiens] ;NP_886553.3:eukaryotic translation initiation factor 4 gamma 1 isoform 1 [Homo sapiens] ;NP_937884.1:eukaryotic translation initiation factor 4 gamma 1 iso…	0	0	0	0	0	0	0	0	0	0.00020745	6.427e-05	0.00019467	1.60743	0.000600466	0.00216361	2.964	7.6165	3.9e-05	0	0	0	0	0	0	0	0	0	28	8	20	1606	EIF4G1
ZC3H11A	NP_055642.3	zinc finger CCCH domain-containing protein 11A [Homo sapiens]	0	0	0	0	0	0	0	0	0	0.00010283	0.0004938	0.00017369	1.83291	0.000294639	0.00182514	2.843	7.6067	4.1e-05	0	0	0	0	0	0	0	0	0	7	31	9	810	ZC3H11A
YWHAB	NP_647539.1	14-3-3 protein beta/alpha [Homo sapiens]	0	0	0.00058045	0.00056884	0	0	0	0	0	0.00054547	0.00047204	0.00153678	1.70852	0.00042704	0.00196581	2.277	7.5943	4.2e-05	0	0	2	5	0	0	0	0	0	11.2773	9	24.1846	246	YWHAB
BRCA2	NP_000050.2	breast cancer type 2 susceptibility protein [Homo sapiens]	0	0	0	0	0	0	0	0	0	7.31e-05	6.417e-05	2.287e-05	1.15251	0.00327646	0.00550352	2.725	7.5818	4.3e-05	0	0	0	0	0	0	0	0	0	21	17	5	3418	BRCA2
TMPO	NP_003267.1	thymopoietin isoform alpha [Homo sapiens]	0	0	0	0	0	0	0	0.00028915	9.82e-05	0.00025516	0.00029215	0.00038118	1.39378	0.00117855	0.00273002	2.365	7.5583	4.6e-05	0	0	0	0	0	0	0	6	1	14.8824	15.7143	16.9231	694	TMPO
WAPL	NP_001305257.1	0 genes:. 2 proteins in this group did not match any genes. NP_001305257.1:wings apart-like protein homolog isoform 2 [Homo sapiens] ;NP_055860.1:wings apart-like protein homolog isoform 1 [Homo sapiens] ;	0	0	0	0	0	0	0	0	0	0.00018089	0.00013077	0.00017163	1.62307	0.000583683	0.00216361	2.688	7.5402	4.8e-05	0	0	0	0	0	0	0	0	0	18	12	13	1184	WAPL
TCF25	NP_055787.1	transcription factor 25 [Homo sapiens]	0	0	0	0	0	0	0	0	0	0.00040484	0.00026721	0.00034686	1.96432	0.000201399	0.00167273	2.919	7.5309	5e-05	0	0	0	0	0	0	0	0	0	23	14	15	676	TCF25
ILF2	NP_004506.2	interleukin enhancer-binding factor 2 isoform 1 [Homo sapiens]	0	0	0	0	0	0	0	0	0	0.00039662	0.00036392	0.00068138	2.13461	0.000126807	0.00158242	2.675	7.5315	5e-05	0	0	0	0	0	0	0	0	0	13	11	17	390	ILF2
STUB1	NP_005852.2	E3 ubiquitin-protein ligase CHIP isoform a [Homo sapiens]	0.00049098	0	0	0	0	0	0	0	0	0.00023562	0.00042583	0.0014961	1.93396	0.000212587	0.00167273	2.378	7.5132	5.3e-05	5	0	0	0	0	0	0	0	0	6	10	29	303	STUB1
ARAF	NP_001243125.1	serine/threonine-protein kinase A-Raf isoform 2 [Homo sapiens]	0	0	0	0	0	0	0	0	0	0.00036804	0.00043583	0.00010267	1.90884	0.000225641	0.00173427	2.71	7.4959	5.4e-05	0	0	0	0	0	0	0	0	0	18.8372	20.5714	4	609	ARAF
ZNF281	NP_001268223.1	0 genes:. 2 proteins in this group did not match any genes. NP_001268223.1:zinc finger protein 281 isoform 2 [Homo sapiens] ;NP_036614.1:zinc finger protein 281 isoform 1 [Homo sapiens] ;	0	0	0	0	0	0	0	0	0	0.00015237	0.00022531	0.00023657	1.72973	0.000397203	0.00192325	2.645	7.474	5.7e-05	0	0	0	0	0	0	0	0	0	11	15	13	859	ZNF281
PTPN13	NP_006255.1	0 genes:. 3 proteins in this group did not match any genes. NP_006255.1:tyrosine-protein phosphatase non-receptor type 13 isoform 2 [Homo sapiens] ;NP_542414.1:tyrosine-protein phosphatase non-receptor type 13 isoform 1 [Homo sapiens] ;NP_542416.1:tyrosine-protein phosphatase non-receptor type 13 isoform 4 [Homo sapiens] ;	0	0	0	0	0	0	0	0	0	8.203e-05	6.279e-05	0.00012044	1.36477	0.00140047	0.0031001	2.826	7.4526	6.1e-05	0	0	0	0	0	0	0	0	0	17	12	19	2466	PTPN13
UQCRC2	NP_003357.2	cytochrome b-c1 complex subunit 2, mitochondrial precursor [Homo sapiens]	0	0	0.00110324	0	0	0	0	0.00014766	0.00030089	0.00049906	0.00062661	0.00031056	0.958732	0.00761958	0.0103903	2.189	7.4597	6.1e-05	0	0	7	0	0	0	0	2	2	19	22	9	453	UQCRC2
HIST1H3F	NP_066298.1	histone H3.1 [Homo sapiens]	0	0	0	0	0	0	0	0	0	0.0009056	0.00180256	0.00195396	2.78698	1.8648e-05	0.00117647	2.799	7.4471	6.3e-05	0	0	0	0	0	0	0	0	0	10.3509	19	17	136	HIST1H3F
METTL13	NP_057019.3	methyltransferase-like protein 13 isoform 1 [Homo sapiens]	0	0	0	0	0	0	0	0	0	0.00040854	0.00020304	0.0001789	1.84485	0.000292774	0.00182514	2.721	7.4438	6.3e-05	0	0	0	0	0	0	0	0	0	24	11	8	699	METTL13
OFD1	NP_003602.1	oral-facial-digital syndrome 1 protein [Homo sapiens]	0	0	0	0	0	0	0	0	0	0.00014109	0.00020399	0.00012357	1.60955	0.000596737	0.00216361	2.499	7.4519	6.3e-05	0	0	0	0	0	0	0	0	0	12	16	8	1012	OFD1
LRPPRC	NP_573566.2	leucine-rich PPR motif-containing protein, mitochondrial precursor [Homo sapiens]	0	0.00073098	0.00025608	8.031e-05	0	0	0	4.798e-05	0	0.00017071	2.777e-05	0.00030277	0.240318	0.323536	0.337049	2.125	7.4207	6.8e-05	0	2	5	4	0	0	0	2	0	20	3	27	1394	LRPPRC
ABT1	NP_037507.1	activator of basal transcription 1 [Homo sapiens]	0	0	0	0	0	0	0	0	0	0.00065618	0.00056923	0.00109192	2.38255	7.08625e-05	0.0014088	2.717	7.4083	7e-05	0	0	0	0	0	0	0	0	0	15	12	19	272	ABT1
PIK3R2	NP_005018.1	phosphatidylinositol 3-kinase regulatory subunit beta [Homo sapiens]	0	0	0	0	0	0	0	0	0	0.00031054	0.00033674	0.00012883	1.83637	0.000294639	0.00182514	2.674	7.3935	7.2e-05	0	0	0	0	0	0	0	0	0	19	19	6	728	PIK3R2
MTPAP	NP_060579.3	poly(A) RNA polymerase, mitochondrial precursor [Homo sapiens]	0	0	0	0	0	0	0	0	0	0.00040889	0.00033254	0.00042974	2.0316	0.000165967	0.00167273	2.88	7.3801	7.4e-05	0	0	0	0	0	0	0	0	0	20	15	16	582	MTPAP
DDX20	NP_009135.4	probable ATP-dependent RNA helicase DDX20 [Homo sapiens]	0	0	0	0	0	0	0	0	0	0.0002888	0.00031317	0.00013279	1.81115	0.000311422	0.00182514	2.794	7.3696	7.6e-05	0	0	0	0	0	0	0	0	0	20	20	7	824	DDX20
SETD2	NP_054878.5	histone-lysine N-methyltransferase SETD2 [Homo sapiens]	0	0	0	0	0	0	0	0	0	6.961e-05	0.0001258	3.658e-05	1.30817	0.00175851	0.00354845	2.791	7.3751	7.6e-05	0	0	0	0	0	0	0	0	0	15	25	6	2564	SETD2
GBF1	NP_001186307.1	0 genes:. 3 proteins in this group did not match any genes. NP_001186307.1:Golgi-specific brefeldin A-resistance guanine nucleotide exchange factor 1 isoform 2 [Homo sapiens] ;NP_001186308.1:Golgi-specific brefeldin A-resistance guanine nucleotide exchange factor 1 isoform 3 [Homo sapiens] ;NP_004184.1:Golgi-specific brefeldin A-resistance guanine nucleotide exchange factor 1 isoform 1 [Homo sapi…	0	0	0	0	0	0	0	0	0	0.0001731	7.647e-05	6.738e-05	1.44045	0.000993939	0.00247907	2.748	7.3751	7.6e-05	0	0	0	0	0	0	0	0	0	27	11	8	1856	GBF1
SF3B1	NP_036565.2	splicing factor 3B subunit 1 isoform 1 [Homo sapiens]	0	0	0.00038326	0	0	0	0	5.13e-05	0	9.125e-05	0.00012863	0.00021578	0.767551	0.020069	0.0241301	2.034	7.3753	7.6e-05	0	0	7	0	0	0	0	2	0	10	13	18	1304	SF3B1
DDX5	NP_004387.1	probable ATP-dependent RNA helicase DDX5 isoform a [Homo sapiens]	0	0	0.00023256	0	0	0	0	0	0	0.00033188	0.00047339	0.00024893	1.65274	0.000525874	0.00208503	2.801	7.3689	7.9e-05	0	0	2	0	0	0	0	0	0	17.1259	22.5273	9.77778	614	DDX5
RPL22	NP_000974.1	60S ribosomal protein L22 [Homo sapiens]	0	0	0	0	0	0	0	0.00052258	0	0.00092958	0.00181442	0.00232033	2.57345	4.10256e-05	0.0014088	2.7	7.3652	7.9e-05	0	0	0	0	0	0	0	2	0	10	18	19	128	RPL22
POLR2A	NP_000928.1	DNA-directed RNA polymerase II subunit RPB1 [Homo sapiens]	0	0	0	0	0	0	0	0	0	7.248e-05	0.00015719	6.348e-05	1.40719	0.00110396	0.00260373	2.682	7.3447	8.3e-05	0	0	0	0	0	0	0	0	0	12	24	8	1970	POLR2A
RPS14	NP_005608.1	40S ribosomal protein S14 [Homo sapiens]	0.00059113	0	0.00094564	0	0	0	0	0.00044298	0	0.00189118	0.00102537	0.00051761	1.66762	0.000494173	0.00204563	2.289	7.3481	8.3e-05	3	0	2	0	0	0	0	2	0	24	12	5	151	RPS14
SF1	NP_973726.2	splicing factor 1 isoform 4 [Homo sapiens]	0.00015632	0	0	0.00029408	0	0	0	0	0	0.0004376	0.00022596	0.00043802	1.45824	0.000930536	0.00241354	2.207	7.3451	8.3e-05	3	0	0	6	0	0	0	0	0	21	10	16	571	SF1
PDHB	NP_000916.2	pyruvate dehydrogenase E1 component subunit beta, mitochondrial isoform 1 precursor [Homo sapiens]	0	0	0.00099437	0.00031183	0	0	0	0	0	0.00059659	0.00079068	0.00021771	1.19172	0.00274126	0.00479609	2.152	7.3438	8.3e-05	0	0	5	4	0	0	0	0	0	18	22	5	359	PDHB
FIP1L1	NP_001128409.1	0 genes:. 3 proteins in this group did not match any genes. NP_001128409.1:pre-mRNA 3'-end-processing factor FIP1 isoform 2 [Homo sapiens] ;NP_001128410.1:pre-mRNA 3'-end-processing factor FIP1 isoform 3 [Homo sapiens] ;NP_112179.2:pre-mRNA 3'-end-processing factor FIP1 isoform 1 [Homo sapiens] ;	0	0	0	0	0	0	0	0	0	0.00032377	0.00028526	0.00031901	1.9199	0.000214452	0.00167273	2.592	7.3293	8.5e-05	0	0	0	0	0	0	0	0	0	16	13	12	588	FIP1L1
CLPX	NP_006651.2	ATP-dependent Clp protease ATP-binding subunit clpX-like, mitochondrial precursor [Homo sapiens]	0	0	0	0	0	0	0	0	0	0.00020677	0.00048919	7.408e-05	1.83274	0.000294639	0.00182514	2.597	7.3308	8.6e-05	0	0	0	0	0	0	0	0	0	11	24	3	633	CLPX
UNC45A	NP_001310550.1	0 genes:. 2 proteins in this group did not match any genes. NP_001310550.1:protein unc-45 homolog A isoform 3 [Homo sapiens] ;NP_061141.2:protein unc-45 homolog A isoform 2 [Homo sapiens] ;	0	0	0	0	0	0	0	0.000108	0.00029344	0.00034582	8.333e-05	0.00013461	1.00554	0.00608485	0.00868397	2.217	7.3177	8.8e-05	0	0	0	0	0	0	0	3	4	27	6	8	929	UNC45A
BUB3	NP_001007794.1	0 genes:. 2 proteins in this group did not match any genes. NP_001007794.1:mitotic checkpoint protein BUB3 isoform b [Homo sapiens] ;NP_004716.1:mitotic checkpoint protein BUB3 isoform a [Homo sapiens] ;	0	0	0	0	0	0	0	0	0	0.00076648	0.00087072	0.0001918	2.2565	9.13753e-05	0.0014088	2.828	7.3119	9e-05	0	0	0	0	0	0	0	0	0	21	22	4	326	BUB3
NET1	NP_001040625.1	neuroepithelial cell-transforming gene 1 protein isoform 1 [Homo sapiens]	0	0	0	0	0	0	0	0	0	0.00029946	0.00034638	0.00034096	1.94903	0.000210723	0.00167273	2.733	7.3128	9e-05	0	0	0	0	0	0	0	0	0	15	16	13	596	NET1
EARS2	NP_001077083.1	probable glutamate--tRNA ligase, mitochondrial isoform 1 [Homo sapiens]	0	0	0	0	0	0	0	0	0	0.00034126	0.00046873	0.00014944	1.93565	0.000212587	0.00167273	2.586	7.2956	9.6e-05	0	0	0	0	0	0	0	0	0	15	19	5	523	EARS2
RPS23	NP_001016.1	40S ribosomal protein S23 [Homo sapiens]	0	0.00712577	0	0	0	0	0	0	0	0.00149774	0.00144364	0.00076519	0.560558	0.0603114	0.0669953	2.591	7.2698	0.000101	0	2	0	0	0	0	0	0	0	18	16	7	143	RPS23
XRN2	NP_001304889.1	0 genes:. 2 proteins in this group did not match any genes. NP_001304889.1:5'-3' exoribonuclease 2 isoform 1 [Homo sapiens] ;NP_036387.2:5'-3' exoribonuclease 2 isoform 2 [Homo sapiens] ;	0	0	0	5.445e-05	0	0	0	6.507e-05	0	8.102e-05	0.00016316	0.00033453	1.45324	0.000949184	0.00242568	2.481	7.271	0.000101	0	0	0	2	0	0	0	2	0	7	13	22	1028	XRN2
DIS3	NP_055768.3	exosome complex exonuclease RRP44 isoform a [Homo sapiens]	0	0	0	0	0	0	0	0	0	0.00018631	0.00020202	0.00029371	1.77711	0.000344988	0.00189258	2.785	7.2591	0.000104	0	0	0	0	0	0	0	0	0	15	15	18	958	DIS3
EIF3I	NP_003748.1	eukaryotic translation initiation factor 3 subunit I [Homo sapiens]	0	0	0	0	0	0	0	0	0	0.00058578	0.0004367	0.00076956	2.24585	9.51049e-05	0.0014088	2.735	7.2603	0.000104	0	0	0	0	0	0	0	0	0	16	11	16	325	EIF3I
MRPL10	NP_660298.2	0 genes:. 2 proteins in this group did not match any genes. NP_660298.2:39S ribosomal protein L10, mitochondrial isoform a precursor [Homo sapiens] ;NP_683685.1:39S ribosomal protein L10, mitochondrial isoform b [Homo sapiens] ;	0	0	0	0	0	0	0	0	0	0.00063824	0.00074152	0.00089837	2.3733	7.08625e-05	0.0014088	2.728	7.2626	0.000104	0	0	0	0	0	0	0	0	0	14	15	15	261	MRPL10
NUP153	NP_001265139.1	0 genes:. 2 proteins in this group did not match any genes. NP_001265139.1:nuclear pore complex protein Nup153 isoform 3 [Homo sapiens] ;NP_005115.2:nuclear pore complex protein Nup153 isoform 2 [Homo sapiens] ;	0	0	0	0	0	0	0	0	0	0.00016607	0.00016207	8.727e-05	1.55691	0.000708625	0.00225551	2.718	7.2588	0.000104	0	0	0	0	0	0	0	0	0	20	18	8	1433	NUP153
RAF1	NP_002871.1	RAF proto-oncogene serine/threonine-protein kinase [Homo sapiens]	0	0	0	0	0	0	0	0	0	0.00048041	0.0003072	0.00014474	1.92209	0.000214452	0.00167273	2.798	7.2448	0.000107	0	0	0	0	0	0	0	0	0	26.1628	15.4286	6	648	RAF1
CTR9	NP_055448.1	RNA polymerase-associated protein CTR9 homolog [Homo sapiens]	0	0	0	0	0	0	0	0	0	0.00011158	0.00026399	7.996e-05	1.59711	0.000630303	0.00221207	2.611	7.2523	0.000107	0	0	0	0	0	0	0	0	0	11	24	6	1173	CTR9
NCAPH2	NP_001171940.1	0 genes:. 2 proteins in this group did not match any genes. NP_001171940.1:condensin-2 complex subunit H2 isoform 3 [Homo sapiens] ;NP_689512.2:condensin-2 complex subunit H2 isoform 2 [Homo sapiens] ;	0	0	0	0	0	0	0	0	0	0.00027489	0.00036195	0.00030954	1.92916	0.000212587	0.00167273	2.718	7.2431	0.00011	0	0	0	0	0	0	0	0	0	14	17	12	606	NCAPH2
PABPC1	NP_002559.2	polyadenylate-binding protein 1 [Homo sapiens]	0	0	0.00022451	4.4e-05	0	0	0	0	0	0.00041934	0.00050802	0.0001106	1.60448	0.000604196	0.00216361	2.86	7.2111	0.000119	0	0	2	1	0	0	0	0	0	22.4143	25.0417	4.5	636	PABPC1
PLEKHG4	NP_001123201.1	puratrophin-1 isoform 1 [Homo sapiens]	0	0	0	0	0	0	0	0	0	0.00018982	8.667e-05	0.00024937	1.66034	0.000499767	0.00204563	2.805	7.2059	0.000119	0	0	0	0	0	0	0	0	0	19	8	19	1191	PLEKHG4
TCOF1	NP_000347.2	0 genes:. 3 proteins in this group did not match any genes. NP_000347.2:treacle protein isoform b [Homo sapiens] ;NP_001128715.1:treacle protein isoform d [Homo sapiens] ;NP_001128717.1:treacle protein isoform f [Homo sapiens] ;	0	0	0	0	0	0	0	0	0	0.00013492	0.0001646	8.863e-05	1.52749	0.000777622	0.00234502	2.676	7.1763	0.000129	0	0	0	0	0	0	0	0	0	16	18	8	1411	TCOF1
NCOR1	NP_006302.2	nuclear receptor corepressor 1 isoform 1 [Homo sapiens]	0	0	0	0	0	0	0	0	0	6.827e-05	5.288e-05	0.0001025	1.29274	0.00187786	0.00371244	2.653	7.1711	0.000133	0	0	0	0	0	0	0	0	0	14	10	16	2440	NCOR1
MRPL37	NP_057575.2	39S ribosomal protein L37, mitochondrial [Homo sapiens]	0	0	0	0	0	0	0	0	0	0.00042194	0.00033553	0.00051736	2.07322	0.000152914	0.00167273	2.584	7.1655	0.000133	0	0	0	0	0	0	0	0	0	15	11	14	423	MRPL37
RFC2	NP_852136.1	replication factor C subunit 2 isoform 1 [Homo sapiens]	0	0.00287849	0	0	0	0	0	0	0	0.00100836	0.00043737	0	0.4214	0.12568	0.135742	2.576	7.1664	0.000133	0	2	0	0	0	0	0	0	0	30	12	0	354	RFC2
PTBP1	NP_002810.1	0 genes:. 3 proteins in this group did not match any genes. NP_002810.1:polypyrimidine tract-binding protein 1 isoform a [Homo sapiens] ;NP_114367.1:polypyrimidine tract-binding protein 1 isoform b [Homo sapiens] ;NP_114368.1:polypyrimidine tract-binding protein 1 isoform c [Homo sapiens] ;	0	0	0	0	0	0	0	0.00036027	0	0.00025635	0.00057911	0.00022451	1.51543	0.000809324	0.00237037	2.275	7.1598	0.000137	0	0	0	0	0	0	0	6	0	12	25	8	557	PTBP1
HBS1L	NP_001138630.1	0 genes:. 2 proteins in this group did not match any genes. NP_001138630.1:HBS1-like protein isoform 2 [Homo sapiens] ;NP_006611.1:HBS1-like protein isoform 1 [Homo sapiens] ;	0	0	0	0	0	0	0	0	0	0.00014827	0.00030146	0.00053567	1.94835	0.000210723	0.00167273	2.662	7.1475	0.00014	0	0	0	0	0	0	0	0	0	8	15	22	642	HBS1L
SF3A1	NP_005868.1	splicing factor 3A subunit 1 [Homo sapiens]	0	0	0	0	0	0	0	8.435e-05	0	0.00022507	0.0002766	0.00011827	1.55335	0.000714219	0.00225551	2.42	7.1408	0.00014	0	0	0	0	0	0	0	2	0	15	17	6	793	SF3A1
HSD17B12	NP_057226.1	very-long-chain 3-oxoacyl-CoA reductase [Homo sapiens]	0	0.00326598	0.00091533	0	0	0	0	0	0	0.0007246	0.00037219	0.00055112	0.179258	0.436964	0.449323	2.249	7.1452	0.00014	0	2	4	0	0	0	0	0	0	19	9	11	312	HSD17B12
RPL17	NP_001186273.1	0 genes:. 2 proteins in this group did not match any genes. NP_001186273.1:60S ribosomal protein L17 isoform a [Homo sapiens] ;NP_001186284.1:RPL17-C18orf32 protein isoform 1 [Homo sapiens] ;	0	0.00553797	0	0	0	0	0	0	0	0.00129333	0.00168294	0.00033982	0.706615	0.0278434	0.0326004	2.705	7.133	0.000144	0	2	0	0	0	0	0	0	0	20	24	4	184	RPL17
RPL7A	NP_000963.1	60S ribosomal protein L7a [Homo sapiens]	0	0	0.00107362	0.00042086	0	0	0	0	0	0.00084991	0.00092161	0.0003526	1.37143	0.00133147	0.00298745	2.182	7.1382	0.000144	0	0	4	4	0	0	0	0	0	19	19	6	266	RPL7A
TICRR	NP_689472.3	treslin isoform 2 [Homo sapiens]	0	0	0	0	0	0	0	0	0	0.00014328	8.782e-05	4.092e-05	1.37543	0.00127366	0.00288795	2.698	7.1288	0.000148	0	0	0	0	0	0	0	0	0	23	13	5	1910	TICRR
MTHFD1L	NP_001229696.1	0 genes:. 3 proteins in this group did not match any genes. NP_001229696.1:monofunctional C1-tetrahydrofolate synthase, mitochondrial isoform 1 precursor [Homo sapiens] ;NP_001229697.1:monofunctional C1-tetrahydrofolate synthase, mitochondrial isoform 3 [Homo sapiens] ;NP_056255.2:monofunctional C1-tetrahydrofolate synthase, mitochondrial isoform 2 precursor [Homo sapiens] ;	9.117e-05	0	0	0	0	0	0	0	0	0.00029169	0.00025041	0	1.46882	0.000895105	0.00237037	2.509	7.1249	0.000148	3	0	0	0	0	0	0	0	0	24	19	0	979	MTHFD1L
GTPBP4	NP_036473.2	nucleolar GTP-binding protein 1 [Homo sapiens]	0	0	0	0	0	0	0	0	0	0.00043166	8.14e-05	0.00034518	1.88313	0.000249883	0.00179264	2.68	7.113	0.000152	0	0	0	0	0	0	0	0	0	23	4	14	634	GTPBP4
CHTF18	NP_071375.1	chromosome transmission fidelity protein 18 homolog [Homo sapiens]	0	0	0	0	0	0	0	0	0	0.00029289	0.00013233	0.00016033	1.70824	0.00042704	0.00196581	2.7	7.1044	0.000156	0	0	0	0	0	0	0	0	0	24	10	10	975	CHTF18
TTC27	NP_001180438.1	0 genes:. 2 proteins in this group did not match any genes. NP_001180438.1:tetratricopeptide repeat protein 27 isoform 2 [Homo sapiens] ;NP_060205.3:tetratricopeptide repeat protein 27 isoform 1 [Homo sapiens] ;	0	0	0	0	0	0	0	0	0	0.00027008	0.00014643	0.00023655	1.75739	0.000369231	0.00192325	2.683	7.1037	0.000156	0	0	0	0	0	0	0	0	0	18	9	12	793	TTC27
ATP6V1A	NP_001681.2	V-type proton ATPase catalytic subunit A [Homo sapiens]	0	0	0.00023143	0	0	0	0	0	0	0.00015428	0.00025094	0.00035469	1.43783	0.00100326	0.00248499	2.321	7.0923	0.000161	0	0	2	0	0	0	0	0	0	8	12	14	617	ATP6V1A
PABPC4	NP_001129125.1	polyadenylate-binding protein 4 isoform 1 [Homo sapiens]	0	0	0	0	0	0	0	0	0	0.0001893	0.00035162	0.00035527	1.90343	0.000231235	0.00173427	2.737	7.0738	0.00017	0	0	0	0	0	0	0	0	0	10.5	17.9861	15	660	PABPC4
TRMT2A	NP_892029.2	tRNA (uracil-5-)-methyltransferase homolog A isoform a [Homo sapiens]	0	0	0	0	0	0	0	0	0	0.00034268	0.00028902	0.00012505	1.82471	0.000300233	0.00182514	2.536	7.0601	0.000174	0	0	0	0	0	0	0	0	0	18	14	5	625	TRMT2A
RPS24	NP_001017.1	0 genes:. 5 proteins in this group did not match any genes. NP_001017.1:40S ribosomal protein S24 isoform c [Homo sapiens] ;NP_001135755.1:40S ribosomal protein S24 isoform e [Homo sapiens] ;NP_001135756.1:40S ribosomal protein S24 isoform b [Homo sapiens] ;NP_001135757.1:40S ribosomal protein S24 isoform d [Homo sapiens] ;NP_148982.1:40S ribosomal protein S24 isoform a [Homo sapiens] ;	0	0	0.00214723	0	0	0	0	0	0	0.00187874	0.00184322	0.00105779	1.95808	0.000201399	0.00167273	2.528	7.0553	0.000179	0	0	4	0	0	0	0	0	0	21	19	9	133	RPS24
HADHB	NP_000174.1	0 genes:. 2 proteins in this group did not match any genes. NP_000174.1:trifunctional enzyme subunit beta, mitochondrial isoform 1 precursor [Homo sapiens] ;NP_001268442.1:trifunctional enzyme subunit beta, mitochondrial isoform 3 [Homo sapiens] ;	0	0	0	0.00023618	0	0	0	0.00028224	0	0.00017572	0.00057163	0.00065957	1.5867	0.000643357	0.00221656	2.269	7.0422	0.000184	0	0	0	4	0	0	0	4	0	7	21	20	474	HADHB
RPL8	NP_150644.1	60S ribosomal protein L8 [Homo sapiens]	0	0	0.00083341	0	0	0	0	0	0	0.00060188	0.0011547	0.00036494	1.7065	0.000428904	0.00196581	2.496	7.0206	0.000194	0	0	3	0	0	0	0	0	0	13	23	6	257	RPL8
U2AF2	NP_001012496.1	0 genes:. 2 proteins in this group did not match any genes. NP_001012496.1:splicing factor U2AF 65 kDa subunit isoform b [Homo sapiens] ;NP_009210.1:splicing factor U2AF 65 kDa subunit isoform a [Homo sapiens] ;	0	0	0	0.0002971	0	0	0	0	0	0.00032841	0.00071224	0	1.57237	0.000671329	0.00225551	2.246	7.0165	0.000194	0	0	0	5	0	0	0	0	0	13	26	0	471	U2AF2
MAGED2	NP_957516.1	melanoma-associated antigen D2 [Homo sapiens]	0	0	0	0	0	0	0	0	0	0.00017671	0.00038324	0.00036113	1.91634	0.000214452	0.00167273	2.686	7.0066	0.000199	0	0	0	0	0	0	0	0	0	9	18	14	606	MAGED2
SUGP2	NP_001308628.1	0 genes:. 2 proteins in this group did not match any genes. NP_001308628.1:SURP and G-patch domain-containing protein 2 isoform 2 [Homo sapiens] ;NP_055699.2:SURP and G-patch domain-containing protein 2 isoform 1 [Homo sapiens] ;	0	0	0	0	0	0	0	0	0	0.00018456	0.00017659	0.0001141	1.61569	0.000593007	0.00216361	2.591	7.0099	0.000199	0	0	0	0	0	0	0	0	0	17	15	8	1096	SUGP2
PFAS	NP_036525.1	phosphoribosylformylglycinamidine synthase [Homo sapiens]	0	0	0	0	0	0	0	0	0	0.0001245	0.00015429	7.01e-05	1.48155	0.000878322	0.00237037	2.544	7.0054	0.000204	0	0	0	0	0	0	0	0	0	14	16	6	1338	PFAS
GARS	NP_001303701.1	0 genes:. 2 proteins in this group did not match any genes. NP_001303701.1:glycine--tRNA ligase isoform 2 [Homo sapiens] ;NP_002038.2:glycine--tRNA ligase isoform 1 precursor [Homo sapiens] ;	0	0	0	0.00024514	0	0	0	0	0	0.00020844	0.00048973	9.128e-05	1.44468	0.000982751	0.00246838	2.211	7.0026	0.000204	0	0	0	6	0	0	0	0	0	12	26	4	685	GARS
AMBRA1	NP_001254711.1	0 genes:. 4 proteins in this group did not match any genes. NP_001254711.1:activating molecule in BECN1-regulated autophagy protein 1 isoform 1 [Homo sapiens] ;NP_001254712.1:activating molecule in BECN1-regulated autophagy protein 1 isoform 3 [Homo sapiens] ;NP_001287660.1:activating molecule in BECN1-regulated autophagy protein 1 isoform 4 [Homo sapiens] ;NP_060219.2:activating molecule in BECN…	0	0	0	0	0	0	0	0	0	9.146e-05	0.0002281	3.605e-05	1.48975	0.000865268	0.00237037	2.513	6.9625	0.000227	0	0	0	0	0	0	0	0	0	10	23	3	1301	AMBRA1
GCAT	NP_055106.1	2-amino-3-ketobutyrate coenzyme A ligase, mitochondrial isoform 2 precursor [Homo sapiens]	0	0	0	0	0	0	0	0	0	0.00039757	0.00061587	0.00018654	2.04347	0.000162238	0.00167273	2.588	6.9413	0.000239	0	0	0	0	0	0	0	0	0	14	20	5	419	GCAT
NSF	NP_006169.2	vesicle-fusing ATPase [Homo sapiens]	0	0	0	0	0	0	0	8.991e-05	0	0.00043181	0.0003295	0	1.65933	0.000501632	0.00204563	2.622	6.9286	0.000245	0	0	0	0	0	0	0	2	0	27	19	0	744	NSF
SUN2	NP_001186508.1	0 genes:. 2 proteins in this group did not match any genes. NP_001186508.1:SUN domain-containing protein 2 isoform a [Homo sapiens] ;NP_056189.1:SUN domain-containing protein 2 isoform b [Homo sapiens] ;	0	0	0	0	0	0	0	0	0	0.00032246	0.00027973	8.472e-05	1.78035	0.000343123	0.00188718	2.62	6.9036	0.000259	0	0	0	0	0	0	0	0	0	20	16	4	738	SUN2
NCAPD2	NP_055680.3	condensin complex subunit 1 [Homo sapiens]	0	0	0	0	0	0	0	0.00011936	0	0.00016137	4.605e-05	0.00016736	1.19204	0.00273939	0.00479609	2.231	6.9002	0.000265	0	0	0	0	0	0	0	5	0	19	5	15	1401	NCAPD2
IK	NP_006074.2	protein Red [Homo sapiens]	0	0	0	0	0	0	0	0	0	0.00029907	0.00041696	0.0003929	2.00506	0.000184615	0.00167273	2.762	6.8867	0.000272	0	0	0	0	0	0	0	0	0	14	18	14	557	IK
SMARCA4	NP_001122317.1	transcription activator BRG1 isoform C [Homo sapiens]	0	0	0	0	0	0	0	0	0	0.00011774	7.891e-05	0.00016434	1.4962	0.000854079	0.00237037	2.674	6.8876	0.000272	0	0	0	0	0	0	0	0	0	16	9.88889	17	1617	SMARCA4
PRMT5	NP_006100.2	protein arginine N-methyltransferase 5 isoform a [Homo sapiens]	0	0	0.00044832	0	0	0	0	0	0	0.00022415	0.00014179	0.00041717	1.1964	0.0027021	0.00474304	2.264	6.8822	0.000272	0	0	4	0	0	0	0	0	0	12	7	17	637	PRMT5
RPL9	NP_001020092.1	60S ribosomal protein L9 [Homo sapiens]	0	0	0.0007437	0	0	0	0	0	0	0.00105353	0.00107521	0.00073274	2.00903	0.000180886	0.00167273	2.586	6.8721	0.000279	0	0	2	0	0	0	0	0	0	17	16	9	192	RPL9
METTL15	NP_001107000.1	probable methyltransferase-like protein 15 isoform 1 [Homo sapiens]	0	0	0	0	0	0	0	0	0	0.00017541	9.51e-05	0.00115221	2.12788	0.000126807	0.00158242	2.602	6.8656	0.000287	0	0	0	0	0	0	0	0	0	6	3	30	407	METTL15
MTA2	NP_004730.2	metastasis-associated protein MTA2 [Homo sapiens]	0	0	0	8.379e-05	0	0	0	0	0	0.00023156	0.0003863	0.00018721	1.69838	0.000443823	0.00198753	2.555	6.861	0.000287	0	0	0	2	0	0	0	0	0	13	20	8	668	MTA2
BRAT1	NP_689956.2	BRCA1-associated ATM activator 1 [Homo sapiens]	0	0	0	0	0	0	0	0	0	0.00030435	0.00014144	0.00013328	1.70326	0.000436364	0.00198305	2.509	6.8679	0.000287	0	0	0	0	0	0	0	0	0	21	9	7	821	BRAT1
CSNK2A2	NP_001887.1	casein kinase II subunit alpha' [Homo sapiens]	0	0	0	0	0	0	0	0	0	0.00050994	0.00047924	0.00058061	2.17764	0.000100699	0.0014088	2.685	6.8594	0.000294	0	0	0	0	0	0	0	0	0	15	13	13	350	CSNK2A2
MAP2K7	NP_001284484.1	0 genes:. 2 proteins in this group did not match any genes. NP_001284484.1:dual specificity mitogen-activated protein kinase kinase 7 isoform 1 [Homo sapiens] ;NP_660186.1:dual specificity mitogen-activated protein kinase kinase 7 isoform 3 [Homo sapiens] ;	0	0	0	0	0	0	0	0	0	0.00062913	0.00035593	0.00017967	2.02891	0.000165967	0.00167273	2.646	6.8574	0.000294	0	0	0	0	0	0	0	0	0	23	12	5	435	MAP2K7
NVL	NP_001230076.1	0 genes:. 3 proteins in this group did not match any genes. NP_001230076.1:nuclear valosin-containing protein-like isoform 4 [Homo sapiens] ;NP_002524.2:nuclear valosin-containing protein-like isoform 1 [Homo sapiens] ;NP_996671.1:nuclear valosin-containing protein-like isoform 2 [Homo sapiens] ;	0	0	0	0	0	0	0	0	0	0.00017109	0.00020239	0.00020434	1.70229	0.000436364	0.00198305	2.379	6.8508	0.000294	0	0	0	0	0	0	0	0	0	11	12	10	765	NVL
PSMD14	NP_005796.1	26S proteasome non-ATPase regulatory subunit 14 [Homo sapiens]	0	0	0	0	0	0	0	0	0	0.00046059	0.00041621	0.0006051	2.1484	0.000110023	0.001475	2.48	6.8375	0.00031	0	0	0	0	0	0	0	0	0	12	10	12	310	PSMD14
UPF1	NP_001284478.1	0 genes:. 2 proteins in this group did not match any genes. NP_001284478.1:regulator of nonsense transcripts 1 isoform 1 [Homo sapiens] ;NP_002902.2:regulator of nonsense transcripts 1 isoform 2 [Homo sapiens] ;	0	0	0	0	0	0	0	0	0	0.00014755	0.00013714	0.00023538	1.65543	0.000518415	0.00208503	2.707	6.827	0.000318	0	0	0	0	0	0	0	0	0	14	12	17	1129	UPF1
TUBB3	NP_006077.2	tubulin beta-3 chain isoform 1 [Homo sapiens]	0	0	0	0	0	0	0.00026317	0	0	0.00037115	0.00053359	0.00015791	1.62254	0.000585548	0.00216361	2.5	6.8249	0.000318	0	0	0	0	0	0	2	0	0	14.0367	18.61	4.54591	450	TUBB3
DARS	NP_001280241.1	0 genes:. 2 proteins in this group did not match any genes. NP_001280241.1:aspartate--tRNA ligase, cytoplasmic isoform 2 [Homo sapiens] ;NP_001340.2:aspartate--tRNA ligase, cytoplasmic isoform 1 [Homo sapiens] ;	0	0	0	0	0	0	0	0	0	0.00035607	0.00038611	0.00035084	1.99807	0.000197669	0.00167273	2.404	6.8286	0.000318	0	0	0	0	0	0	0	0	0	12	12	9	401	DARS
SPATA5	NP_660208.2	spermatogenesis-associated protein 5 isoform 1 [Homo sapiens]	0	0	0	0	0	0	0	0	0	0.00027981	0.00017338	0.00015754	1.72714	0.000397203	0.00192325	2.686	6.8124	0.000326	0	0	0	0	0	0	0	0	0	21	12	9	893	SPATA5
DDX1	NP_004930.1	ATP-dependent RNA helicase DDX1 [Homo sapiens]	0	0	0	0	0	0	0	0	0	0.00016079	0.00015692	0.00035911	1.77362	0.000352448	0.00191392	2.48	6.8073	0.000334	0	0	0	0	0	0	0	0	0	10	9	17	740	DDX1
NOC4L	NP_076983.1	nucleolar complex protein 4 homolog [Homo sapiens]	0	0	0	0	0	0	0	0	0	0.00039201	7.501e-05	0.00039382	1.88455	0.000249883	0.00179264	2.417	6.8065	0.000334	0	0	0	0	0	0	0	0	0	17	3	13	516	NOC4L
SEC16A	NP_001263347.1	protein transport protein Sec16A isoform 2 [Homo sapiens]	0	0	0	0	0	0	0	1.433e-05	0	5.778e-05	0.00011056	9.376e-05	1.31463	0.00172681	0.00352762	2.776	6.7883	0.000343	0	0	0	0	0	0	0	1	0	11.3333	20	14	2334	SEC16A
ASPH	NP_001158222.1	0 genes:. 2 proteins in this group did not match any genes. NP_001158222.1:aspartyl/asparaginyl beta-hydroxylase isoform f [Homo sapiens] ;NP_004309.2:aspartyl/asparaginyl beta-hydroxylase isoform a [Homo sapiens] ;	0	0	0	0	0	0	0	0	0	0.00017954	0.00024778	0.00032164	1.81995	0.000309557	0.00182514	2.635	6.7961	0.000343	0	0	0	0	0	0	0	0	0	11	14	15	729	ASPH
PLEC	NP_000436.2	plectin isoform 1c [Homo sapiens]	0	0	0	1.224e-05	0	0	0	0	0	1.301e-05	7.898e-05	2.051e-05	0.948349	0.00797389	0.0107912	2.505	6.7973	0.000343	0	0	0	2	0	0	0	0	0	5	28	6	4574	PLEC
NUP205	NP_055950.1	nuclear pore complex protein Nup205 isoform 1 [Homo sapiens]	0	0	0	8.346e-05	0	0	0	4.987e-05	0	0.0001301	0.0001026	3.885e-05	0.974003	0.00709744	0.00978406	2.092	6.7868	0.000352	0	0	0	6	0	0	0	3	0	22	16	5	2012	NUP205
PSMD1	NP_002798.2	26S proteasome non-ATPase regulatory subunit 1 isoform 1 [Homo sapiens]	0	0	0.00029967	5.873e-05	0	0	0	0.00021057	0	0.0002622	0.00014893	0.00021323	0.897213	0.0103683	0.0135198	2.05	6.7588	0.00037	0	0	4	2	0	0	0	6	0	21	11	13	953	PSMD1
ZKSCAN1	NP_003430.1	zinc finger protein with KRAB and SCAN domains 1 isoform a [Homo sapiens]	0	0	0	0	0	0	0	0	0	0.00016908	0.00027501	0.00038871	1.86908	0.000266667	0.00182514	2.463	6.7497	0.00038	0	0	0	0	0	0	0	0	0	8	12	14	563	ZKSCAN1
MTR	NP_000245.2	0 genes:. 2 proteins in this group did not match any genes. NP_000245.2:methionine synthase isoform 1 [Homo sapiens] ;NP_001278868.1:methionine synthase isoform 2 [Homo sapiens] ;	0	0	0	0	0	0	0	0	0	0.00012228	0.0001224	0.00012357	1.50478	0.000835431	0.00237037	2.477	6.7361	0.000389	0	0	0	0	0	0	0	0	0	13	12	10	1265	MTR
RPL18A	NP_000971.1	60S ribosomal protein L18a [Homo sapiens]	0	0	0.00121697	0	0	0	0	0	0	0.00094649	0.00161281	0.00044408	1.82615	0.000298368	0.00182514	2.439	6.734	0.000399	0	0	3	0	0	0	0	0	0	14	22	5	176	RPL18A
PDCD11	NP_055791.1	protein RRP5 homolog [Homo sapiens]	0	0	0	0	0	0	0	0	0	0.00010175	8.275e-05	7.519e-05	1.35579	0.00147319	0.00321138	2.554	6.721	0.000409	0	0	0	0	0	0	0	0	0	16	12	9	1871	PDCD11
RPL32	NP_001007075.1	60S ribosomal protein L32 [Homo sapiens]	0	0	0	0	0	0	0	0	0	0.00052883	0.00229378	0.00057895	2.59826	3.91608e-05	0.0014088	2.49	6.7246	0.000409	0	0	0	0	0	0	0	0	0	6	24	5	135	RPL32
JAK1	NP_001308786.1	0 genes:. 2 proteins in this group did not match any genes. NP_001308786.1:tyrosine-protein kinase JAK1 isoform 2 [Homo sapiens] ;NP_002218.2:tyrosine-protein kinase JAK1 isoform 1 [Homo sapiens] ;	0	0	0	0	0	0	0	0	0	0.00013416	0.00020143	4.067e-05	1.51405	0.000813054	0.00237037	2.472	6.7186	0.000409	0	0	0	0	0	0	0	0	0	13	18	3	1153	JAK1
RPL27A	NP_000981.1	60S ribosomal protein L27a [Homo sapiens]	0	0	0	0	0	0	0	0	0	0.00144714	0.00095897	0.00042248	2.49277	5.03496e-05	0.0014088	2.384	6.7027	0.00043	0	0	0	0	0	0	0	0	0	18	11	4	148	RPL27A
RFC4	NP_853551.1	replication factor C subunit 4 [Homo sapiens]	0	0	0	0.0001542	0	0	0	0	0	0.00085225	0.00039099	0.00021531	1.94892	0.000210723	0.00167273	2.573	6.6896	0.000441	0	0	0	2	0	0	0	0	0	26	11	5	363	RFC4
EXOC4	NP_068579.3	exocyst complex component 4 isoform a [Homo sapiens]	0	0	0	0	0	0	0	0	0	0.00029319	2.649e-05	0.00017654	1.63469	0.000561305	0.00216361	2.553	6.6865	0.000441	0	0	0	0	0	0	0	0	0	24	2	11	974	EXOC4
GPATCH4	NP_056405.2	0 genes:. 2 proteins in this group did not match any genes. NP_056405.2:G patch domain-containing protein 4 isoform 1 [Homo sapiens] ;NP_872620.1:G patch domain-containing protein 4 isoform 2 [Homo sapiens] ;	0	0	0	0	0	0	0	0	0	0.0003173	0.00027525	0.0005419	2.01609	0.000180886	0.00167273	2.357	6.6879	0.000441	0	0	0	0	0	0	0	0	0	10	8	13	375	GPATCH4
RACGAP1	NP_001306934.1	0 genes:. 4 proteins in this group did not match any genes. NP_001306934.1:rac GTPase-activating protein 1 isoform b [Homo sapiens] ;NP_001306935.1:rac GTPase-activating protein 1 isoform c [Homo sapiens] ;NP_001306936.1:rac GTPase-activating protein 1 isoform d [Homo sapiens] ;NP_037409.2:rac GTPase-activating protein 1 isoform a [Homo sapiens] ;	0	0	0	0	0	0	0	0	0	0.00020729	0.00026974	0.00038126	1.88316	0.000249883	0.00179264	2.515	6.6822	0.000452	0	0	0	0	0	0	0	0	0	10	12	14	574	RACGAP1
CHD8	NP_001164100.1	chromodomain-helicase-DNA-binding protein 8 isoform 1 [Homo sapiens]	0	0	0	0	0	0	0	0	0	4.61e-05	6.499e-05	0.00010518	1.27862	0.00199161	0.00386606	2.654	6.6674	0.000464	0	0	0	0	0	0	0	0	0	10	13	17.3673	2581	CHD8
SAP30L	NP_078908.1	histone deacetylase complex subunit SAP30L isoform 1 [Homo sapiens]	0	0	0	0	0	0	0	0	0	0.00048765	0.00095182	0.00119587	2.45321	5.40792e-05	0.0014088	2.5	6.6705	0.000464	0	0	0	0	0	0	0	0	0	7.5	13.5	14	183	SAP30L
ABCF1	NP_001020262.1	0 genes:. 2 proteins in this group did not match any genes. NP_001020262.1:ATP-binding cassette sub-family F member 1 isoform a [Homo sapiens] ;NP_001081.1:ATP-binding cassette sub-family F member 1 isoform b [Homo sapiens] ;	0	0	0	0	0	0	0	0.00015832	0	0.00019714	0.00010688	0.00038848	1.48703	0.000868998	0.00237037	2.348	6.667	0.000464	0	0	0	0	0	0	0	4	0	14	7	21	845	ABCF1
PPP1CA	NP_002699.1	serine/threonine-protein phosphatase PP1-alpha catalytic subunit isoform 1 [Homo sapiens]	0	0	0	0	0	0	0	0	0	0.00046874	0.00043008	0.00061579	2.15945	0.000104429	0.0014088	2.532	6.6438	0.000487	0	0	0	0	0	0	0	0	0	13	11	13	330	PPP1CA
SRRM2	NP_057417.3	serine/arginine repetitive matrix protein 2 [Homo sapiens]	0	0	0	2.034e-05	0	0	0	0	0	7.783e-05	7.033e-05	1.136e-05	1.06247	0.00469184	0.00712243	2.406	6.642	0.000487	0	0	0	2	0	0	0	0	0	18	15	2	2752	SRRM2
AP2M1	NP_001020376.1	0 genes:. 3 proteins in this group did not match any genes. NP_001020376.1:AP-2 complex subunit mu isoform b [Homo sapiens] ;NP_001298127.1:AP-2 complex subunit mu isoform c [Homo sapiens] ;NP_004059.2:AP-2 complex subunit mu isoform a [Homo sapiens] ;	0	0	0	0	0	0	0	0.00023172	0	0.00057707	0.00020859	0.00028881	1.66628	0.000494173	0.00204563	2.319	6.635	0.000499	0	0	0	0	0	0	0	3	0	21	7	8	433	AP2M1
MAP4	NP_001127836.1	0 genes:. 2 proteins in this group did not match any genes. NP_001127836.1:microtubule-associated protein 4 isoform 4 [Homo sapiens] ;NP_002366.2:microtubule-associated protein 4 isoform 1 [Homo sapiens] ;	0	0	0	0	0	0	0	0	0	0.0001258	0.00021599	0.00017904	1.65608	0.000518415	0.00208503	2.742	6.611	0.000525	0	0	0	0	0	0	0	0	0	12	19	13	1135	MAP4
ASCC3	NP_006819.2	activating signal cointegrator 1 complex subunit 3 isoform a [Homo sapiens]	0	0	0	0	0	0	0	0	0	9.186e-05	5.859e-05	4.259e-05	1.23087	0.00237576	0.00437018	2.427	6.6087	0.000538	0	0	0	0	0	0	0	0	0	17	10	6	2202	ASCC3
NUP210	NP_079199.2	nuclear pore membrane glycoprotein 210 precursor [Homo sapiens]	0	0	0	0	0	0	0	0	0	0.00011981	5.47e-05	6.627e-05	1.32385	0.00168205	0.00348312	2.544	6.5652	0.000593	0	0	0	0	0	0	0	0	0	19	8	8	1887	NUP210
TARS2	NP_079426.2	threonine--tRNA ligase, mitochondrial isoform a [Homo sapiens]	8.288e-05	0	0	0	0	0	0	0	0	0.00014915	0.00028752	0.0001524	1.52821	0.000773893	0.00234502	2.256	6.5657	0.000593	2	0	0	0	0	0	0	0	0	9	16	7	718	TARS2
PLS3	NP_001269266.1	0 genes:. 3 proteins in this group did not match any genes. NP_001269266.1:plastin-3 isoform 3 [Homo sapiens] ;NP_001269267.1:plastin-3 isoform 4 [Homo sapiens] ;NP_005023.2:plastin-3 isoform 1 [Homo sapiens] ;	0	0	0	0.0002268	0	0	0	0	0	0.00023142	8.365e-05	0.00058271	1.5541	0.000712354	0.00225551	2.256	6.5622	0.000593	0	0	0	5	0	0	0	0	0	12	4	23	617	PLS3
EEF1A2	NP_001949.1	elongation factor 1-alpha 2 [Homo sapiens]	0	0	0	0	0	0.00071157	0	0	0	0.00052305	0.00026949	0.00016066	1.10808	0.00385455	0.00616555	2.122	6.566	0.000593	0	0	0	0	0	5	0	0	0	20.3529	9.67033	4.75862	463	EEF1A2
CAND2	NP_001155971.1	cullin-associated NEDD8-dissociated protein 2 isoform 1 [Homo sapiens]	0	0	0	0	0	0	0	0	0	0.00023104	3.132e-05	6.324e-05	1.45195	0.000951049	0.00242568	2.406	6.5364	0.000638	0	0	0	0	0	0	0	0	0	24	3	5	1236	CAND2
TELO2	NP_057195.2	telomere length regulation protein TEL2 homolog [Homo sapiens]	0	0	0	0	0	0	0	0	0	0.00044069	1.542e-05	9.338e-05	1.67986	0.000477389	0.00204563	2.606	6.5004	0.000686	0	0	0	0	0	0	0	0	0	31	1	5	837	TELO2
DIDO1	NP_149072.2	death-inducer obliterator 1 isoform c [Homo sapiens]	0	0	0	0	0	0	0	0	0	5.843e-05	5.184e-05	7.676e-05	1.2176	0.00245594	0.00444145	2.352	6.4909	0.000702	0	0	0	0	0	0	0	0	0	11	9	11	2240	DIDO1
PLEKHA5	NP_001137293.2	0 genes:. 3 proteins in this group did not match any genes. NP_001137293.2:pleckstrin homology domain-containing family A member 5 isoform 2 [Homo sapiens] ;NP_001243399.1:pleckstrin homology domain-containing family A member 5 isoform 4 [Homo sapiens] ;NP_061885.2:pleckstrin homology domain-containing family A member 5 isoform 1 [Homo sapiens] ;	0	0	0	0	0	0	0	0	0	0.00015203	0.00013188	7.989e-05	1.49954	0.000854079	0.00237037	2.451	6.4824	0.000719	0	0	0	0	0	0	0	0	0	15	12	6	1174	PLEKHA5
TRIM37	NP_001307916.1	0 genes:. 4 proteins in this group did not match any genes. NP_001307916.1:E3 ubiquitin-protein ligase TRIM37 isoform b [Homo sapiens] ;NP_001307918.1:E3 ubiquitin-protein ligase TRIM37 isoform c [Homo sapiens] ;NP_001307919.1:E3 ubiquitin-protein ligase TRIM37 isoform d [Homo sapiens] ;NP_056109.1:E3 ubiquitin-protein ligase TRIM37 isoform a [Homo sapiens] ;	0	0	0	0	0	0	0	0	0	6.397e-05	0.00030522	0.00011766	1.62629	0.000578089	0.00216361	2.447	6.4812	0.000719	0	0	0	0	0	0	0	0	0	5	22	7	930	TRIM37
GMPPA	NP_995319.1	mannose-1-phosphate guanyltransferase alpha [Homo sapiens]	0	0	0	0	0	0	0	0	0	0.00039662	0.00033792	0.00014887	1.89668	0.000234965	0.00173793	2.3	6.4845	0.000719	0	0	0	0	0	0	0	0	0	14	11	4	420	GMPPA
MCM4	NP_877423.1	DNA replication licensing factor MCM4 [Homo sapiens]	0	0	0	0.00012972	0	0	0	0.00015502	0	0.00016545	0.00020931	0.00021736	1.19797	0.00267972	0.00471534	2.046	6.4831	0.000719	0	0	0	4	0	0	0	4	0	12	14	12	863	MCM4
ABCD3	NP_002849.1	ATP-binding cassette sub-family D member 3 isoform a [Homo sapiens]	0	0	0	8.494e-05	0	0	0	0	0	0.0001625	0.00039158	0.0001186	1.5972	0.000622844	0.00221207	2.356	6.455	0.000754	0	0	0	2	0	0	0	0	0	9	20	5	659	ABCD3
NUBPL	NP_001188502.1	0 genes:. 2 proteins in this group did not match any genes. NP_001188502.1:iron-sulfur protein NUBPL isoform 2 [Homo sapiens] ;NP_079428.2:iron-sulfur protein NUBPL isoform 1 precursor [Homo sapiens] ;	0	0	0	0	0	0	0	0	0	0.00048022	0.00133075	0.00035049	2.34494	7.27273e-05	0.0014088	2.565	6.4247	0.00081	0	0	0	0	0	0	0	0	0	9	23	5	223	NUBPL
NEURL4	NP_001005408.1	0 genes:. 2 proteins in this group did not match any genes. NP_001005408.1:neuralized-like protein 4 isoform 2 [Homo sapiens] ;NP_115818.2:neuralized-like protein 4 isoform 1 [Homo sapiens] ;	0	0	0	0	0	0	0	0	0	6.102e-05	0.0001985	2.004e-05	1.38703	0.00121399	0.00278503	2.451	6.4331	0.00081	0	0	0	0	0	0	0	0	0	8	24	2	1560	NEURL4
TAF1	NP_001273003.1	0 genes:. 3 proteins in this group did not match any genes. NP_001273003.1:transcription initiation factor TFIID subunit 1 isoform 3 [Homo sapiens] ;NP_004597.2:transcription initiation factor TFIID subunit 1 isoform 1 [Homo sapiens] ;NP_620278.1:transcription initiation factor TFIID subunit 1 isoform 2 [Homo sapiens] ;	0	0	0	0	0	0	0	0	0	4.395e-05	6.809e-05	0.00010724	1.28444	0.00193939	0.00379216	2.327	6.422	0.00083	0	0	0	0	0	0	0	0	0	7	10	13	1895	TAF1
RPS5	NP_001000.2	40S ribosomal protein S5 [Homo sapiens]	0.0005834	0	0	0	0	0	0	0	0	0.00075825	0.00056923	0.00068963	1.81947	0.000309557	0.00182514	2.078	6.4089	0.00085	4	0	0	0	0	0	0	0	0	13	9	9	204	RPS5
EIF5B	NP_056988.3	eukaryotic translation initiation factor 5B [Homo sapiens]	0	0	0	0	0	0	0	0	0	9.753e-05	0.00019036	0.00011532	1.54397	0.000729137	0.00227326	2.518	6.3829	0.00089	0	0	0	0	0	0	0	0	0	10	18	9	1220	EIF5B
NUP214	NP_001305253.1	0 genes:. 2 proteins in this group did not match any genes. NP_001305253.1:nuclear pore complex protein Nup214 isoform 3 [Homo sapiens] ;NP_005076.3:nuclear pore complex protein Nup214 isoform 2 [Homo sapiens] ;	0	0.0004899	0	0	0	0	0	0	0	8.009e-05	7.444e-05	6.012e-05	0.155939	0.489954	0.499739	2.363	6.3712	0.000933	0	2	0	0	0	0	0	0	0	14	12	8	2080	NUP214
PA2G4	NP_006182.2	proliferation-associated protein 2G4 [Homo sapiens]	0	0	0	0	0	0	0	0	0	0.000151	0.00032747	0.00067446	2.02395	0.000165967	0.00167273	2.397	6.3256	0.001024	0	0	0	0	0	0	0	0	0	5	10	17	394	PA2G4
HDLBP	NP_001230829.1	0 genes:. 3 proteins in this group did not match any genes. NP_001230829.1:vigilin isoform b [Homo sapiens] ;NP_001307896.1:vigilin isoform c [Homo sapiens] ;NP_976221.1:vigilin isoform a [Homo sapiens] ;	0	0	0	0	0	0	0	0	0	0.00011561	6.268e-05	0.00015189	1.45793	0.000934266	0.00242029	2.346	6.3116	0.001048	0	0	0	0	0	0	0	0	0	12	6	12	1235	HDLBP
PRPF4	NP_001231855.1	0 genes:. 2 proteins in this group did not match any genes. NP_001231855.1:U4/U6 small nuclear ribonucleoprotein Prp4 isoform 2 [Homo sapiens] ;NP_004688.2:U4/U6 small nuclear ribonucleoprotein Prp4 isoform 1 [Homo sapiens] ;	0	0	0	0	0	0	0	0.00019258	0	0.00013703	0.00032194	0.00039004	1.56355	0.00070303	0.00225551	2.181	6.3043	0.001073	0	0	0	0	0	0	0	3	0	6	13	13	521	PRPF4
ARL1	NP_001168.1	0 genes:. 2 proteins in this group did not match any genes. NP_001168.1:ADP-ribosylation factor-like protein 1 isoform 1 [Homo sapiens] ;NP_001287997.1:ADP-ribosylation factor-like protein 1 isoform 2 [Homo sapiens] ;	0	0	0	0	0	0	0	0	0	0.00059165	0.00142569	0.00051818	2.43183	6.89977e-05	0.0014088	2.529	6.2813	0.001124	0	0	0	0	0	0	0	0	0	9	20	6	181	ARL1
PPP2CA	NP_002706.1	serine/threonine-protein phosphatase 2A catalytic subunit alpha isoform [Homo sapiens]	0	0	0	0	0	0	0	0.00032471	0	0.00057761	0.00050107	0.00030353	1.74008	0.000387879	0.00192325	2.226	6.2866	0.001124	0	0	0	0	0	0	0	3	0	15	12	6	309	PPP2CA
HACD3	NP_057479.2	very-long-chain (3R)-3-hydroxyacyl-CoA dehydratase 3 [Homo sapiens]	0	0	0.00039445	0.00015462	0	0	0	0.00027717	0	0.00036156	0.0002495	0.0006909	1.29338	0.00186667	0.00369373	2.094	6.2857	0.001124	0	0	2	2	0	0	0	3	0	11	7	16	362	HACD3
ING1	NP_937862.1	inhibitor of growth protein 1 isoform A [Homo sapiens]	0	0	0	0	0	0	0	0	0	0.00029853	0.00092491	0.00050425	2.22687	9.51049e-05	0.0014088	2.54	6.278	0.00115	0	0	0	0	0	0	0	0	0	7	20	9	279	ING1
PRPS1	NP_002755.1	ribose-phosphate pyrophosphokinase 1 isoform 1 [Homo sapiens]	0	0	0	0.00017602	0	0	0	0	0	0.00063609	0.00044631	0.00034409	1.91126	0.000225641	0.00173427	2.419	6.2708	0.00115	0	0	0	2	0	0	0	0	0	17	11	7	318	PRPS1
H3F3B	NP_005315.1	histone H3.3 [Homo sapiens]	0	0	0	0	0	0	0	0	0	0.0013584	0.00028461	0.00146547	2.5463	4.10256e-05	0.0014088	2.399	6.2422	0.001231	0	0	0	0	0	0	0	0	0	15.5263	3	12.75	136	H3F3B
NSUN2	NP_060225.4	tRNA (cytosine(34)-C(5))-methyltransferase isoform 1 [Homo sapiens]	0	0	0.00018617	7.298e-05	0	0	0	8.721e-05	0	0.00020167	0.0003028	0.00018342	1.22639	0.00239627	0.00437447	2.358	6.2382	0.001231	0	0	2	2	0	0	0	2	0	13	18	9	767	NSUN2
GUF1	NP_068746.2	translation factor GUF1, mitochondrial [Homo sapiens]	0	0	0	0	0	0	0	0	0	0.00019564	0.00023144	0.00023366	1.76269	0.000367366	0.00192325	2.442	6.235	0.00126	0	0	0	0	0	0	0	0	0	11	12	10	669	GUF1
LMNA	NP_733821.1	0 genes:. 2 proteins in this group did not match any genes. NP_733821.1:lamin isoform A [Homo sapiens] ;NP_733822.1:lamin isoform A-delta10 [Homo sapiens] ;	0	0	0	0	0	0	0	0	0	0.00012544	0.00021375	0.0002825	1.73515	0.000395338	0.00192325	2.349	6.2262	0.001289	0	0	0	0	0	0	0	0	0	7	11	12	664	LMNA
AAR2	NP_056326.2	protein AAR2 homolog [Homo sapiens]	0	0	0	0	0	0	0	0.00017419	0	0.00043381	0.000336	0.00036637	1.77106	0.000356177	0.00192325	2.279	6.2186	0.001289	0	0	0	0	0	0	0	2	0	14	10	9	384	AAR2
S100A7	NP_002954.2	protein S100-A7 [Homo sapiens]	0	0	0	0	0	0	0	0	0	0	0.00051099	0.0035597	2.70492	2.7972e-05	0.0014088	2.253	6.2244	0.001289	0	0	0	0	0	0	0	0	0	0	4	23	101	S100A7
DGCR14	NP_073210.1	protein DGCR14 [Homo sapiens]	0	0	0	0	0	0	0	0	0	0.00014998	0.00029817	0.00055828	1.95842	0.000201399	0.00167273	2.471	6.2142	0.001318	0	0	0	0	0	0	0	0	0	6	11	17	476	DGCR14
TECR	NP_612510.1	very-long-chain enoyl-CoA reductase isoform 1 [Homo sapiens]	0	0	0	0.0002726	0	0	0	0	0	0.00065675	0.00041891	0.00025376	1.76415	0.000367366	0.00192325	2.205	6.2126	0.001318	0	0	0	3	0	0	0	0	0	17	10	5	308	TECR
RAB11FIP2	NP_055719.1	rab11 family-interacting protein 2 [Homo sapiens]	0	0	0	0	0	0	0	0	0	0.00017928	0.00037128	0.00024425	1.84739	0.000290909	0.00182514	2.368	6.1895	0.001379	0	0	0	0	0	0	0	0	0	7.71429	14.7333	8	512	RAB11FIP2
SHMT2	NP_001159831.1	serine hydroxymethyltransferase, mitochondrial isoform 3 [Homo sapiens]	0	0	0	0	0	0	0	0	0	0.00017737	0.00041611	0.00024273	1.87099	0.000259208	0.0018052	2.322	6.1816	0.001411	0	0	0	0	0	0	0	0	0	7.2	15.5769	7.5	483	SHMT2
RPL14	NP_003964.3	60S ribosomal protein L14 [Homo sapiens]	0	0	0	0	0	0	0	0	0	0.0003874	0.00114022	0.00029082	2.25347	9.32401e-05	0.0014088	2.311	6.1772	0.001411	0	0	0	0	0	0	0	0	0	7	19	4	215	RPL14
KMT2A	NP_001184033.1	0 genes:. 2 proteins in this group did not match any genes. NP_001184033.1:histone-lysine N-methyltransferase 2A isoform 1 precursor [Homo sapiens] ;NP_005924.2:histone-lysine N-methyltransferase 2A isoform 2 precursor [Homo sapiens] ;	0	0	0	0	0	0	0	0	0	2.696e-05	2.599e-05	5.51e-05	0.987354	0.00664802	0.00927178	2.354	6.1536	0.001475	0	0	0	0	0	0	0	0	0	9	8	14	3972	KMT2A
DDX39A	NP_005795.2	ATP-dependent RNA helicase DDX39A [Homo sapiens]	0	0	0	0	0	0	0	0	0	0.00042728	0.00030888	0.00011715	1.88044	0.000249883	0.00179264	2.31	6.1421	0.001543	0	0	0	0	0	0	0	0	0	15.3333	10.2222	3.2	427	DDX39A
EIF3A	NP_003741.1	eukaryotic translation initiation factor 3 subunit A [Homo sapiens]	0	0	0	0.00010126	0	0	0	0	0	9.471e-05	8.403e-05	0.00014704	1.15419	0.00325408	0.00547451	2.029	6.1427	0.001543	0	0	0	5	0	0	0	0	0	11	9	13	1382	EIF3A
AP2B1	NP_001025177.1	AP-2 complex subunit beta isoform a [Homo sapiens]	0	0	0	0	0	0	0	0	0	0.0002102	8.722e-05	0.00014793	1.58723	0.000643357	0.00221656	2.435	6.1234	0.001577	0	0	0	0	0	0	0	0	0	16.8	6.42857	9	951	AP2B1
MLF2	NP_005430.1	myeloid leukemia factor 2 [Homo sapiens]	0	0	0	0	0	0	0	0	0	0.00038383	0.00062432	0.00069334	2.21897	9.51049e-05	0.0014088	2.397	6.1245	0.001578	0	0	0	0	0	0	0	0	0	8	12	11	248	MLF2
MELK	NP_001243616.1	0 genes:. 3 proteins in this group did not match any genes. NP_001243616.1:maternal embryonic leucine zipper kinase isoform 3 [Homo sapiens] ;NP_001243617.1:maternal embryonic leucine zipper kinase isoform 4 [Homo sapiens] ;NP_055606.1:maternal embryonic leucine zipper kinase isoform 1 [Homo sapiens] ;	0	0	0	0	0	0	0	0	0	0.00037492	8.559e-05	0.00025923	1.80168	0.000313287	0.00182609	2.439	6.1168	0.001613	0	0	0	0	0	0	0	0	0	19	4	10	603	MELK
SNRNP40	NP_004805.2	U5 small nuclear ribonucleoprotein 40 kDa protein [Homo sapiens]	0	0	0	0	0	0	0	0	0	0.0003333	0.00054212	0.00039408	2.07116	0.000152914	0.00167273	2.487	6.102	0.001649	0	0	0	0	0	0	0	0	0	10	15	9	357	SNRNP40
AURKB	NP_001271455.1	0 genes:. 3 proteins in this group did not match any genes. NP_001271455.1:aurora kinase B isoform 3 [Homo sapiens] ;NP_001300882.1:aurora kinase B isoform 5 [Homo sapiens] ;NP_004208.2:aurora kinase B isoform 1 [Homo sapiens] ;	0	0	0	0	0	0	0	0	0	0.00027591	0.00048618	0.00045309	2.04964	0.000158508	0.00167273	2.414	6.1049	0.001649	0	0	0	0	0	0	0	0	0	8	13	10	345	AURKB
SON	NP_115571.2	protein SON isoform B [Homo sapiens]	0	0	0	0	0	0	0	0	0	5.683e-05	6.723e-05	6.788e-05	1.22847	0.00238135	0.00437329	2.367	6.1024	0.001649	0	0	0	0	0	0	0	0	0	11	12	10	2303	SON
FLII	NP_001243193.1	0 genes:. 2 proteins in this group did not match any genes. NP_001243193.1:protein flightless-1 homolog isoform 2 [Homo sapiens] ;NP_002009.1:protein flightless-1 homolog isoform 1 [Homo sapiens] ;	0	0	0	0	0	0	0	0	0	0.00010404	0.00011282	0.00011183	1.45599	0.00093986	0.00242308	2.315	6.1088	0.001649	0	0	0	0	0	0	0	0	0	11	11	9	1258	FLII
RPS8	NP_001003.1	40S ribosomal protein S8 [Homo sapiens]	0.00028609	0	0.00137299	0.00026911	0	0	0	0	0	0.00040044	0.00124063	0.00067637	1.27746	0.00199347	0.00386618	2.074	6.1067	0.001649	2	0	4	2	0	0	0	0	0	7	20	9	208	RPS8
BAG6	NP_001186627.1	0 genes:. 3 proteins in this group did not match any genes. NP_001186627.1:large proline-rich protein BAG6 isoform d [Homo sapiens] ;NP_004630.3:large proline-rich protein BAG6 isoform a [Homo sapiens] ;NP_542434.1:large proline-rich protein BAG6 isoform b [Homo sapiens] ;	0	0	0	0	0	0	0	0	0	0.00012153	0.00013178	0.00021771	1.61177	0.000596737	0.00216361	2.543	6.0944	0.001686	0	0	0	0	0	0	0	0	0	11	11	15	1077	BAG6
FASTKD5	NP_068598.1	FAST kinase domain-containing protein 5, mitochondrial [Homo sapiens]	0	0	0	0	0	0	0	0	0	0.00029591	0.00023643	6.138e-05	1.71445	0.000408392	0.00192951	2.552	6.0885	0.001724	0	0	0	0	0	0	0	0	0	19	14	3	764	FASTKD5
DHX34	NP_055496.2	probable ATP-dependent RNA helicase DHX34 [Homo sapiens]	0	0	0	0	0	0	0	0	0	9.369e-05	0.00015804	9.573e-05	1.47979	0.000880186	0.00237037	2.334	6.0855	0.001724	0	0	0	0	0	0	0	0	0	9	14	7	1143	DHX34
FOXC1	NP_001444.2	forkhead box protein C1 [Homo sapiens]	0	0	0	0	0	0	0	0	0	8.607e-05	0.00039664	0.00019787	1.77614	0.000346853	0.00189796	2.264	6.0861	0.001724	0	0	0	0	0	0	0	0	0	4	17	7	553	FOXC1
RTCB	NP_055121.1	tRNA-splicing ligase RtcB homolog [Homo sapiens]	0	0	0	0	0	0	0	0	0	0.00014137	0.00030659	0.00043335	1.89557	0.000234965	0.00173793	2.416	6.0711	0.001762	0	0	0	0	0	0	0	0	0	6	12	14	505	RTCB
MAGED4	NP_001258990.1	0 genes:. 2 proteins in this group did not match any genes. NP_001258990.1:melanoma-associated antigen D4 isoform 3 [Homo sapiens] ;NP_803879.1:melanoma-associated antigen D4 isoform 1 [Homo sapiens] ;	0	0	0	0	0	0	0	0	0	0.00012575	0.00013635	0.00030974	1.69764	0.000443823	0.00198753	2.399	6.0721	0.001762	0	0	0	0	0	0	0	0	0	8	8	15	757	MAGED4
KIAA1671	NP_001138678.1	uncharacterized protein KIAA1671 [Homo sapiens]	0	0	0	0	0	0	0	0	0	0.00011859	5.715e-05	1.731e-05	1.23089	0.00237389	0.00437018	2.287	6.0632	0.001801	0	0	0	0	0	0	0	0	0	18	8	2	1806	KIAA1671
SNRPE	NP_003085.1	small nuclear ribonucleoprotein E isoform 1 [Homo sapiens]	0	0	0	0	0	0	0	0	0	0.00219867	0.00140245	0.00084955	2.75849	2.23776e-05	0.00133333	2.355	6.0553	0.001841	0	0	0	0	0	0	0	0	0	17	10	5	92	SNRPE
ADCK4	NP_001136027.1	0 genes:. 2 proteins in this group did not match any genes. NP_001136027.1:aarF domain-containing protein kinase 4 isoform b [Homo sapiens] ;NP_079152.3:aarF domain-containing protein kinase 4 isoform a [Homo sapiens] ;	0	0	0	0	0	0	0	0	0	0.00035483	0.00023086	0.00012431	1.79544	0.000328205	0.00186945	2.275	6.0542	0.001841	0	0	0	0	0	0	0	0	0	15	9	4	503	ADCK4
OGDH	NP_002532.2	2-oxoglutarate dehydrogenase, mitochondrial isoform 1 precursor [Homo sapiens]	0	0	0	0	0	0	0	0	0	0.00011631	7.567e-05	0.00021392	1.54685	0.000725408	0.00227326	2.35	6.0189	0.001966	0	0	0	0	0	0	0	0	0	10	6	14	1023	OGDH
CDKN2A	NP_478102.2	cyclin-dependent kinase inhibitor 2A isoform p14ARF [Homo sapiens]	0	0	0	0	0	0	0	0	0	0.00162255	0.00058648	0.00094738	2.55506	4.10256e-05	0.0014088	2.429	6.018	0.002009	0	0	0	0	0	0	0	0	0	18	6	8	132	CDKN2A
UTP14A	NP_001159693.1	0 genes:. 2 proteins in this group did not match any genes. NP_001159693.1:U3 small nucleolar RNA-associated protein 14 homolog A isoform 2 [Homo sapiens] ;NP_006640.2:U3 small nucleolar RNA-associated protein 14 homolog A isoform 1 [Homo sapiens] ;	0	0	0	0	0	0	0	0	0	0.00016549	7.178e-05	0.0003696	1.72429	0.000399068	0.00192394	2.332	5.9986	0.002053	0	0	0	0	0	0	0	0	0	10	4	17	719	UTP14A
RPA3	NP_002938.1	replication protein A 14 kDa subunit [Homo sapiens]	0	0	0	0	0	0	0	0	0	0.00147504	0.00095969	0.00090431	2.58749	3.91608e-05	0.0014088	2.322	5.9941	0.002098	0	0	0	0	0	0	0	0	0	15	9	7	121	RPA3
EHMT2	NP_001276342.1	0 genes:. 4 proteins in this group did not match any genes. NP_001276342.1:histone-lysine N-methyltransferase EHMT2 isoform c [Homo sapiens] ;NP_001305762.1:histone-lysine N-methyltransferase EHMT2 isoform d [Homo sapiens] ;NP_006700.3:histone-lysine N-methyltransferase EHMT2 isoform a [Homo sapiens] ;NP_079532.5:histone-lysine N-methyltransferase EHMT2 isoform b [Homo sapiens] ;	0	0	0	0	0	0	0	0	0	9.65e-05	9.418e-05	0.00012678	1.44114	0.00099021	0.00247907	2.288	5.9925	0.002098	0	0	0	0	0	0	0	0	0	10	9	10	1233	EHMT2
POLE2	NP_002683.2	DNA polymerase epsilon subunit 2 isoform 1 [Homo sapiens]	0	0	0	0	0	0	0	0	0	0.00022578	0.00024483	0.00020763	1.77457	0.000352448	0.00191392	2.197	5.9836	0.002144	0	0	0	0	0	0	0	0	0	10	10	7	527	POLE2
NDUFS2	NP_001159631.1	0 genes:. 2 proteins in this group did not match any genes. NP_001159631.1:NADH dehydrogenase [ubiquinone] iron-sulfur protein 2, mitochondrial isoform 2 precursor [Homo sapiens] ;NP_004541.1:NADH dehydrogenase [ubiquinone] iron-sulfur protein 2, mitochondrial isoform 1 precursor [Homo sapiens] ;	0	0	0	0.00012248	0	0	0	0.00014637	0	0.00036451	0.00028233	0.00020523	1.47006	0.000895105	0.00237037	2.135	5.9593	0.002238	0	0	0	2	0	0	0	2	0	14	10	6	457	NDUFS2
ARHGEF2	NP_001155855.1	0 genes:. 3 proteins in this group did not match any genes. NP_001155855.1:rho guanine nucleotide exchange factor 2 isoform 1 [Homo sapiens] ;NP_001155856.1:rho guanine nucleotide exchange factor 2 isoform 2 [Homo sapiens] ;NP_004714.2:rho guanine nucleotide exchange factor 2 isoform 3 [Homo sapiens] ;	0	0	0	0	0	0	0	0	0	0.00016895	0.00013086	7.927e-05	1.51728	0.000805594	0.00237037	2.298	5.9381	0.002336	0	0	0	0	0	0	0	0	0	14	10	5	986	ARHGEF2
SUCLG1	NP_003840.2	succinyl-CoA ligase [ADP/GDP-forming] subunit alpha, mitochondrial precursor [Homo sapiens]	0	0	0	0	0	0	0	0.00038665	0	0.00037828	0.00055936	0.00018071	1.52783	0.000777622	0.00234502	2.055	5.9361	0.002336	0	0	0	0	0	0	0	4	0	11	15	4	346	SUCLG1
SMTN	NP_001193947.1	0 genes:. 3 proteins in this group did not match any genes. NP_001193947.1:smoothelin isoform e [Homo sapiens] ;NP_599031.1:smoothelin isoform b [Homo sapiens] ;NP_599032.2:smoothelin isoform a [Homo sapiens] ;	0	0	0	0	0	0	0	0	0	9.803e-05	0.00021261	0.00012879	1.58138	0.000648951	0.00221656	2.469	5.9003	0.002543	0	0	0	0	0	0	0	0	0	8	16	8	971	SMTN
MRPL12	NP_002940.2	39S ribosomal protein L12, mitochondrial [Homo sapiens]	0	0	0	0	0	0	0	0	0	0.00060094	0.00117296	0.00039474	2.34672	7.27273e-05	0.0014088	2.448	5.9012	0.002543	0	0	0	0	0	0	0	0	0	10	18	5	198	MRPL12
INTS3	NP_075391.3	integrator complex subunit 3 [Homo sapiens]	0	0	0	0	0	0	0	0	0	0.00018271	3.715e-05	0.00012001	1.47032	0.000895105	0.00237037	2.2	5.8857	0.002597	0	0	0	0	0	0	0	0	0	16	3	8	1042	INTS3
RPL26	NP_001302460.1	60S ribosomal protein L26 [Homo sapiens]	0	0	0	0	0	0	0	0	0	0.00065648	0.00124576	0.00097024	2.50144	5.03496e-05	0.0014088	2.376	5.8904	0.002598	0	0	0	0	0	0	0	0	0	8	14	9	145	RPL26
CHPF2	NP_001271224.1	0 genes:. 2 proteins in this group did not match any genes. NP_001271224.1:chondroitin sulfate glucuronyltransferase isoform 2 [Homo sapiens] ;NP_061888.1:chondroitin sulfate glucuronyltransferase isoform 1 precursor [Homo sapiens] ;	0	0	0	0	0	0	0	0	0	0.00010902	8.444e-05	0.00040921	1.72117	0.000406527	0.00192951	2.37	5.8936	0.002598	0	0	0	0	0	0	0	0	0	7	5	20	764	CHPF2
NASP	NP_002473.2	nuclear autoantigenic sperm protein isoform 2 [Homo sapiens]	0	0	0	0	0	0	0	0	0	7.55e-05	9.824e-05	0.0003174	1.63016	0.000574359	0.00216361	2.183	5.8785	0.002653	0	0	0	0	0	0	0	0	0	5	6	16	788	NASP
PEX1	NP_000457.1	0 genes:. 3 proteins in this group did not match any genes. NP_000457.1:peroxisome biogenesis factor 1 isoform 1 [Homo sapiens] ;NP_001269606.1:peroxisome biogenesis factor 1 isoform 2 [Homo sapiens] ;NP_001269607.1:peroxisome biogenesis factor 1 isoform 3 [Homo sapiens] ;	0	0	0	0	0	0	0	0	0	7.419e-05	0.00015085	2.437e-05	1.33872	0.00158881	0.00336759	2.129	5.8772	0.002653	0	0	0	0	0	0	0	0	0	8	15	2	1283	PEX1
INTS12	NP_065128.2	integrator complex subunit 12 [Homo sapiens]	0	0	0	0	0	0	0	0	0	0.00030906	0.0003072	0.00023684	1.88033	0.000249883	0.00179264	2.328	5.8677	0.002709	0	0	0	0	0	0	0	0	0	12	11	7	462	INTS12
RPL10A	NP_009035.3	60S ribosomal protein L10a [Homo sapiens]	0	0	0	0	0	0	0	0	0	0.00054833	0.00041621	0.00072036	2.21391	9.69697e-05	0.0014088	2.249	5.8647	0.002709	0	0	0	0	0	0	0	0	0	10	7	10	217	RPL10A
CECR5	NP_060299.4	0 genes:. 2 proteins in this group did not match any genes. NP_060299.4:cat eye syndrome critical region protein 5 isoform 1 [Homo sapiens] ;NP_149061.1:cat eye syndrome critical region protein 5 isoform 2 precursor [Homo sapiens] ;	0	0	0	0	0	0	0	0.0001702	0	0.00018166	0.00055812	0.00027843	1.70787	0.000428904	0.00196581	2.246	5.8691	0.002709	0	0	0	0	0	0	0	2	0	6	17	7	393	CECR5
GNL3L	NP_061940.1	guanine nucleotide-binding protein-like 3-like protein [Homo sapiens]	0	0	0	0	0	0	0	0	0	0.00016356	0.00039905	0	1.69311	0.000445688	0.00198753	2.211	5.869	0.002709	0	0	0	0	0	0	0	0	0	8	18	0	582	GNL3L
RPA2	NP_001284487.1	0 genes:. 2 proteins in this group did not match any genes. NP_001284487.1:replication protein A 32 kDa subunit isoform 3 [Homo sapiens] ;NP_002937.1:replication protein A 32 kDa subunit isoform 1 [Homo sapiens] ;	0	0	0	0	0	0	0	0	0	0.00042801	0.00046412	0.00033738	2.05539	0.000154779	0.00167273	2.187	5.8656	0.002709	0	0	0	0	0	0	0	0	0	10	10	6	278	RPA2
SNRPB	NP_003082.1	0 genes:. 3 proteins in this group did not match any genes. NP_003082.1:small nuclear ribonucleoprotein-associated proteins B and B' isoform B [Homo sapiens] ;NP_073719.1:small nuclear ribonucleoprotein-associated protein N [Homo sapiens] ;NP_937859.1:small nuclear ribonucleoprotein-associated proteins B and B' isoform B' [Homo sapiens] ;	0	0	0	0	0	0	0	0	0	0.00066962	0.00061441	0.00033835	2.19448	0.000100699	0.0014088	2.253	5.8494	0.002825	0	0	0	0	0	0	0	0	0	13	11	5	231	SNRPB
IPO7	NP_006382.1	importin-7 [Homo sapiens]	0	0	0	5.392e-05	0	0	0	0	0	0.00015204	7.458e-05	0.00013554	1.33864	0.00158881	0.00336759	2.158	5.8317	0.002884	0	0	0	2	0	0	0	0	0	13.2632	6	9	1038	IPO7
G3BP1	NP_938405.1	ras GTPase-activating protein-binding protein 1 [Homo sapiens]	0	0	0	0	0	0	0	0.00014354	0	0.00033194	0.00016613	0.00036899	1.64651	0.000537063	0.00210603	2.197	5.8411	0.002885	0	0	0	0	0	0	0	2	0	13	6	11	466	G3BP1
LAS1L	NP_112483.1	ribosomal biogenesis protein LAS1L isoform 1 [Homo sapiens]	0	0	0	0	0	0	0	0	0	0.00016211	0.00012305	0.00025556	1.67271	0.000490443	0.00204563	2.298	5.8243	0.002945	0	0	0	0	0	0	0	0	0	10	7	12	734	LAS1L
SART1	NP_005137.1	U4/U6.U5 tri-snRNP-associated protein 1 [Homo sapiens]	0	0	0	0	0	0	0	0	0	7.437e-05	0.00029031	0.00011724	1.62182	0.000585548	0.00216361	2.282	5.8224	0.002945	0	0	0	0	0	0	0	0	0	5	18	6	800	SART1
RIF1	NP_001171136.1	0 genes:. 2 proteins in this group did not match any genes. NP_001171136.1:telomere-associated protein RIF1 isoform 2 [Homo sapiens] ;NP_060621.3:telomere-associated protein RIF1 isoform 1 [Homo sapiens] ;	0	0	0	0	0	0	0	0	0	6.81e-05	2.637e-05	5.113e-05	1.11261	0.00380233	0.00610022	2.184	5.814	0.003007	0	0	0	0	0	0	0	0	0	14	5	8	2446	RIF1
MARK2	NP_001156769.1	serine/threonine-protein kinase MARK2 isoform f [Homo sapiens]	0	0	0	0	0	0	0	0	0	0.00014172	0.00027573	0.00010079	1.65387	0.000522144	0.00208503	2.346	5.8069	0.00307	0	0	0	0	0	0	0	0	0	8.44444	15.1515	4.57143	709	MARK2
PNPLA6	NP_001159583.1	0 genes:. 4 proteins in this group did not match any genes. NP_001159583.1:neuropathy target esterase isoform a [Homo sapiens] ;NP_001159584.1:neuropathy target esterase isoform c [Homo sapiens] ;NP_001159586.1:neuropathy target esterase isoform d [Homo sapiens] ;NP_006693.3:neuropathy target esterase isoform b [Homo sapiens] ;	0	0	0	0	0	0	0	0	0	6.923e-05	0.0001126	7.958e-05	1.35858	0.00145082	0.00317227	2.254	5.7997	0.003135	0	0	0	0	0	0	0	0	0	8	12	7	1375	PNPLA6
TRIP12	NP_001271143.1	0 genes:. 4 proteins in this group did not match any genes. NP_001271143.1:E3 ubiquitin-protein ligase TRIP12 isoform a [Homo sapiens] ;NP_001271144.1:E3 ubiquitin-protein ligase TRIP12 isoform b [Homo sapiens] ;NP_001271145.1:E3 ubiquitin-protein ligase TRIP12 isoform d [Homo sapiens] ;NP_004229.1:E3 ubiquitin-protein ligase TRIP12 isoform c [Homo sapiens] ;	0	0	0	0	0	0	0	0	0	4.666e-05	3.795e-05	0.00011494	1.2448	0.00225082	0.00421659	2.304	5.7802	0.003199	0	0	0	0	0	0	0	0	0	8	6	15	2040	TRIP12
POLR3A	NP_008986.2	DNA-directed RNA polymerase III subunit RPC1 [Homo sapiens]	0	0	0	0	0	0	0	0	0	5.992e-05	0.00010211	0.00011246	1.37926	0.00126434	0.00287593	2.247	5.7893	0.0032	0	0	0	0	0	0	0	0	0	7	11	10	1390	POLR3A
CLASP2	NP_055912.2	CLIP-associating protein 2 isoform 1 [Homo sapiens]	0	0	0	0	0	0	0	0	0	0.00011781	0.00012775	2.064e-05	1.36627	0.0013986	0.0031001	2.371	5.7718	0.003266	0	0	0	0	0	0	0	0	0	15	15	2	1515	CLASP2
DDX11	NP_004390.3	0 genes:. 3 proteins in this group did not match any genes. NP_004390.3:probable ATP-dependent DNA helicase DDX11 isoform 2 [Homo sapiens] ;NP_085911.2:probable ATP-dependent DNA helicase DDX11 isoform 1 [Homo sapiens] ;NP_689651.1:probable ATP-dependent DNA helicase DDX11 isoform 3 [Homo sapiens] ;	0	0	0	0	0	0	0	0	0	0.0001529	0.00019595	7.305e-05	1.56365	0.00070303	0.00225551	2.322	5.7618	0.003334	0	0	0	0	0	0	0	0	0	11	13	4	856	DDX11
POP1	NP_055844.2	ribonucleases P/MRP protein subunit POP1 [Homo sapiens]	0	0	0	0	0	0	0	0	0	0.00010458	0.000126	0.00013739	1.50445	0.000835431	0.00237037	2.235	5.7658	0.003334	0	0	0	0	0	0	0	0	0	9	10	9	1024	POP1
SLC25A10	NP_001257817.1	0 genes:. 2 proteins in this group did not match any genes. NP_001257817.1:mitochondrial dicarboxylate carrier isoform 1 [Homo sapiens] ;NP_036272.2:mitochondrial dicarboxylate carrier isoform 2 [Homo sapiens] ;	0	0	0.001206	0	0	0	0	0	0	0.00088436	0.00039231	0	1.03069	0.00541725	0.00793447	2.001	5.7676	0.003334	0	0	5	0	0	0	0	0	0	22	9	0	296	SLC25A10
GTSE1	NP_057510.4	G2 and S phase-expressed protein 1 [Homo sapiens]	0	0	0	0	0	0	0	0	0	8.051e-05	0.00020951	0.00019037	1.62042	0.000587413	0.00216361	2.199	5.7537	0.003403	0	0	0	0	0	0	0	0	0	5	12	9	739	GTSE1
TRRAP	NP_001231509.1	0 genes:. 2 proteins in this group did not match any genes. NP_001231509.1:transformation/transcription domain-associated protein isoform 1 [Homo sapiens] ;NP_003487.1:transformation/transcription domain-associated protein isoform 2 [Homo sapiens] ;	0	0	0	0	0	0	0	0	0	4.008e-05	3.678e-05	1.215e-05	0.905572	0.00999161	0.0131083	2.199	5.7427	0.003473	0	0	0	0	0	0	0	0	0	13	11	3	3859	TRRAP
PDCD2	NP_001186391.1	0 genes:. 2 proteins in this group did not match any genes. NP_001186391.1:programmed cell death protein 2 isoform 4 [Homo sapiens] ;NP_002589.2:programmed cell death protein 2 isoform 1 [Homo sapiens] ;	0	0	0	0	0	0	0	0	0	0.00022956	0.00041487	0.00050263	2.02146	0.000171562	0.00167273	2.181	5.742	0.003473	0	0	0	0	0	0	0	0	0	6	10	10	311	PDCD2
PPIH	NP_006338.1	peptidyl-prolyl cis-trans isomerase H [Homo sapiens]	0	0	0	0	0	0	0	0	0	0.00020167	0.00036448	0.00150135	2.32117	8.01865e-05	0.0014088	2.164	5.7476	0.003474	0	0	0	0	0	0	0	0	0	3	5	17	177	PPIH
IQGAP1	NP_003861.1	ras GTPase-activating-like protein IQGAP1 [Homo sapiens]	0	0	0	3.378e-05	0	0	0	0	0	4.309e-05	6.229e-05	0.00013207	1.1931	0.00273566	0.00479412	2.155	5.7293	0.003545	0	0	0	2	0	0	0	0	0	6	8	14	1657	IQGAP1
ZNF644	NP_958357.1	zinc finger protein 644 isoform 1 [Homo sapiens]	0	0	0	0	0	0	0	0	0	8.967e-05	9.723e-05	9.424e-05	1.38942	0.00119534	0.00275403	2.217	5.7196	0.003617	0	0	0	0	0	0	0	0	0	10	10	8	1327	ZNF644
HAUS8	NP_001011699.1	0 genes:. 2 proteins in this group did not match any genes. NP_001011699.1:HAUS augmin-like complex subunit 8 isoform b [Homo sapiens] ;NP_219485.1:HAUS augmin-like complex subunit 8 isoform a [Homo sapiens] ;	0	0	0	0	0	0	0	0	0	0.00034911	0.00028392	0.00026754	1.90573	0.000227506	0.00173427	2.25	5.7141	0.003692	0	0	0	0	0	0	0	0	0	12	9	7	409	HAUS8
BRCA1	NP_009225.1	0 genes:. 3 proteins in this group did not match any genes. NP_009225.1:breast cancer type 1 susceptibility protein isoform 1 [Homo sapiens] ;NP_009228.2:breast cancer type 1 susceptibility protein isoform 3 [Homo sapiens] ;NP_009231.2:breast cancer type 1 susceptibility protein isoform 2 [Homo sapiens] ;	0	0	0	0	0	0	0	0	0	7.664e-05	3.463e-05	8.391e-05	1.2355	0.00231981	0.0043045	2.223	5.7132	0.003692	0	0	0	0	0	0	0	0	0	12	5	10	1863	BRCA1
DIAPH3	NP_001035982.1	0 genes:. 4 proteins in this group did not match any genes. NP_001035982.1:protein diaphanous homolog 3 isoform a [Homo sapiens] ;NP_001245295.1:protein diaphanous homolog 3 isoform c [Homo sapiens] ;NP_001245296.1:protein diaphanous homolog 3 isoform d [Homo sapiens] ;NP_001245298.1:protein diaphanous homolog 3 isoform f [Homo sapiens] ;	0	0	0	0	0	0	0	0	0	6.982e-05	5.408e-05	0.00018344	1.42731	0.0010387	0.00251519	2.171	5.7051	0.003767	0	0	0	0	0	0	0	0	0	7	5	14	1193	DIAPH3
DNAJB11	NP_057390.1	dnaJ homolog subfamily B member 11 precursor [Homo sapiens]	0	0	0	0.0003127	0	0	0	0	0	6.647e-05	0.00028832	0.00087328	1.66891	0.000492308	0.00204563	2.009	5.705	0.003767	0	0	0	4	0	0	0	0	0	2	8	20	358	DNAJB11
FARSA	NP_004452.1	phenylalanine--tRNA ligase alpha subunit [Homo sapiens]	0	0	0	0	0	0	0	0	0	0.00023423	0.00038098	0.00012308	1.81335	0.000311422	0.00182514	2.324	5.6876	0.003844	0	0	0	0	0	0	0	0	0	10	15	4	508	FARSA
WDR3	NP_006775.1	WD repeat-containing protein 3 [Homo sapiens]	0	0	0	0	0	0	0	0	0	0.00011356	9.578e-05	0.0002155	1.56667	0.000688112	0.00225551	2.27	5.6787	0.003922	0	0	0	0	0	0	0	0	0	9	7	13	943	WDR3
NT5DC2	NP_001127703.1	5'-nucleotidase domain-containing protein 2 isoform 1 [Homo sapiens]	0.00010683	0	0	0	0	0	0	0	0	0.00034179	6.949e-05	0.00022451	1.52474	0.000788811	0.00236975	2.139	5.6662	0.004001	2	0	0	0	0	0	0	0	0	16	3	8	557	NT5DC2
U2SURP	NP_001073884.1	0 genes:. 2 proteins in this group did not match any genes. NP_001073884.1:U2 snRNP-associated SURP motif-containing protein isoform 1 [Homo sapiens] ;NP_001307148.1:U2 snRNP-associated SURP motif-containing protein isoform 2 [Homo sapiens] ;	0	0	0	0	0	0	0	0	0	9.251e-05	0.00025078	4.557e-05	1.52828	0.000773893	0.00234502	2.433	5.6752	0.004002	0	0	0	0	0	0	0	0	0	8	20	3	1029	U2SURP
PRPF3	NP_004689.1	U4/U6 small nuclear ribonucleoprotein Prp3 [Homo sapiens]	0	0	0	0	0	0	0	0	0	0.00015679	0.00017002	0.00025176	1.70287	0.000436364	0.00198305	2.31	5.6691	0.004002	0	0	0	0	0	0	0	0	0	9	9	11	683	PRPF3
PAF1	NP_001243755.1	0 genes:. 2 proteins in this group did not match any genes. NP_001243755.1:RNA polymerase II-associated factor 1 homolog isoform 2 [Homo sapiens] ;NP_061961.2:RNA polymerase II-associated factor 1 homolog isoform 1 [Homo sapiens] ;	0	0	0	0	0	0	0	0	0	9.813e-05	0.00029263	0.00038676	1.83721	0.000292774	0.00182514	2.231	5.6566	0.004082	0	0	0	0	0	0	0	0	0	4	11	12	485	PAF1
NSMCE4A	NP_001161337.1	0 genes:. 2 proteins in this group did not match any genes. NP_001161337.1:non-structural maintenance of chromosomes element 4 homolog A isoform 2 [Homo sapiens] ;NP_060085.2:non-structural maintenance of chromosomes element 4 homolog A isoform 1 [Homo sapiens] ;	0	0	0	0	0	0	0	0	0	9.296e-05	0.0003024	0.00061061	1.95821	0.000201399	0.00167273	2.221	5.6551	0.004082	0	0	0	0	0	0	0	0	0	3	9	15	384	NSMCE4A
SDF4	NP_057260.2	45 kDa calcium-binding protein isoform 2 precursor [Homo sapiens]	0	0	0	0	0	0	0	0	0	0.00039443	0.00032078	0.00025909	1.94296	0.000212587	0.00167273	2.222	5.6339	0.004335	0	0	0	0	0	0	0	0	0	12	9	6	362	SDF4
DYNLL1	NP_003737.1	dynein light chain 1, cytoplasmic [Homo sapiens]	0	0	0	0	0	0	0	0.00075158	0	0.00106954	0.00139173	0.0014051	2.25533	9.13753e-05	0.0014088	2.038	5.6307	0.004335	0	0	0	0	0	0	0	2	0	8	9.6	8	89	DYNLL1
TAF1C	NP_001230085.1	0 genes:. 2 proteins in this group did not match any genes. NP_001230085.1:TATA box-binding protein-associated factor RNA polymerase I subunit C isoform 3 [Homo sapiens] ;NP_005670.3:TATA box-binding protein-associated factor RNA polymerase I subunit C isoform 1 [Homo sapiens] ;	0	0	0	0	0	0	0	0	0	0.00011292	0.00015305	0.00014834	1.55576	0.000708625	0.00225551	2.205	5.6174	0.004421	0	0	0	0	0	0	0	0	0	8	10	8	843	TAF1C
PHLDB3	NP_942147.3	pleckstrin homology-like domain family B member 3 [Homo sapiens]	0	0	0	0	0	0	0	0	0	7.437e-05	0.00028224	0.00026867	1.73775	0.000393473	0.00192325	2.307	5.608	0.00451	0	0	0	0	0	0	0	0	0	4	14	11	640	PHLDB3
BCOR	NP_001116856.1	0 genes:. 3 proteins in this group did not match any genes. NP_001116856.1:BCL-6 corepressor isoform b [Homo sapiens] ;NP_001116857.1:BCL-6 corepressor isoform c [Homo sapiens] ;NP_060215.4:BCL-6 corepressor isoform a [Homo sapiens] ;	0	0	0	0	0	0	0	0	0	6.288e-05	3.788e-05	0.00011933	1.28599	0.00193939	0.00379216	2.247	5.5972	0.004599	0	0	0	0	0	0	0	0	0	9	5	13	1703	BCOR
DNAJB2	NP_001034639.1	dnaJ homolog subfamily B member 2 isoform a [Homo sapiens]	0	0	0	0	0	0	0	0	0	0.00039719	0.00051672	0.00023247	2.02118	0.000171562	0.00167273	2.117	5.602	0.0046	0	0	0	0	0	0	0	0	0	9.24658	11.0932	4.1194	277	DNAJB2
TROVE2	NP_004591.2	60 kDa SS-A/Ro ribonucleoprotein isoform 2 [Homo sapiens]	0	0	0	0	0	0	0	0.0001865	0	0.00024328	9.593e-05	0.00034866	1.43856	0.0010014	0.00248499	2.023	5.5898	0.004691	0	0	0	0	0	0	0	3	0	11	4	12	538	TROVE2
TIMM23	NP_006318.1	mitochondrial import inner membrane translocase subunit Tim23 [Homo sapiens]	0	0	0.00102482	0	0	0	0	0.00032005	0	0.00119556	0.00037041	0.00029917	1.31618	0.00172308	0.00352762	2.036	5.5804	0.004784	0	0	3	0	0	0	0	2	0	21	6	4	209	TIMM23
FAM208A	NP_001106207.1	protein TASOR isoform a [Homo sapiens]	0	0	0	0	0	0	0	0	0	0.00011017	7.68e-05	4.135e-05	1.30145	0.00179953	0.00360411	2.244	5.5631	0.004878	0	0	0	0	0	0	0	0	0	14	9	4	1512	FAM208A
TRIP13	NP_004228.1	pachytene checkpoint protein 2 homolog isoform 1 [Homo sapiens]	0	0	0	0	0	0	0	0	0	0.00055086	8.96e-05	0.00018092	1.86265	0.000274126	0.00182514	2.274	5.5584	0.004975	0	0	0	0	0	0	0	0	0	20	3	5	432	TRIP13
KIF7	NP_940927.2	kinesin-like protein KIF7 [Homo sapiens]	0	0	0	0	0	0	0	0	0	6.202e-05	0.00015372	2.328e-05	1.32075	0.00170629	0.00352399	2.128	5.5421	0.005072	0	0	0	0	0	0	0	0	0	7	16	2	1343	KIF7
GMPS	NP_003866.1	GMP synthase [glutamine-hydrolyzing] [Homo sapiens]	0	0	0	8.077e-05	0	0	0	0	0	0.00015453	9.309e-05	0.00031579	1.50815	0.000833566	0.00237037	2.166	5.5344	0.005172	0	0	0	2	0	0	0	0	0	9	5	14	693	GMPS
GFPT1	NP_001231639.1	0 genes:. 2 proteins in this group did not match any genes. NP_001231639.1:glutamine--fructose-6-phosphate aminotransferase [isomerizing] 1 isoform 1 [Homo sapiens] ;NP_002047.2:glutamine--fructose-6-phosphate aminotransferase [isomerizing] 1 isoform 2 [Homo sapiens] ;	0	0	0	0	0	0	0	0	0	0.00011916	0.00025842	4.473e-05	1.56407	0.000699301	0.00225551	2.03	5.5202	0.005273	0	0	0	0	0	0	0	0	0	7	14	2	699	GFPT1
AATF	NP_036270.1	protein AATF [Homo sapiens]	0	0	0	0	0	0	0	0	0	8.499e-05	0.00020736	0.00036288	1.7589	0.000369231	0.00192325	2.19	5.5001	0.005481	0	0	0	0	0	0	0	0	0	4	9	13	560	AATF
NAP1L4	NP_005960.1	nucleosome assembly protein 1-like 4 [Homo sapiens]	0	0	0	0.00014926	0	0	0	0.00010034	0	0.00015865	0.00048757	0.00036127	1.60656	0.000600466	0.00216361	2.142	5.5001	0.005481	0	0	0	2	0	0	0	1.125	0	5	14.1707	8.66667	375	NAP1L4
AP2A2	NP_001229766.1	AP-2 complex subunit alpha-2 isoform 1 [Homo sapiens]	0	0	7.595e-05	0	0	0	0	7.116e-05	0	0.00011573	7.626e-05	0.00016962	1.11608	0.00375944	0.00606772	2.027	5.5003	0.005481	0	0	1	0	0	0	0	2	0	9.14286	5.55556	10.2	940	AP2A2
TRIM27	NP_006501.1	zinc finger protein RFP [Homo sapiens]	0	0	0	0	0	0	0	0	0	0.00023194	0.00032696	6.094e-05	1.73381	0.000395338	0.00192325	2.187	5.5078	0.005482	0	0	0	0	0	0	0	0	0	10	13	2	513	TRIM27
TMEM33	NP_060596.2	transmembrane protein 33 [Homo sapiens]	0	0	0	0	0	0	0	0.00027081	0	0.00072259	0.00031342	0.000443	1.83825	0.000292774	0.00182514	2.185	5.5075	0.005482	0	0	0	0	0	0	0	2	0	15	6	7	247	TMEM33
ERCC3	NP_000113.1	0 genes:. 2 proteins in this group did not match any genes. NP_000113.1:TFIIH basal transcription factor complex helicase XPB subunit isoform a [Homo sapiens] ;NP_001290347.1:TFIIH basal transcription factor complex helicase XPB subunit isoform b [Homo sapiens] ;	0	0	0	0	0	0	0	0	0	0.00013694	0.000132	0.00019989	1.60972	0.000596737	0.00216361	2.248	5.4968	0.005588	0	0	0	0	0	0	0	0	0	9	8	10	782	ERCC3
CDC7	NP_003494.1	cell division cycle 7-related protein kinase [Homo sapiens]	0	0	0	0	0	0	0	0	0	0.00020729	0.00026974	8.17e-05	1.68729	0.000453147	0.002	2.181	5.4938	0.005588	0	0	0	0	0	0	0	0	0	10	12	3	574	CDC7
WRNIP1	NP_064520.2	0 genes:. 2 proteins in this group did not match any genes. NP_064520.2:ATPase WRNIP1 isoform 1 [Homo sapiens] ;NP_569079.1:ATPase WRNIP1 isoform 2 [Homo sapiens] ;	0	0	0	0	0	0	0	0	0	0.00017893	0.00025223	9.403e-05	1.65977	0.000501632	0.00204563	2.236	5.4841	0.005696	0	0	0	0	0	0	0	0	0	10	13	4	665	WRNIP1
TSC2	NP_000539.2	0 genes:. 4 proteins in this group did not match any genes. NP_000539.2:tuberin isoform 1 [Homo sapiens] ;NP_001070651.1:tuberin isoform 4 [Homo sapiens] ;NP_001107854.1:tuberin isoform 5 [Homo sapiens] ;NP_001305761.1:tuberin isoform 9 [Homo sapiens] ;	0	0	0	0	0	0	0	0	0	9.219e-05	4.284e-05	5.19e-05	1.21737	0.00245781	0.00444145	2.167	5.4731	0.005806	0	0	0	0	0	0	0	0	0	14	6	6	1807	TSC2
DNM2	NP_001005360.1	0 genes:. 3 proteins in this group did not match any genes. NP_001005360.1:dynamin-2 isoform 1 [Homo sapiens] ;NP_001177645.1:dynamin-2 isoform 5 [Homo sapiens] ;NP_004936.2:dynamin-2 isoform 3 [Homo sapiens] ;	0	0	0	0	0	0	0	0	0	0.00013677	0.00013347	5.39e-05	1.45003	0.000956643	0.00243026	2.077	5.4691	0.005806	0	0	0	0	0	0	0	0	0	10	9	3	870	DNM2
USP9X	NP_001034679.2	0 genes:. 2 proteins in this group did not match any genes. NP_001034679.2:probable ubiquitin carboxyl-terminal hydrolase FAF-X isoform 3 [Homo sapiens] ;NP_001034680.2:probable ubiquitin carboxyl-terminal hydrolase FAF-X isoform 4 [Homo sapiens] ;	0	0	0	0	0	0	0	0	0	5.556e-05	6.025e-05	1.216e-05	1.05847	0.00479254	0.00725247	2.197	5.4776	0.005807	0	0	0	0	0	0	0	0	0	12	12	2	2570	USP9X
SF3B4	NP_005841.1	splicing factor 3B subunit 4 [Homo sapiens]	0	0	0	0	0	0	0	0	0	0.00036482	6.086e-05	0.00029494	1.80224	0.000311422	0.00182514	2.075	5.4575	0.005917	0	0	0	0	0	0	0	0	0	13	2	8	424	SF3B4
RPP30	NP_001098016.1	0 genes:. 2 proteins in this group did not match any genes. NP_001098016.1:ribonuclease P protein subunit p30 isoform a [Homo sapiens] ;NP_006404.1:ribonuclease P protein subunit p30 isoform b [Homo sapiens] ;	0	0	0	0	0	0	0	0	0	0.00040648	0.00028049	0.00038837	1.9902	0.000197669	0.00167273	2.204	5.4613	0.005918	0	0	0	0	0	0	0	0	0	11	7	8	322	RPP30
ADAR	NP_001102.2	0 genes:. 2 proteins in this group did not match any genes. NP_001102.2:double-stranded RNA-specific adenosine deaminase isoform a [Homo sapiens] ;NP_001180424.1:double-stranded RNA-specific adenosine deaminase isoform d [Homo sapiens] ;	0	0	0	0	0	0	0	0	0	0.0001747	8.419e-05	0	1.3601	0.00143403	0.00315487	2.234	5.4669	0.005919	0	0	0	0	0	0	0	0	0	18	8	0	1226	ADAR
CDKAL1	NP_060244.2	threonylcarbamoyladenosine tRNA methylthiotransferase [Homo sapiens]	0	0	0	0	0	0	0	0.00011553	0	0.0002055	0.00028969	5.4e-05	1.42383	0.00104242	0.00251519	2.031	5.4381	0.006147	0	0	0	0	0	0	0	2	0	10	13	2	579	CDKAL1
DNA2	NP_001073918.2	DNA replication ATP-dependent helicase/nuclease DNA2 [Homo sapiens]	0	0	0	0	0	0	0	0	0	0.00015715	0.00013389	5.899e-05	1.48295	0.000878322	0.00237037	2.27	5.4305	0.006265	0	0	0	0	0	0	0	0	0	14	11	4	1060	DNA2
ZNF24	NP_008896.2	zinc finger protein 24 isoform 1 [Homo sapiens]	0	0	0	0	0	0	0	0.00018177	0	0.000291	0.00021037	0.00042477	1.63332	0.000565035	0.00216361	2.039	5.4323	0.006265	0	0	0	0	0	0	0	2	0	9	6	10	368	ZNF24
KIAA0586	NP_001231119.1	0 genes:. 4 proteins in this group did not match any genes. NP_001231119.1:protein TALPID3 isoform 2 [Homo sapiens] ;NP_001231120.1:protein TALPID3 isoform 3 [Homo sapiens] ;NP_001231121.1:protein TALPID3 isoform 4 [Homo sapiens] ;NP_055564.3:protein TALPID3 isoform 5 [Homo sapiens] ;	0	0	0	0	0	0	0	0	0	3.105e-05	9.258e-05	0.00010197	1.2964	0.00185361	0.00368148	2.193	5.4344	0.006266	0	0	0	0	0	0	0	0	0	4	11	10	1533	KIAA0586
EP400	NP_056224.3	E1A-binding protein p400 [Homo sapiens]	0	0	0	0	0	0	0	0	0	2.286e-05	3.305e-05	6.507e-05	1.03488	0.00531841	0.00784055	2.228	5.4184	0.006384	0	0	0	0	0	0	0	0	0	6	8	13	3123	EP400
SKIV2L	NP_008860.4	helicase SKI2W [Homo sapiens]	0	0	0	0	0	0	0	0	0	0.00011459	8.284e-05	5.018e-05	1.33566	0.00161492	0.00340945	2.102	5.419	0.006385	0	0	0	0	0	0	0	0	0	12	8	4	1246	SKIV2L
EDC3	NP_079359.2	enhancer of mRNA-decapping protein 3 [Homo sapiens]	0	0	0	0	0	0	0	0	0	0.00032792	0.00017779	0.00012308	1.74027	0.000387879	0.00192325	2.156	5.4062	0.006505	0	0	0	0	0	0	0	0	0	14	7	4	508	EDC3
ZNF629	NP_001073886.1	zinc finger protein 629 [Homo sapiens]	0	0	0	0	0	0	0	0	0	5.477e-05	7.424e-05	0.00026982	1.53924	0.000740326	0.00228489	2.105	5.4054	0.006505	0	0	0	0	0	0	0	0	0	4	5	15	869	ZNF629
RPL18	NP_000970.1	0 genes:. 2 proteins in this group did not match any genes. NP_000970.1:60S ribosomal protein L18 isoform 1 [Homo sapiens] ;NP_001257419.1:60S ribosomal protein L18 isoform 2 [Homo sapiens] ;	0	0	0.00075953	0	0	0	0	0	0	0.0006962	0.00061767	0.00049888	1.61717	0.000587413	0.00216361	2.072	5.4119	0.006506	0	0	2	0	0	0	0	0	0	11	9	6	188	RPL18
ARMCX5	NP_073749.2	armadillo repeat-containing X-linked protein 5 [Homo sapiens]	0	0	0	0	0	0	0	0	0	0.00019191	0.00027747	0.00016808	1.74645	0.00038042	0.00192325	2.227	5.4153	0.006507	0	0	0	0	0	0	0	0	0	9	12	6	558	ARMCX5
YARS	NP_003671.1	tyrosine--tRNA ligase, cytoplasmic [Homo sapiens]	0	0	0	0	0	0	0	0	0	0.00013521	0.00019549	0.00026645	1.71704	0.000408392	0.00192951	2.081	5.3968	0.006629	0	0	0	0	0	0	0	0	0	6	8	9	528	YARS
UBN1	NP_001072982.1	0 genes:. 2 proteins in this group did not match any genes. NP_001072982.1:ubinuclein-1 isoform a [Homo sapiens] ;NP_001275585.1:ubinuclein-1 isoform b [Homo sapiens] ;	0	0	0	0	0	0	0	0	0	4.197e-05	9.102e-05	0.00019298	1.45244	0.000951049	0.00242568	2.233	5.3943	0.006756	0	0	0	0	0	0	0	0	0	4	8	14	1134	UBN1
DNAJB1	NP_006136.1	dnaJ homolog subfamily B member 1 isoform 1 [Homo sapiens]	0	0	0	0	0	0	0	0	0	0	0.00030359	0.00072795	1.97182	0.000201399	0.00167273	2.141	5.3944	0.006756	0	0	0	0	0	0	0	0	0	0	8	15.8333	340	DNAJB1
SND1	NP_055205.2	staphylococcal nuclease domain-containing protein 1 [Homo sapiens]	0	0	0.00015691	0	0	0	0	0	0	7.845e-05	9.925e-05	0.00024049	1.17797	0.00291469	0.00502977	2.128	5.3942	0.006756	0	0	2	0	0	0	0	0	0	6	7	14	910	SND1
MRPL4	NP_666499.1	39S ribosomal protein L4, mitochondrial isoform a [Homo sapiens]	0	0	0	0	0	0	0	0	0	0.00022956	0.00058082	0.00035184	2.02786	0.000165967	0.00167273	2.246	5.3783	0.006883	0	0	0	0	0	0	0	0	0	6	14	7	311	MRPL4
BCLAF1	NP_001070908.1	0 genes:. 3 proteins in this group did not match any genes. NP_001070908.1:bcl-2-associated transcription factor 1 isoform 2 [Homo sapiens] ;NP_001287967.1:bcl-2-associated transcription factor 1 isoform 4 [Homo sapiens] ;NP_055554.1:bcl-2-associated transcription factor 1 isoform 1 [Homo sapiens] ;	0	0	0	0	0	0	0	0	0	0.00010954	0.00022271	3.598e-05	1.50475	0.000835431	0.00237037	2.195	5.3799	0.006883	0	0	0	0	0	0	0	0	0	8	15	2	869	BCLAF1
RNF219	NP_078822.3	RING finger protein 219 [Homo sapiens]	0	0	0	0	0	0	0	0	0	8.195e-05	0.00035544	4.306e-05	1.62047	0.000587413	0.00216361	2.223	5.3554	0.007143	0	0	0	0	0	0	0	0	0	5	20	2	726	RNF219
NUP107	NP_065134.1	nuclear pore complex protein Nup107 [Homo sapiens]	0	0	0	0	0	0	0	0	0	0.00011577	9.764e-05	0.00013519	1.48119	0.000878322	0.00237037	2.103	5.3536	0.007143	0	0	0	0	0	0	0	0	0	9	7	8	925	NUP107
CDK5RAP1	NP_001265096.1	0 genes:. 3 proteins in this group did not match any genes. NP_001265096.1:CDK5 regulatory subunit-associated protein 1 isoform c [Homo sapiens] ;NP_057166.4:CDK5 regulatory subunit-associated protein 1 isoform b [Homo sapiens] ;NP_057492.2:CDK5 regulatory subunit-associated protein 1 isoform a [Homo sapiens] ;	0	0	0	0	0	0	0	0	0	6.091e-05	0.00030825	0.00016005	1.66315	0.000494173	0.00204563	2.081	5.3548	0.007143	0	0	0	0	0	0	0	0	0	3	14	6	586	CDK5RAP1
COPG2	NP_036265.3	coatomer subunit gamma-2 isoform 1 [Homo sapiens]	0	0	0	0	0	0	0	0	0	0.0002876	5.185e-05	4.102e-05	1.51886	0.00080373	0.00237037	2.239	5.3605	0.007144	0	0	0	0	0	0	0	0	0	21.0526	3.5	2.28571	871	COPG2
CSNK1A1	NP_001883.4	casein kinase I isoform alpha isoform 2 [Homo sapiens]	0	0	0	0	0	0	0	0	0	0.00028246	7.657e-05	0.00069577	1.98092	0.000199534	0.00167273	2.148	5.3572	0.007144	0	0	0	0	0	0	0	0	0	8	2	15	337	CSNK1A1
TRMT44	NP_689757.2	probable tRNA (uracil-O(2)-)-methyltransferase [Homo sapiens]	0	0	0	0	0	0	0	0	0	0.00011003	0.00013635	0.0001652	1.55288	0.000714219	0.00225551	2.086	5.3609	0.007144	0	0	0	0	0	0	0	0	0	7	8	8	757	TRMT44
ETFA	NP_000117.1	0 genes:. 2 proteins in this group did not match any genes. NP_000117.1:electron transfer flavoprotein subunit alpha, mitochondrial isoform a [Homo sapiens] ;NP_001121188.1:electron transfer flavoprotein subunit alpha, mitochondrial isoform b [Homo sapiens] ;	0	0	0.0004288	0	0	0	0	0	0	0.00039305	0.00038746	0.00023471	1.41406	0.00108158	0.00257965	2.085	5.3565	0.007144	0	0	2	0	0	0	0	0	0	11	10	5	333	ETFA
PPM1G	NP_817092.1	protein phosphatase 1G [Homo sapiens]	0	0	0	0	0	0	0	0	0	0.00013075	0.00014179	0.00037218	1.75157	0.00037669	0.00192325	2.142	5.3462	0.007277	0	0	0	0	0	0	0	0	0	6	6	13	546	PPM1G
ALYREF	NP_005773.3	THO complex subunit 4 [Homo sapiens]	0	0	0	0	0	0	0	0	0	0.00058592	0.0005376	0	2.01288	0.000180886	0.00167273	2.181	5.3496	0.007278	0	0	0	0	0	0	0	0	0	13	11	0	264	ALYREF
GATAD2B	NP_065750.1	transcriptional repressor p66-beta [Homo sapiens]	0	0	0	0	0	0	0	0	0	0.00032104	8.703e-05	0.00010544	1.64982	0.000531468	0.00209174	2.135	5.3488	0.007278	0	0	0	0	0	0	0	0	0	16	4	4	593	GATAD2B
TPP1	NP_000382.3	tripeptidyl-peptidase 1 preproprotein [Homo sapiens]	0	0	0	0	0	0	0	0	0	0.00025361	6.875e-05	0.00019436	1.65257	0.000525874	0.00208503	2.004	5.3197	0.007692	0	0	0	0	0	0	0	0	0	12	3	7	563	TPP1
GPN1	NP_009197.2	GPN-loop GTPase 1 isoform a [Homo sapiens]	0	0	0	0	0	0	0	0	0	0.00033733	0.00039905	0	1.81431	0.000311422	0.00182514	2.1	5.3221	0.007693	0	0	0	0	0	0	0	0	0	11	12	0	388	GPN1
SPEN	NP_055816.2	msx2-interacting protein [Homo sapiens]	0	0	0	0	0	0	0	0	0	2.923e-05	2.113e-05	4.266e-05	0.924198	0.00904429	0.0120572	2.171	5.3012	0.00798	0	0	0	0	0	0	0	0	0	9	6	10	3664	SPEN
NCAPH	NP_001268639.1	0 genes:. 3 proteins in this group did not match any genes. NP_001268639.1:condensin complex subunit 2 isoform 2 [Homo sapiens] ;NP_001268640.1:condensin complex subunit 2 isoform 3 [Homo sapiens] ;NP_056156.2:condensin complex subunit 2 isoform 1 [Homo sapiens] ;	0	0	0	0	0	0	0	0	0	8.15e-05	0.00017675	0.00021413	1.61303	0.000594872	0.00216361	2.166	5.2816	0.008126	0	0	0	0	0	0	0	0	0	5	10	10	730	NCAPH
AP3D1	NP_001248755.1	0 genes:. 2 proteins in this group did not match any genes. NP_001248755.1:AP-3 complex subunit delta-1 isoform 3 [Homo sapiens] ;NP_003929.4:AP-3 complex subunit delta-1 isoform 2 [Homo sapiens] ;	0	0	0	0	0	0	0	0	0	4.897e-05	7.434e-05	0.00018012	1.42186	0.00104988	0.00253034	2.213	5.2636	0.008427	0	0	0	0	0	0	0	0	0	5	7	14	1215	AP3D1
SPATA5L1	NP_076968.2	spermatogenesis-associated protein 5-like protein 1 isoform 1 [Homo sapiens]	0	0	0	0	0	0	0	0	0	0.00011061	0.00018848	0.0001038	1.54363	0.000729137	0.00227326	2.065	5.2681	0.008428	0	0	0	0	0	0	0	0	0	7	11	5	753	SPATA5L1
PRC1	NP_003972.1	0 genes:. 2 proteins in this group did not match any genes. NP_003972.1:protein regulator of cytokinesis 1 isoform 1 [Homo sapiens] ;NP_955445.1:protein regulator of cytokinesis 1 isoform 2 [Homo sapiens] ;	0	0	0	0	0	0	0	0	0	0.00013434	0.00020811	0.00012606	1.60942	0.000596737	0.00216361	2.037	5.2549	0.008582	0	0	0	0	0	0	0	0	0	7	10	5	620	PRC1
ESF1	NP_057733.2	ESF1 homolog [Homo sapiens]	0	0	0	0	0	0	0	0	0	6.991e-05	9.097e-05	0.00022042	1.5198	0.0008	0.00237037	2.085	5.2482	0.008738	0	0	0	0	0	0	0	0	0	5	6	12	851	ESF1
GGT7	NP_821158.2	gamma-glutamyltransferase 7 [Homo sapiens]	0	0	0	0	0	0	0	0	0	0.00012582	0	0.00040142	1.6644	0.000494173	0.00204563	2.124	5.2239	0.009058	0	0	0	0	0	0	0	0	0	7	0	17	662	GGT7
DDX23	NP_004809.2	probable ATP-dependent RNA helicase DDX23 [Homo sapiens]	0	0	0	0	0	0	0	0	0	0.00017413	0.00014161	5.719e-05	1.51022	0.000816783	0.00237037	2.108	5.2241	0.009058	0	0	0	0	0	0	0	0	0	12	9	3	820	DDX23
NOM1	NP_612409.1	nucleolar MIF4G domain-containing protein 1 [Homo sapiens]	0	0	0	0	0	0	0	0	0	0.00012452	9.002e-05	0.00014541	1.49496	0.000857809	0.00237037	2.061	5.2234	0.009058	0	0	0	0	0	0	0	0	0	9	6	8	860	NOM1
CDCA8	NP_060571.1	borealin [Homo sapiens]	0	0	0	0	0	0	0	0	0	0.00038246	0.0002304	0.00050245	2.00784	0.000180886	0.00167273	2.012	5.209	0.009221	0	0	0	0	0	0	0	0	0	9	5	9	280	CDCA8
SSRP1	NP_003137.1	FACT complex subunit SSRP1 [Homo sapiens]	0	0	0	0	0	0	0	0	0	6.713e-05	0.00018198	0.00022048	1.61043	0.000596737	0.00216361	2.11	5.2054	0.009389	0	0	0	0	0	0	0	0	0	4	10	10	709	SSRP1
ZNF318	NP_055160.2	zinc finger protein 318 [Homo sapiens]	0	0	0	0	0	0	0	0	0	3.133e-05	8.492e-05	2.058e-05	1.08656	0.00422191	0.00658618	2.14	5.1908	0.009557	0	0	0	0	0	0	0	0	0	6	15	3	2279	ZNF318
PLEKHH3	NP_079203.3	pleckstrin homology domain-containing family H member 3 precursor [Homo sapiens]	0	0	0	0	0	0	0	0	0	3.001e-05	0.00017898	0.00017741	1.52554	0.000779487	0.00234502	2.031	5.1919	0.009557	0	0	0	0	0	0	0	0	0	2	11	9	793	PLEKHH3
ZC3H18	NP_001281269.1	zinc finger CCCH domain-containing protein 18 isoform 1 [Homo sapiens]	0	0	0	0	0	0	0	0	0	8.525e-05	7.924e-05	0.00016	1.45049	0.000956643	0.00243026	2.071	5.1832	0.009729	0	0	0	0	0	0	0	0	0	7	6	10	977	ZC3H18
SFXN4	NP_998814.1	sideroflexin-4 [Homo sapiens]	0	0	0	0	0	0	0	0	0	0.00031777	0.00034458	0.00023192	1.90242	0.000231235	0.00173427	2.077	5.1759	0.009903	0	0	0	0	0	0	0	0	0	9	9	5	337	SFXN4
KDM1A	NP_001009999.1	0 genes:. 2 proteins in this group did not match any genes. NP_001009999.1:lysine-specific histone demethylase 1A isoform a [Homo sapiens] ;NP_055828.2:lysine-specific histone demethylase 1A isoform b [Homo sapiens] ;	0	0	0	0	0	0	0	0	0	9.508e-05	0.00014729	0.00014276	1.52411	0.000792541	0.00237037	2.141	5.1485	0.010258	0	0	0	0	0	0	0	0	0	7	10	8	876	KDM1A
CEP57	NP_001230705.1	0 genes:. 2 proteins in this group did not match any genes. NP_001230705.1:centrosomal protein of 57 kDa isoform b [Homo sapiens] ;NP_055494.2:centrosomal protein of 57 kDa isoform a [Homo sapiens] ;	0	0	0	0	0	0	0	0	0	0.00024234	0.00021022	0.00019102	1.75077	0.00037669	0.00192325	2.02	5.1403	0.01044	0	0	0	0	0	0	0	0	0	10	8	6	491	CEP57
EPB41L5	NP_065960.2	band 4.1-like protein 5 isoform 1 [Homo sapiens]	0	0	0	0	0	0	0	0	0	9.469e-05	5.281e-05	0.00030676	1.59589	0.000632168	0.00221207	2.086	5.127	0.010624	0	0	0	0	0	0	0	0	0	5.83333	3	14.3846	733	EPB41L5
C19orf70	NP_001295169.1	0 genes:. 2 proteins in this group did not match any genes. NP_001295169.1:MICOS complex subunit MIC13 isoform 1 [Homo sapiens] ;NP_991330.1:MICOS complex subunit MIC13 isoform 2 precursor [Homo sapiens] ;	0	0	0	0	0	0	0	0	0	0.00059493	0.0004608	0.00111655	2.34763	7.27273e-05	0.0014088	2.029	5.1145	0.010811	0	0	0	0	0	0	0	0	0	7	5	10	140	C19orf70
NAMPT	NP_005737.1	nicotinamide phosphoribosyltransferase precursor [Homo sapiens]	0	0	0	0	0	0	0	0	0	0.0003635	0.00015767	0	1.6593	0.000501632	0.00204563	2.054	5.1199	0.010812	0	0	0	0	0	0	0	0	0	15	6	0	491	NAMPT
MRPS34	NP_001287829.1	0 genes:. 2 proteins in this group did not match any genes. NP_001287829.1:28S ribosomal protein S34, mitochondrial isoform 1 [Homo sapiens] ;NP_076425.1:28S ribosomal protein S34, mitochondrial isoform 2 [Homo sapiens] ;	0	0	0	0	0	0	0	0	0	0.00021153	0.00011469	0.00125054	2.1799	0.000100699	0.0014088	2.126	5.1117	0.011003	0	0	0	0	0	0	0	0	0	4	2	18	225	MRPS34
DARS2	NP_060592.2	aspartate--tRNA ligase, mitochondrial [Homo sapiens]	0	0	0	0	0	0	0	0	0	0.00012913	0.00018004	0.00016965	1.61898	0.000587413	0.00216361	2.055	5.0909	0.011391	0	0	0	0	0	0	0	0	0	7	9	7	645	DARS2
POLDIP2	NP_056399.1	polymerase delta-interacting protein 2 isoform 1 [Homo sapiens]	0	0	0	0	0	0	0	0	0	0.00032333	0.00028049	0.00016991	1.83495	0.000294639	0.00182514	2.005	5.0933	0.011392	0	0	0	0	0	0	0	0	0	10	8	4	368	POLDIP2
PTPN14	NP_005392.2	tyrosine-protein phosphatase non-receptor type 14 [Homo sapiens]	0	0	0	0	0	0	0	0	0	0.00010024	0.0001087	3.951e-05	1.33709	0.00160187	0.00338856	2.031	5.0832	0.01159	0	0	0	0	0	0	0	0	0	10	10	3	1187	PTPN14
EXOSC10	NP_001001998.1	0 genes:. 2 proteins in this group did not match any genes. NP_001001998.1:exosome component 10 isoform 1 [Homo sapiens] ;NP_002676.1:exosome component 10 isoform 2 [Homo sapiens] ;	0	0	0	0	0	0	0	0	0	5.378e-05	0.00016037	0.0001413	1.48955	0.000865268	0.00237037	2.059	5.0637	0.01179	0	0	0	0	0	0	0	0	0	4	11	8	885	EXOSC10
WDR26	NP_001108585.2	0 genes:. 2 proteins in this group did not match any genes. NP_001108585.2:WD repeat-containing protein 26 isoform b [Homo sapiens] ;NP_079436.4:WD repeat-containing protein 26 isoform a [Homo sapiens] ;	0	0	0	0	0	0	0	0	0	0.00012913	0.00022004	0.00014541	1.63323	0.000565035	0.00216361	2.113	5.047	0.012203	0	0	0	0	0	0	0	0	0	7	11	6	645	WDR26
HEATR1	NP_060542.4	HEAT repeat-containing protein 1 [Homo sapiens]	0	0	0	0	0	0	0	0	0	6.66e-05	3.611e-05	4.375e-05	1.11508	0.00377249	0.00607508	2.104	5.0517	0.012204	0	0	0	0	0	0	0	0	0	12	6	6	2144	HEATR1
KSR1	NP_055053.1	kinase suppressor of Ras 1 [Homo sapiens]	0	0	0	0	0	0	0	0	0	0.00012492	0.00022012	8.206e-05	1.56898	0.000684382	0.00225551	2.164	5.0371	0.012414	0	0	0	0	0	0	0	0	0	8	13	4	762	KSR1
MTO1	NP_001116698.1	0 genes:. 3 proteins in this group did not match any genes. NP_001116698.1:protein MTO1 homolog, mitochondrial isoform c [Homo sapiens] ;NP_036255.2:protein MTO1 homolog, mitochondrial isoform a [Homo sapiens] ;NP_598400.1:protein MTO1 homolog, mitochondrial isoform b [Homo sapiens] ;	0	0	0	0	0	0	0	0	0	0.00011379	0.00024677	0	1.4998	0.000854079	0.00237037	2.027	5.0291	0.012627	0	0	0	0	0	0	0	0	0	7	14	0	732	MTO1
ACTL6A	NP_004292.1	0 genes:. 2 proteins in this group did not match any genes. NP_004292.1:actin-like protein 6A isoform 1 [Homo sapiens] ;NP_829888.1:actin-like protein 6A isoform 2 [Homo sapiens] ;	0	0	0	0	0	0	0	0	0	0.0003883	0.00018045	0.00014575	1.79833	0.000320746	0.00185946	2.108	5.0016	0.013062	0	0	0	0	0	0	0	0	0	14	6	4	429	ACTL6A
KIF18B	NP_001251503.1	0 genes:. 2 proteins in this group did not match any genes. NP_001251503.1:kinesin-like protein KIF18B isoform 2 [Homo sapiens] ;NP_001252506.1:kinesin-like protein KIF18B isoform 1 [Homo sapiens] ;	0	0	0	0	0	0	0	0	0	0.00014284	0.00010842	0.00011259	1.4996	0.000854079	0.00237037	2.071	4.9898	0.013284	0	0	0	0	0	0	0	0	0	10	7	6	833	KIF18B
OGT	NP_858058.1	UDP-N-acetylglucosamine--peptide N-acetylglucosaminyltransferase 110 kDa subunit isoform 1 [Homo sapiens]	0	0	0	0	0	0	0	0	0	6.825e-05	0.00014802	8.967e-05	1.42537	0.00104056	0.00251519	2.073	4.9942	0.013286	0	0	0	0	0	0	0	0	0	6	12	6	1046	OGT
SETD5	NP_001073986.1	SET domain-containing protein 5 isoform 1 [Homo sapiens]	0	0	0	0	0	0	0	0	0	4.951e-05	0.00012527	0	1.1974	0.00267972	0.00471534	2.001	4.9956	0.013286	0	0	0	0	0	0	0	0	0	6	14	0	1442	SETD5
SHMT1	NP_004160.3	serine hydroxymethyltransferase, cytosolic isoform 1 [Homo sapiens]	0	0	0	0	0	0	0	0	0	0.00011825	0.00030515	0.00024273	1.76638	0.000363636	0.00192325	2.057	4.9879	0.013512	0	0	0	0	0	0	0	0	0	4.8	11.4231	7.5	483	SHMT1
KPNA4	NP_002259.1	importin subunit alpha-3 [Homo sapiens]	0	0	0	0	0	0	0	0	0	0.00022838	0	0.00033004	1.6898	0.000449417	0.00199586	2.02	4.9718	0.01374	0	0	0	0	0	0	0	0	0	10	0	11	521	KPNA4
RPS11	NP_001006.1	40S ribosomal protein S11 [Homo sapiens]	0	0	0	0	0	0	0.00074953	0	0	0.00045185	0.0010616	0.00049467	1.70972	0.00042704	0.00196581	2.002	4.978	0.013741	0	0	0	0	0	0	2	0	0	6	13	5	158	RPS11
CAMSAP3	NP_001073898.1	0 genes:. 2 proteins in this group did not match any genes. NP_001073898.1:calmodulin-regulated spectrin-associated protein 3 isoform 1 [Homo sapiens] ;NP_065953.1:calmodulin-regulated spectrin-associated protein 3 isoform 2 [Homo sapiens] ;	0	0	0	0	0	0	0	0	0	5.595e-05	7.078e-05	0.00011026	1.31716	0.00172121	0.00352762	2.036	4.9684	0.013973	0	0	0	0	0	0	0	0	0	6	7	9	1276	CAMSAP3
WDR59	NP_085058.3	WD repeat-containing protein 59 isoform 1 [Homo sapiens]	0	0	0	0	0	0	0	0	0	0.00013438	9.273e-05	6.42e-05	1.40451	0.00111515	0.00260851	2.051	4.9299	0.014688	0	0	0	0	0	0	0	0	0	11	7	4	974	WDR59
GEMIN4	NP_056536.2	gem-associated protein 4 [Homo sapiens]	0	0	0	0	0	0	0	0	0	0.00015745	2.439e-05	8.865e-05	1.37304	0.00131468	0.0029653	2.038	4.9278	0.014688	0	0	0	0	0	0	0	0	0	14	2	6	1058	GEMIN4
PKP2	NP_001005242.2	0 genes:. 2 proteins in this group did not match any genes. NP_001005242.2:plakophilin-2 isoform 2a [Homo sapiens] ;NP_004563.2:plakophilin-2 isoform 2b [Homo sapiens] ;	0	0	0	0	0	0	0	0	0	0.00011373	0.00013874	9.338e-05	1.4778	0.000885781	0.00237037	2.054	4.9374	0.01469	0	0	0	0	0	0	0	0	0	8	9	5	837	PKP2
UCK2	NP_036606.2	uridine-cytidine kinase 2 [Homo sapiens]	0	0	0	0	0	0	0	0	0	0.00054707	0.00044491	0	1.95318	0.000203263	0.00167273	2.026	4.9261	0.014935	0	0	0	0	0	0	0	0	0	12	9	0	261	UCK2
RAVER1	NP_597709.2	ribonucleoprotein PTB-binding 1 [Homo sapiens]	0	0	0	0	0	0	0	0	0	0.00012591	3.413e-05	0.00024812	1.54926	0.000716084	0.00225551	2.009	4.9234	0.014935	0	0	0	0	0	0	0	0	0	8	2	12	756	RAVER1
INTS5	NP_085131.1	integrator complex subunit 5 [Homo sapiens]	0	0	0	0	0	0	0	0	0	0.00016348	2.532e-05	0.00010738	1.41156	0.00108718	0.00257965	2.095	4.9095	0.015183	0	0	0	0	0	0	0	0	0	14	2	7	1019	INTS5
RPL6	NP_001307070.1	60S ribosomal protein L6 isoform 1 [Homo sapiens]	0	0	0	0	0	0	0	0	0	0.00057841	8.96e-05	0.00032566	1.95233	0.000206993	0.00167273	2.046	4.8323	0.0173	0	0	0	0	0	0	0	0	0	14	2	6	288	RPL6
DHX30	NP_055781.2	0 genes:. 2 proteins in this group did not match any genes. NP_055781.2:putative ATP-dependent RNA helicase DHX30 isoform 2 [Homo sapiens] ;NP_619520.1:putative ATP-dependent RNA helicase DHX30 isoform 1 [Homo sapiens] ;	0	0	0	0	0	0	0	0	0	7.211e-05	0.00012288	5.414e-05	1.33824	0.00159068	0.00336821	2.017	4.7172	0.020596	0	0	0	0	0	0	0	0	0	7	11	4	1155	DHX30
THTPA	NP_077304.1	thiamine-triphosphatase isoform 1 [Homo sapiens]	0	0	0	0	0	0	0	0	0	0.00025867	0.00050488	0.00054371	2.08565	0.000141725	0.00165217	2.026	4.6944	0.021246	0	0	0	0	0	0	0	0	0	5	9	8	230	THTPA
FLNA	NP_001104026.1	filamin-A isoform 2 [Homo sapiens]	3.372e-05	0	0.00013486	6.344e-05	0	4.979e-05	0	0.00018953	0	0.00012815	0.00010748	0.0001973	0.728746	0.0246042	0.0291419	1.997	10.1429	0	3	0	5	6	0	2	0	15	0	28.5091	22.05	33.4091	2647	FLNA
USP1	NP_003359.3	ubiquitin carboxyl-terminal hydrolase 1 [Homo sapiens]	0	0	0	0	0	0	0	0	0	0.00015158	0.00013149	7.965e-05	1.49826	0.000854079	0.00237037	1.997	5.2487	0.008738	0	0	0	0	0	0	0	0	0	10	8	4	785	USP1
FAM83H	NP_940890.3	protein FAM83H [Homo sapiens]	0	0	0	0	0	0	0	0	0	0.00011101	8.755e-05	2.652e-05	1.29543	0.00185361	0.00368148	1.997	4.7309	0.019959	0	0	0	0	0	0	0	0	0	11	8	2	1179	FAM83H
BANF1	NP_003851.1	barrier-to-autointegration factor [Homo sapiens]	0	0	0	0.00062892	0	0	0	0	0	0.00080216	0.00188464	0.00087819	2.24691	9.51049e-05	0.0014088	1.994	4.8631	0.01648	0	0	0	2	0	0	0	0	0	6	13	5	89	BANF1
RPL21	NP_000973.2	60S ribosomal protein L21 [Homo sapiens]	0	0	0.00312355	0	0	0	0	0	0	0.00185917	0.00056448	0.00039079	1.08576	0.00423497	0.00659216	1.993	6.2108	0.001318	0	0	7	0	0	0	0	0	0	25	7	4	160	RPL21
MIS18BP1	NP_060823.3	mis18-binding protein 1 [Homo sapiens]	0	0	0	0	0	0	0	0	0	7.358e-05	0.00011398	6.904e-05	1.35073	0.00149557	0.00323713	1.993	5.181	0.009728	0	0	0	0	0	0	0	0	0	7	10	5	1132	MIS18BP1
MAP1B	NP_005900.2	microtubule-associated protein 1B isoform 1 [Homo sapiens]	0	0	0	0	0	0	0	0	0	1.446e-05	5.751e-05	4.434e-05	1.01834	0.0057007	0.00825084	1.993	4.9005	0.015435	0	0	0	0	0	0	0	0	0	3	11	7	2468	MAP1B
LONP2	NP_113678.2	lon protease homolog 2, peroxisomal isoform 1 [Homo sapiens]	0	0	0	0	0	0	0	0	0	6.983e-05	0.00010601	0.00016512	1.47169	0.00089324	0.00237037	1.992	5.0727	0.011792	0	0	0	0	0	0	0	0	0	5	7	9	852	LONP2
KDM3B	NP_057688.2	lysine-specific demethylase 3B [Homo sapiens]	0	0	0	0	0	0	0	0	0	2.027e-05	8.059e-05	6.214e-05	1.15993	0.00315897	0.00536076	1.992	4.89	0.015691	0	0	0	0	0	0	0	0	0	3	11	7	1761	KDM3B
PSMB1	NP_002784.1	proteasome subunit beta type-1 [Homo sapiens]	0	0	0.00029625	0	0	0	0	0	0	0.00049372	0.00032122	0.00032431	1.63375	0.000565035	0.00216361	1.991	5.0114	0.012842	0	0	1	0	0	0	0	0	0	10	6	5	241	PSMB1
NUBP2	NP_036357.1	cytosolic Fe-S cluster assembly factor NUBP2 isoform 1 [Homo sapiens]	0	0	0	0	0	0	0	0	0	0.0006586	0.00019044	0.00011536	1.93811	0.000212587	0.00167273	1.991	4.8325	0.0173	0	0	0	0	0	0	0	0	0	15	4	2	271	NUBP2
CCP110	NP_001310498.1	0 genes:. 2 proteins in this group did not match any genes. NP_001310498.1:centriolar coiled-coil protein of 110 kDa isoform 1 [Homo sapiens] ;NP_055526.4:centriolar coiled-coil protein of 110 kDa isoform 2 [Homo sapiens] ;	0	0	0	0	0	0	0	0	0	0.00011758	6.375e-05	9.268e-05	1.37852	0.0012662	0.00287712	1.988	5.0531	0.011995	0	0	0	0	0	0	0	0	0	10	5	6	1012	CCP110
USP39	NP_001243656.1	0 genes:. 3 proteins in this group did not match any genes. NP_001243656.1:U4/U6.U5 tri-snRNP-associated protein 2 isoform 3 [Homo sapiens] ;NP_001243657.1:U4/U6.U5 tri-snRNP-associated protein 2 isoform 4 [Homo sapiens] ;NP_006581.2:U4/U6.U5 tri-snRNP-associated protein 2 isoform 1 [Homo sapiens] ;	0	0	0	0	0	0	0	0	0	0.00041535	5.299e-05	6.42e-05	1.66594	0.000494173	0.00204563	1.988	4.7097	0.020593	0	0	0	0	0	0	0	0	0	17	2	2	487	USP39
NOL10	NP_001248323.1	0 genes:. 2 proteins in this group did not match any genes. NP_001248323.1:nucleolar protein 10 isoform 3 [Homo sapiens] ;NP_079170.2:nucleolar protein 10 isoform 1 [Homo sapiens] ;	0	0	0	0	0	0	0	0	0	0.00013055	0.00012134	0.00019601	1.58972	0.000637762	0.00221359	1.988	4.5792	0.025124	0	0	0	0	0	0	0	0	0	7	6	8	638	NOL10
MYO9A	NP_008832.2	unconventional myosin-IXa [Homo sapiens]	0	0	0	0	0	0	0	0	0	7.939e-05	0	1.84e-05	0.959973	0.00757483	0.010349	1.985	4.784	0.018443	0	0	0	0	0	0	0	0	0	17	0	3	2548	MYO9A
HAUS6	NP_060115.3	HAUS augmin-like complex subunit 6 isoform 1 [Homo sapiens]	0	0	0	0	0	0	0	0	0	8.722e-05	0.00010808	9.821e-05	1.40771	0.00110396	0.00260373	1.982	4.9087	0.015182	0	0	0	0	0	0	0	0	0	7	8	6	955	HAUS6
SQSTM1	NP_001135771.1	0 genes:. 2 proteins in this group did not match any genes. NP_001135771.1:sequestosome-1 isoform 2 [Homo sapiens] ;NP_003891.1:sequestosome-1 isoform 1 [Homo sapiens] ;	0	0	0	0	0	0	0	0	0	0.00020054	0.00028994	0.00030737	1.84915	0.000290909	0.00182514	1.979	5.1824	0.009728	0	0	0	0	0	0	0	0	0	6	8	7	356	SQSTM1
CETN2	NP_004335.1	centrin-2 [Homo sapiens]	0	0	0	0	0	0	0	0	0	0.00034589	0.00045009	0.00090882	2.21997	9.51049e-05	0.0014088	1.978	4.9068	0.015182	0	0	0	0	0	0	0	0	0	5	6	10	172	CETN2
HSDL2	NP_115679.2	hydroxysteroid dehydrogenase-like protein 2 isoform 1 [Homo sapiens]	0	0	0.00034161	0.00013391	0	0	0	0	0	0.00034159	0.00024694	0.00022438	1.20006	0.00264988	0.0046859	1.977	5.4873	0.005696	0	0	2	2	0	0	0	0	0	12	8	6	418	HSDL2
NSUN5	NP_001161819.1	0 genes:. 4 proteins in this group did not match any genes. NP_001161819.1:probable 28S rRNA (cytosine-C(5))-methyltransferase isoform 3 [Homo sapiens] ;NP_001161820.1:probable 28S rRNA (cytosine-C(5))-methyltransferase isoform 4 [Homo sapiens] ;NP_060514.1:probable 28S rRNA (cytosine-C(5))-methyltransferase isoform 2 [Homo sapiens] ;NP_683759.1:probable 28S rRNA (cytosine-C(5))-methyltransferase…	0	0	0	0	0	0	0	0	0	7.595e-05	0.00019217	0.00036585	1.74397	0.000382284	0.00192325	1.977	4.7937	0.018151	0	0	0	0	0	0	0	0	0	3	7	11	470	NSUN5
VPS13A	NP_001018047.1	0 genes:. 4 proteins in this group did not match any genes. NP_001018047.1:vacuolar protein sorting-associated protein 13A isoform C [Homo sapiens] ;NP_001018048.1:vacuolar protein sorting-associated protein 13A isoform D [Homo sapiens] ;NP_056001.1:vacuolar protein sorting-associated protein 13A isoform B [Homo sapiens] ;NP_150648.2:vacuolar protein sorting-associated protein 13A isoform A [Homo…	0	0	0	0	0	0	0	0	0	2.657e-05	2.469e-05	3.49e-05	0.891802	0.0106424	0.01381	1.977	4.6318	0.023297	0	0	0	0	0	0	0	0	0	7	6	7	3135	VPS13A
LRRC59	NP_060979.2	leucine-rich repeat-containing protein 59 [Homo sapiens]	0	0	0.00069768	0.00027349	0	0	0	0.00021788	0	0.00011627	0.00016811	0.00132386	1.25902	0.00215571	0.00409203	1.975	5.9684	0.00219	0	0	3	3	0	0	0	2	0	3	4	26	307	LRRC59
PABPC3	NP_112241.2	polyadenylate-binding protein 3 [Homo sapiens]	0	0	0	4.435e-05	0	0	0	0	0	0.00020365	0.00012212	0.00011148	1.46054	0.000926807	0.00241354	1.975	4.8884	0.01569	0	0	0	1	0	0	0	0	0	10.8	5.97222	4.5	631	PABPC3
AHDC1	NP_001025053.1	AT-hook DNA-binding motif-containing protein 1 [Homo sapiens]	0	0	0	0	0	0	0	0	0	5.196e-05	4.024e-05	8.776e-05	1.20143	0.00263123	0.00466832	1.975	4.7748	0.018739	0	0	0	0	0	0	0	0	0	7	5	9	1603	AHDC1
DDX39B	NP_542165.1	spliceosome RNA helicase DDX39B [Homo sapiens]	0	0	0.00083406	0.00058851	0	0	0	0	0	0.00085255	0.0003852	0.00017531	1.00719	0.00605128	0.00865333	1.974	7.2679	0.000101	0	0	5	9	0	0	0	0	0	30.6667	12.7778	4.8	428	DDX39B
BLVRA	NP_001240752.1	biliverdin reductase A precursor [Homo sapiens]	0	0	0	0	0	0	0	0	0	0.00020099	0.00026154	0.0005281	1.95087	0.000210723	0.00167273	1.973	4.7332	0.01996	0	0	0	0	0	0	0	0	0	5	6	10	296	BLVRA
ALDH1L2	NP_001029345.2	mitochondrial 10-formyltetrahydrofolate dehydrogenase precursor [Homo sapiens]	0	0	0	0	0	0	0	0	0	0.00016759	6.989e-05	5.081e-05	1.40008	0.00113007	0.00263192	1.973	4.584	0.025125	0	0	0	0	0	0	0	0	0	13	5	3	923	ALDH1L2
HNRNPF	NP_004957.1	heterogeneous nuclear ribonucleoprotein F [Homo sapiens]	0.00057356	0	0.0013763	0.00039646	0	0	0.00042805	0.00146529	0.00049266	0.0010035	0.00209944	0.00058114	1.0102	0.00595245	0.00851768	1.972	12.0666	0	8	0	8	5.87879	0	0	3	18.1818	3	35	67.5271	15.4286	415	HNRNPF
FAM193A	NP_001243595.1	0 genes:. 3 proteins in this group did not match any genes. NP_001243595.1:protein FAM193A isoform 2 [Homo sapiens] ;NP_001243596.1:protein FAM193A isoform 3 [Homo sapiens] ;NP_003695.3:protein FAM193A isoform 1 [Homo sapiens] ;	0	0	0	0	0	0	0	0	0	4.703e-05	4.08e-05	0.00014829	1.3156	0.00172681	0.00352762	1.968	5.1299	0.010625	0	0	0	0	0	0	0	0	0	5	4	12	1265	FAM193A
RANBP2	NP_006258.3	E3 SUMO-protein ligase RanBP2 [Homo sapiens]	0	0	6.644e-05	0	0	0	0	6.224e-05	0	4.831e-05	4.802e-05	5.333e-05	0.62596	0.0422396	0.0477869	1.958	6.508	0.000669	0	0	3	0	0	0	0	6	0	13.0909	12	11	3224	RANBP2
TBCD	NP_005984.3	tubulin-specific chaperone D [Homo sapiens]	0	0	0	0	0	0	0	0	0	8.984e-05	6.495e-05	7.868e-05	1.31085	0.00174732	0.00354845	1.957	4.685	0.021578	0	0	0	0	0	0	0	0	0	9	6	6	1192	TBCD
MTMR1	NP_001293073.1	0 genes:. 2 proteins in this group did not match any genes. NP_001293073.1:myotubularin-related protein 1 isoform 1 [Homo sapiens] ;NP_003819.1:myotubularin-related protein 1 isoform 2 [Homo sapiens] ;	0	0	0	0	0	0	0	0	0	0.0001768	0.00011503	0.00011613	1.54905	0.000716084	0.00225551	1.956	5.1054	0.011001	0	0	0	0	0	0	0	0	0	10	6	5	673	MTMR1
TBC1D10B	NP_056342.3	TBC1 domain family member 10B [Homo sapiens]	0	0	0	0	0	0	0	0	0	0.00011781	0.00012775	9.673e-05	1.47336	0.00088951	0.00237037	1.956	5.0393	0.012414	0	0	0	0	0	0	0	0	0	8	8	5	808	TBC1D10B
TCAF1	NP_001193867.1	0 genes:. 2 proteins in this group did not match any genes. NP_001193867.1:TRPM8 channel-associated factor 1 isoform 2 [Homo sapiens] ;NP_055534.1:TRPM8 channel-associated factor 1 isoform 1 [Homo sapiens] ;	0	0	0	6.091e-05	0	0	0	0	0	0.00011653	8.424e-05	0.00013608	1.28117	0.0019711	0.00383318	1.955	5.1127	0.011003	0	0	0	2	0	0	0	0	0	9	6	8	919	TCAF1
CD2BP2	NP_006101.1	CD2 antigen cytoplasmic tail-binding protein 2 [Homo sapiens]	0	0	0	0	0	0	0	0.00019616	0	0.00034893	0.00015135	0.00041257	1.60493	0.000600466	0.00216361	1.954	5.1102	0.011002	0	0	0	0	0	0	0	2	0	10	4	9	341	CD2BP2
RPS17	NP_001012.1	40S ribosomal protein S17 [Homo sapiens]	0.00066119	0	0.00423084	0	0	0	0	0.00049549	0	0.00141021	0.00162476	0.0012737	1.07117	0.00451282	0.00692914	1.953	7.1161	0.000152	3	0	8	0	0	0	0	2	0	16	17	11	135	RPS17
EIF3D	NP_003744.1	eukaryotic translation initiation factor 3 subunit D [Homo sapiens]	0	0	0	0	0	0.00048096	0.00064832	0.00140373	0.00087054	0.00073824	0.00094179	0.00082723	0.875082	0.0115152	0.0147993	1.952	10.5496	0	0	0	0	0	0	4	6	23	7	34	40	29	548	EIF3D
ALMS1	NP_055935.4	Alstrom syndrome protein 1 [Homo sapiens]	0	0	0	0	0	0	0	0	0	5.71e-06	4.642e-05	1.125e-05	0.761235	0.0207925	0.0249441	1.951	4.6925	0.021245	0	0	0	0	0	0	0	0	0	2	15	3	4169	ALMS1
AUP1	NP_853553.1	ancient ubiquitous protein 1 [Homo sapiens]	0	0	0	0.0003413	0	0	0	0.00024472	0	0.00049336	0.00037763	0.00022876	1.33488	0.00162797	0.00342466	1.95	5.7943	0.003134	0	0	0	5	0	0	0	3	0	17	12	6	410	AUP1
MLLT11	NP_006809.1	protein AF1q [Homo sapiens]	0.00066119	0	0	0	0	0	0	0	0	0.00079325	0.00215042	0.00034737	2.16636	0.000102564	0.0014088	1.948	4.9859	0.013512	2	0	0	0	0	0	0	0	0	6	15	2	90	MLLT11
MYH14	NP_001070654.1	myosin-14 isoform 1 [Homo sapiens]	0	0	0	0	0	0	0	0	0	4.832e-05	3.865e-05	5.073e-05	1.08922	0.00416783	0.00653509	1.948	4.8677	0.016212	0	0	0	0	0	0	0	0	0	8.13333	6	6.5	2003	MYH14
VWA8	NP_055873.1	von Willebrand factor A domain-containing protein 8 isoform a precursor [Homo sapiens]	0	0	0	0	0	0	0	0	0	4.997e-05	6.096e-05	2.462e-05	1.08261	0.00430583	0.00667824	1.947	4.8348	0.01702	0	0	0	0	0	0	0	0	0	8	9	3	1905	VWA8
GSG2	NP_114171.2	serine/threonine-protein kinase haspin [Homo sapiens]	0	0	0	0	0	0	0	0	0	7.455e-05	8.084e-05	0.00019589	1.48448	0.000876457	0.00237037	1.946	4.6686	0.021911	0	0	0	0	0	0	0	0	0	5	5	10	798	GSG2
NKAP	NP_078804.2	NF-kappa-B-activating protein [Homo sapiens]	0	0	0	0	0	0	0	0	0	0.0002007	0.00012436	0.000339	1.76497	0.000363636	0.00192325	1.946	4.6566	0.022597	0	0	0	0	0	0	0	0	0	7	4	9	415	NKAP
FRG1	NP_004468.1	protein FRG1 [Homo sapiens]	0	0	0	0	0	0	0	0	0	0.00027671	0.00035007	0.0004847	2.00617	0.000182751	0.00167273	1.945	4.7174	0.020596	0	0	0	0	0	0	0	0	0	6	7	8	258	FRG1
TERF2	NP_005643.2	telomeric repeat-binding factor 2 [Homo sapiens]	0	0	0	0	0	0	0	0	0	0.00015367	0.00026186	5.768e-05	1.6138	0.000594872	0.00216361	1.945	4.6121	0.024015	0	0	0	0	0	0	0	0	0	7	11	2	542	TERF2
EIF3F	NP_003745.1	eukaryotic translation initiation factor 3 subunit F [Homo sapiens]	0	0	0	0.00031358	0	0	0	0	0	0.00053327	0.00039756	0	1.4761	0.000885781	0.00237037	1.944	5.3394	0.007414	0	0	0	4	0	0	0	0	0	16	11	0	357	EIF3F
MRPL53	NP_444278.1	39S ribosomal protein L53, mitochondrial [Homo sapiens]	0	0	0	0	0	0	0	0	0	0.00116862	0.00080641	0.00027914	2.36757	7.08625e-05	0.0014088	1.944	4.9747	0.013741	0	0	0	0	0	0	0	0	0	11	7	2	112	MRPL53
ZNF655	NP_001078837.1	0 genes:. 2 proteins in this group did not match any genes. NP_001078837.1:zinc finger protein 655 isoform f [Homo sapiens] ;NP_612503.1:zinc finger protein 655 isoform a [Homo sapiens] ;	0	0	0	0	0	0	0	0	0	0.00022621	0.00017171	0.00011887	1.65263	0.000525874	0.00208503	1.943	5.0144	0.012843	0	0	0	0	0	0	0	0	0	10	7	4	526	ZNF655
SENP1	NP_001254524.1	sentrin-specific protease 1 [Homo sapiens]	0	0	0	0	0	0	0	0	0	0.00011086	0.00014024	0.00016991	1.56273	0.000704895	0.00225551	1.943	4.8458	0.016747	0	0	0	0	0	0	0	0	0	6	7	7	644	SENP1
EXOC2	NP_060773.3	exocyst complex component 2 [Homo sapiens]	0	0	0	0	0	0	0	0	0	0.00023179	1.396e-05	0	1.33838	0.00158881	0.00336759	1.943	4.8063	0.017863	0	0	0	0	0	0	0	0	0	18	1	0	924	EXOC2
HADH	NP_001171634.2	0 genes:. 2 proteins in this group did not match any genes. NP_001171634.2:hydroxyacyl-coenzyme A dehydrogenase, mitochondrial isoform 1 precursor [Homo sapiens] ;NP_005318.3:hydroxyacyl-coenzyme A dehydrogenase, mitochondrial isoform 2 precursor [Homo sapiens] ;	0	0	0	0	0	0	0	0	0	0.00017974	0.00011694	0.00061393	1.91095	0.000225641	0.00173427	1.94	5.0125	0.012843	0	0	0	0	0	0	0	0	0	5	3	13	331	HADH
PLCH1	NP_001124432.1	0 genes:. 2 proteins in this group did not match any genes. NP_001124432.1:1-phosphatidylinositol 4,5-bisphosphate phosphodiesterase eta-1 isoform a [Homo sapiens] ;NP_055811.1:1-phosphatidylinositol 4,5-bisphosphate phosphodiesterase eta-1 isoform b [Homo sapiens] ;	0	0	0	0	0	0	0	0	0	4.92e-05	8.383e-05	2.77e-05	1.15405	0.00325408	0.00547451	1.94	4.7361	0.019961	0	0	0	0	0	0	0	0	0	7	11	3	1693	PLCH1
CEP78	NP_001092272.1	0 genes:. 2 proteins in this group did not match any genes. NP_001092272.1:centrosomal protein of 78 kDa isoform a [Homo sapiens] ;NP_115547.1:centrosomal protein of 78 kDa isoform b [Homo sapiens] ;	0	0	0	0	0	0	0	0	0	0.00011536	0.00012509	0.00015155	1.53176	0.000760839	0.00232479	1.939	4.7253	0.020276	0	0	0	0	0	0	0	0	0	7	7	7	722	CEP78
KPNA1	NP_002255.3	importin subunit alpha-5 [Homo sapiens]	0	0	0	0	0	0	0	0	0	0.00022519	0.00014989	0.00011622	1.6303	0.000574359	0.00216361	1.938	4.8028	0.017862	0	0	0	0	0	0	0	0	0	10.1818	6.25	4	538	KPNA1
TPR	NP_003283.2	nucleoprotein TPR [Homo sapiens]	0	0	9.064e-05	2.369e-05	0	0	0	9.908e-05	5.768e-05	4.532e-05	3.822e-05	0.00017861	0.665251	0.0343963	0.0394968	1.937	6.8708	0.000279	0	0	3	2	0	0	0	7	2	9	7	27	2363	TPR
ATPIF1	NP_057395.1	ATPase inhibitor, mitochondrial isoform 1 precursor [Homo sapiens]	0	0	0	0	0	0	0	0	0	0.00056126	0	0.00206457	2.45193	5.40792e-05	0.0014088	1.934	4.7176	0.020596	0	0	0	0	0	0	0	0	0	5	0	14	106	ATPIF1
RBFOX2	NP_001076047.1	0 genes:. 2 proteins in this group did not match any genes. NP_001076047.1:RNA binding protein fox-1 homolog 2 isoform 5 [Homo sapiens] ;NP_001076048.1:RNA binding protein fox-1 homolog 2 isoform 6 [Homo sapiens] ;	0	0	0	0	0	0	0	0	0	0.0001583	0.00022887	0.00020796	1.71552	0.000408392	0.00192951	1.932	4.6094	0.024014	0	0	0	0	0	0	0	0	0	6	8	6	451	RBFOX2
PRPF6	NP_036601.2	pre-mRNA-processing factor 6 [Homo sapiens]	0	0	0.00022762	0	0	0	0	0	0	0.00012645	8.227e-05	0.00014951	0.940924	0.00830769	0.0111935	1.93	5.0127	0.012843	0	0	3	0	0	0	0	0	0	10	6	9	941	PRPF6
PDHA1	NP_000275.1	0 genes:. 2 proteins in this group did not match any genes. NP_000275.1:pyruvate dehydrogenase E1 component subunit alpha, somatic form, mitochondrial isoform 1 precursor [Homo sapiens] ;NP_001166925.1:pyruvate dehydrogenase E1 component subunit alpha, somatic form, mitochondrial isoform 2 precursor [Homo sapiens] ;	0	0.00261278	0.00036613	0	0	0	0	0.00034303	0	0.00054917	0.000397	0	-0.163077	0.504673	0.513775	1.929	5.8023	0.00307	0	2	2	0	0	0	0	4	0	18	12	0	390	PDHA1
PSMD7	NP_002802.2	26S proteasome non-ATPase regulatory subunit 7 [Homo sapiens]	0	0	0	0	0	0	0	0	0	0.00022035	0.0003584	0.00024123	1.86186	0.000274126	0.00182514	1.928	4.697	0.021246	0	0	0	0	0	0	0	0	0	6	9	5	324	PSMD7
WDR76	NP_079184.2	WD repeat-containing protein 76 isoform 1 [Homo sapiens]	0	0	0	0	0	0	0	0	0	0.00020908	0.00012367	7.491e-05	1.54873	0.000716084	0.00225551	1.927	4.6649	0.022253	0	0	0	0	0	0	0	0	0	11	6	3	626	WDR76
LIN9	NP_001257338.1	0 genes:. 3 proteins in this group did not match any genes. NP_001257338.1:protein lin-9 homolog isoform 2 [Homo sapiens] ;NP_001257339.1:protein lin-9 homolog isoform 3 [Homo sapiens] ;NP_775106.2:protein lin-9 homolog isoform 1 [Homo sapiens] ;	0	0	0	0	0	0	0	0	0	0.0001365	0.00014802	0.00020922	1.63248	0.000565035	0.00216361	1.927	4.5819	0.025125	0	0	0	0	0	0	0	0	0	6	6	7	523	LIN9
MGA	NP_001157745.1	MAX gene-associated protein isoform 1 [Homo sapiens]	0	0	0	0	0	0	0	0	0	5.047e-05	1.684e-05	1.53e-05	0.873981	0.0115991	0.0148893	1.924	4.7713	0.01904	0	0	0	0	0	0	0	0	0	13	4	3	3065	MGA
NAV1	NP_065176.3	neuron navigator 1 isoform 1 [Homo sapiens]	0	0	0	0	0	0	0	0	0	6.973e-05	3.437e-05	3.331e-05	1.08833	0.00417529	0.00653723	1.924	4.7623	0.019037	0	0	0	0	0	0	0	0	0	11	5	4	1877	NAV1
TOR1AIP2	NP_659471.1	torsin-1A-interacting protein 2 isoform b [Homo sapiens]	0	0	0	0	0	0	0	0	0	0.00012658	0.00035688	6.652e-05	1.68026	0.000477389	0.00204563	1.923	4.5652	0.025502	0	0	0	0	0	0	0	0	0	5	13	2	470	TOR1AIP2
RLIM	NP_899196.1	E3 ubiquitin-protein ligase RLIM [Homo sapiens]	0	0	0	0	0	0	0	0	0	0	0.00018609	0.00025051	1.58201	0.000648951	0.00221656	1.922	4.5357	0.026666	0	0	0	0	0	0	0	0	0	0	9	10	624	RLIM
SPNS1	NP_001135921.1	0 genes:. 3 proteins in this group did not match any genes. NP_001135921.1:protein spinster homolog 1 isoform 4 [Homo sapiens] ;NP_001135923.1:protein spinster homolog 1 isoform 3 [Homo sapiens] ;NP_114427.1:protein spinster homolog 1 isoform 1 [Homo sapiens] ;	0	0	0	0	0	0	0	0	0	0.00026209	8.526e-05	0.00020659	1.68345	0.000466201	0.00203252	1.921	4.5589	0.025887	0	0	0	0	0	0	0	0	0	10	3	6	454	SPNS1
QTRT2	NP_001243764.1	0 genes:. 2 proteins in this group did not match any genes. NP_001243764.1:queuine tRNA-ribosyltransferase subunit QTRTD1 isoform 2 [Homo sapiens] ;NP_078914.1:queuine tRNA-ribosyltransferase subunit QTRTD1 isoform 1 [Homo sapiens] ;	0	0	0	0	0	0	0	0	0	0.00019506	0.00024173	0.00018304	1.7338	0.000395338	0.00192325	1.92	4.5423	0.026668	0	0	0	0	0	0	0	0	0	7	8	5	427	QTRT2
CTNND1	NP_001078927.1	0 genes:. 15 proteins in this group did not match any genes. NP_001078927.1:catenin delta-1 isoform 1ABC [Homo sapiens] ;NP_001078928.1:catenin delta-1 isoform 1AB [Homo sapiens] ;NP_001078931.1:catenin delta-1 isoform 1A [Homo sapiens] ;NP_001078932.1:catenin delta-1 isoform 3ABC [Homo sapiens] ;NP_001078933.1:catenin delta-1 isoform 3AB [Homo sapiens] ;NP_001078934.1:catenin delta-1 isoform 3B …	0	0	0	8.674e-05	0	0	0	0	0	0.00017209	9.33e-05	6.459e-05	1.19914	0.00267226	0.00471534	1.916	5.4949	0.005588	0	0	0	3	0	0	0	0	0	14	7	4	968	CTNND1
PRPF31	NP_056444.3	U4/U6 small nuclear ribonucleoprotein Prp31 [Homo sapiens]	0	0	0	0	0	0	0	0	0	0.00021461	0.00010343	0.00021928	1.6699	0.000492308	0.00204563	1.916	4.6548	0.022597	0	0	0	0	0	0	0	0	0	9	4	7	499	PRPF31
SF3A2	NP_009096.2	splicing factor 3A subunit 2 [Homo sapiens]	0	0	0.00030774	0	0	0	0	0	0	0.00023079	0.00027807	0.00010107	1.18179	0.00286061	0.00495238	1.915	4.9068	0.015182	0	0	2	0	0	0	0	0	0	9	10	3	464	SF3A2
IQSEC2	NP_001104595.1	IQ motif and SEC7 domain-containing protein 2 isoform 1 [Homo sapiens]	0	0	0	0	0	0	0	0	0	1.843e-05	7.097e-05	0.00010505	1.23393	0.002331	0.00431406	1.913	4.8021	0.018153	0	0	0	0	0	0	0	0	0	2.30435	8.18498	10	1488	IQSEC2
SLU7	NP_006416.3	pre-mRNA-splicing factor SLU7 [Homo sapiens]	0	0	0	0	0	0	0	0	0	4.061e-05	0.00013211	0.0003201	1.63166	0.000572494	0.00216361	1.913	4.7625	0.019038	0	0	0	0	0	0	0	0	0	2	6	12	586	SLU7
SNRPA1	NP_003081.2	U2 small nuclear ribonucleoprotein A' [Homo sapiens]	0	0	0.00055996	0	0	0	0	0	0	0.00023331	0.00075897	0.0001226	1.36532	0.00140047	0.0031001	1.912	5.0626	0.01179	0	0	2	0	0	0	0	0	0	5	15	2	255	SNRPA1
TUBB4A	NP_001276052.1	tubulin beta-4A chain isoform 1 [Homo sapiens]	0.00035615	0	0	0.0009214	0	0	0.00051836	0.00086585	0	0.00124327	0.00044302	0.00090492	1.13731	0.00350396	0.00577266	1.911	10.6215	0	5.92513	0	0	16.2966	0	0	4.33333	12.8148	0	51.7218	16.9962	28.6556	495	TUBB4A
RPA1	NP_002936.1	replication protein A 70 kDa DNA-binding subunit [Homo sapiens]	0	0	0	9.087e-05	0	0	0	0	0	0.00013521	0.00014662	0.00020301	1.40368	0.00111515	0.00260851	1.911	4.988	0.013512	0	0	0	2	0	0	0	0	0	7	7	8	616	RPA1
ACADSB	NP_001600.1	short/branched chain specific acyl-CoA dehydrogenase, mitochondrial precursor [Homo sapiens]	0	0	0	0	0	0	0	0	0	0.00024789	0.0002688	7.237e-05	1.71092	0.00042331	0.00196581	1.908	4.6546	0.022597	0	0	0	0	0	0	0	0	0	9	9	2	432	ACADSB
QPCTL	NP_060129.2	glutaminyl-peptide cyclotransferase-like protein isoform 1 [Homo sapiens]	0	0	0	0	0	0	0	0	0	0.00028034	0.00030399	8.184e-05	1.76641	0.000363636	0.00192325	1.907	4.7174	0.020596	0	0	0	0	0	0	0	0	0	9	9	2	382	QPCTL
NUFIP1	NP_036477.2	nuclear fragile X mental retardation-interacting protein 1 [Homo sapiens]	0	0	0	0	0	0	0	0	0	0.00016826	0.00015639	0.00018948	1.65035	0.000531468	0.00209174	1.906	4.7028	0.020918	0	0	0	0	0	0	0	0	0	7	6	6	495	NUFIP1
DIMT1	NP_055288.1	probable dimethyladenosine transferase [Homo sapiens]	0	0	0	0	0	0	0	0	0	0.00030412	0.000371	0.00014982	1.86467	0.000274126	0.00182514	1.906	4.5404	0.026667	0	0	0	0	0	0	0	0	0	8	9	3	313	DIMT1
SKIV2L2	NP_056175.3	superkiller viralicidic activity 2-like 2 [Homo sapiens]	0	0	0.00034259	0.00040288	0	0	0	0.00012839	0	0.00018271	0.00027241	0.00042005	0.910767	0.00973799	0.0128541	1.905	8.4949	3e-06	0	0	5	15	0	0	0	4	0	16	22	28	1042	SKIV2L2
ZC3H3	NP_055932.2	zinc finger CCCH domain-containing protein 3 [Homo sapiens]	0	0	0	0	0	0	0	0	0	3.765e-05	8.166e-05	0.00018138	1.418	0.00106853	0.00256376	1.905	4.8324	0.0173	0	0	0	0	0	0	0	0	0	3	6	11	948	ZC3H3
HJURP	NP_001269891.1	0 genes:. 3 proteins in this group did not match any genes. NP_001269891.1:Holliday junction recognition protein isoform b [Homo sapiens] ;NP_001269892.1:Holliday junction recognition protein isoform c [Homo sapiens] ;NP_060880.3:Holliday junction recognition protein isoform a [Homo sapiens] ;	0	0	0	0	0	0	0	0	0	0.00017145	5.577e-05	0.00015767	1.52384	0.000792541	0.00237037	1.901	4.518	0.027466	0	0	0	0	0	0	0	0	0	10	3	7	694	HJURP
NXF1	NP_006353.2	nuclear RNA export factor 1 isoform 1 [Homo sapiens]	0	0	0	0	0	0	0	0	0	0.00013456	0.00016675	0.00010101	1.54301	0.000729137	0.00227326	1.9	4.579	0.025124	0	0	0	0	0	0	0	0	0	7	8	4	619	NXF1
RPL13	NP_150254.1	60S ribosomal protein L13 isoform 1 [Homo sapiens]	0.00014101	0	0	0.00019896	0	0	0	0	0	0	0.00103954	0.00022225	1.66625	0.000494173	0.00204563	1.899	4.4774	0.02912	1	0	0	1.5	0	0	0	0	0	0	17	3	211	RPL13
SIPA1L2	NP_065859.3	signal-induced proliferation-associated 1-like protein 2 [Homo sapiens]	0	0	0	0	0	0	0	0	0	2.073e-05	7.493e-05	6.354e-05	1.15004	0.00331748	0.0055507	1.898	4.5814	0.025125	0	0	0	0	0	0	0	0	0	3	10	7	1722	SIPA1L2
ARRB2	NP_001244259.1	0 genes:. 2 proteins in this group did not match any genes. NP_001244259.1:beta-arrestin-2 isoform 5 [Homo sapiens] ;NP_004304.1:beta-arrestin-2 isoform 1 [Homo sapiens] ;	0	0	0	0	0	0	0	0	0	0.00016958	0.00018388	0.00025991	1.72908	0.000397203	0.00192325	1.897	4.4967	0.028283	0	0	0	0	0	0	0	0	0	6	6	7	421	ARRB2
DDX21	NP_004719.2	nucleolar RNA helicase 2 isoform 1 [Homo sapiens]	0	0	0.00018236	7.149e-05	0	0	0	8.543e-05	0	0.00015196	0.00019774	7.986e-05	0.894587	0.0105138	0.0136834	1.896	5.5049	0.005482	0	0	2	2	0	0	0	2	0	10	12	4	783	DDX21
RNF213	NP_001243000.2	E3 ubiquitin-protein ligase RNF213 isoform 3 [Homo sapiens]	0	0	0	0	0	0	0	0	0	3.428e-05	7.43e-06	0	0.615912	0.04458	0.0503019	1.894	4.9581	0.014209	0	0	0	0	0	0	0	0	0	15	3	0	5207	RNF213
SLC25A1	NP_001243463.1	0 genes:. 2 proteins in this group did not match any genes. NP_001243463.1:tricarboxylate transport protein, mitochondrial isoform b [Homo sapiens] ;NP_005975.1:tricarboxylate transport protein, mitochondrial isoform a precursor [Homo sapiens] ;	0	0	0	0	0	0	0	0	0	0.00029934	0.0001623	0.00034409	1.85371	0.000289044	0.00182514	1.894	4.6141	0.024016	0	0	0	0	0	0	0	0	0	8	4	7	318	SLC25A1
GALK1	NP_000145.1	galactokinase [Homo sapiens]	0	0	0	0.00014279	0	0	0	0	0	0.00021248	0.00036206	0.00011963	1.51375	0.000814918	0.00237037	1.893	4.9701	0.013739	0	0	0	2	0	0	0	0	0	7	11	3	392	GALK1
RPL19	NP_000972.1	60S ribosomal protein L19 [Homo sapiens]	0	0	0	0	0	0	0	0	0	0.00042495	0.00072412	0	2.02378	0.000171562	0.00167273	1.893	4.5033	0.02787	0	0	0	0	0	0	0	0	0	7	11	0	196	RPL19
TIMM50	NP_001001563.1	mitochondrial import inner membrane translocase subunit TIM50 [Homo sapiens]	0	0	0.00125255	0	0	0	0	0	0	0.00036531	0.00028295	0.0003428	0.761496	0.0207552	0.0249133	1.89	6.1636	0.001476	0	0	8	0	0	0	0	0	0	14	10	10	456	TIMM50
ASH1L	NP_060959.2	histone-lysine N-methyltransferase ASH1L [Homo sapiens]	0	0	0	0	0	0	0	0	0	2.409e-05	2.177e-05	4.746e-05	0.925558	0.00897156	0.0119826	1.889	4.6464	0.022945	0	0	0	0	0	0	0	0	0	6	5	9	2964	ASH1L
LTV1	NP_116249.2	protein LTV1 homolog [Homo sapiens]	0	0	0	0	0	0	0	0	0	0.00012525	0.00027163	0.00013164	1.66258	0.000494173	0.00204563	1.887	4.8059	0.017863	0	0	0	0	0	0	0	0	0	5	10	4	475	LTV1
STAG2	NP_001036215.1	0 genes:. 2 proteins in this group did not match any genes. NP_001036215.1:cohesin subunit SA-2 isoform a [Homo sapiens] ;NP_006594.3:cohesin subunit SA-2 isoform b [Homo sapiens] ;	0	0	0	0	0	0	0	0	0	9.384e-05	5.088e-05	4.931e-05	1.23302	0.00234406	0.00433419	1.886	4.6331	0.023297	0	0	0	0	0	0	0	0	0	10	5	4	1268	STAG2
HELLS	NP_001275997.1	0 genes:. 3 proteins in this group did not match any genes. NP_001275997.1:lymphoid-specific helicase isoform 3 [Homo sapiens] ;NP_001275998.1:lymphoid-specific helicase isoform 4 [Homo sapiens] ;NP_060533.2:lymphoid-specific helicase isoform 1 [Homo sapiens] ;	0	0	0	0	0	0	0	0	0	0.00010133	9.418e-05	0.0001141	1.43045	0.00103123	0.00251519	1.885	4.5873	0.024749	0	0	0	0	0	0	0	0	0	7	6	6	822	HELLS
RRBP1	NP_004578.2	ribosome-binding protein 1 [Homo sapiens]	0	0	0	0	0	0	0	0	0	2.436e-05	6.603e-05	0.000192	1.3913	0.00118974	0.00274409	1.883	4.4785	0.02912	0	0	0	0	0	0	0	0	0	2	5	12	977	RRBP1
DDX47	NP_057439.2	probable ATP-dependent RNA helicase DDX47 isoform 1 [Homo sapiens]	0	0	0	0	0	0	0	0	0	0.0001046	0.00014179	0.00037791	1.73704	0.000393473	0.00192325	1.882	4.5983	0.02438	0	0	0	0	0	0	0	0	0	4	5	11	455	DDX47
RPL27	NP_000979.1	60S ribosomal protein L27 [Homo sapiens]	0	0	0	0	0	0	0	0	0	0.00061243	0.00075897	0.00045976	2.25711	9.13753e-05	0.0014088	1.879	4.79	0.018444	0	0	0	0	0	0	0	0	0	7	8	4	136	RPL27
CWC27	NP_005860.2	peptidyl-prolyl cis-trans isomerase CWC27 homolog isoform 1 [Homo sapiens]	0	0	0	0	0	0	0	0	0	0.00012605	0.00016401	0.00026494	1.68431	0.000464336	0.00202851	1.878	4.5938	0.024751	0	0	0	0	0	0	0	0	0	5	6	8	472	CWC27
MTHFD2	NP_006627.2	bifunctional methylenetetrahydrofolate dehydrogenase/cyclohydrolase, mitochondrial precursor [Homo sapiens]	0.00017002	0	0	0	0	0	0	0	0	0.00027197	0.00040551	8.932e-05	1.53191	0.000760839	0.00232479	1.877	4.7827	0.018442	2	0	0	0	0	0	0	0	0	8	11	2	350	MTHFD2
PSMD10	NP_002805.1	26S proteasome non-ATPase regulatory subunit 10 isoform 1 [Homo sapiens]	0	0	0	0	0	0	0	0	0	0.00063179	0.00034254	0	1.94466	0.000212587	0.00167273	1.876	4.6923	0.021245	0	0	0	0	0	0	0	0	0	12	6	0	226	PSMD10
IMPDH2	NP_000875.2	inosine-5'-monophosphate dehydrogenase 2 [Homo sapiens]	0	0	0.0002778	0.00027225	0	0	0	0	0	0.00023149	0.00032633	0.00021288	1.08222	0.00432075	0.00669653	1.875	5.6218	0.004422	0	0	2	5	0	0	0	0	0	10	13	7	514	IMPDH2
WDR77	NP_001303991.1	0 genes:. 3 proteins in this group did not match any genes. NP_001303991.1:methylosome protein 50 isoform 1 [Homo sapiens] ;NP_001303992.1:methylosome protein 50 isoform 3 [Homo sapiens] ;NP_077007.1:methylosome protein 50 isoform 2 [Homo sapiens] ;	0	0	0	0	0	0	0	0	0	0.00023528	0.00014579	0.00035326	1.81088	0.000311422	0.00182514	1.874	4.7056	0.020919	0	0	0	0	0	0	0	0	0	7	4	8	354	WDR77
RPS2	NP_002943.2	40S ribosomal protein S2 [Homo sapiens]	0.00040619	0	0.00219304	0	0	0	0	0.00034244	0	0.00085281	0.00066054	0.00058686	0.811423	0.01578	0.0194194	1.871	7.0522	0.000179	4	0	9	0	0	0	0	3	0	21	15	11	293	RPS2
POLA2	NP_002680.2	DNA polymerase alpha subunit B [Homo sapiens]	0	0	0	0	0	0	0	0	0	0.00019897	4.315e-05	0.00018298	1.56693	0.000688112	0.00225551	1.871	4.3396	0.035033	0	0	0	0	0	0	0	0	0	10	2	7	598	POLA2
SART3	NP_055521.1	squamous cell carcinoma antigen recognized by T-cells 3 [Homo sapiens]	0	0	0	0	0	0	0	0	0	4.942e-05	0.00010719	0.00011363	1.37265	0.00131842	0.00296747	1.87	4.3575	0.034066	0	0	0	0	0	0	0	0	0	4	8	7	963	SART3
SNW1	NP_036377.1	SNW domain-containing protein 1 isoform 2 [Homo sapiens]	0	0	0	0	0	0	0	0	0	4.44e-05	0.00021665	0.00023331	1.63304	0.000565035	0.00216361	1.868	4.2974	0.037025	0	0	0	0	0	0	0	0	0	2	9	8	536	SNW1
TBL2	NP_036585.1	transducin beta-like protein 2 precursor [Homo sapiens]	0	0	0	0	0	0	0	0	0	0.00013309	0.00023092	0.00020982	1.6992	0.000441958	0.00198753	1.866	4.4455	0.03041	0	0	0	0	0	0	0	0	0	5	8	6	447	TBL2
RECQL4	NP_004251.3	ATP-dependent DNA helicase Q4 [Homo sapiens]	0	0	0	0	0	0	0	0	0	0.00010835	4.272e-05	5.176e-05	1.25165	0.00220606	0.00416169	1.866	4.4038	0.032199	0	0	0	0	0	0	0	0	0	11	4	4	1208	RECQL4
NME1-NME2	NP_001018146.1	NME1-NME2 protein [Homo sapiens]	0	0	0.00240659	0.00062892	0	0	0	0	0	0.00106954	0.00057989	0.00058546	0.850691	0.0129995	0.016441	1.865	7.2271	0.000113	0	0	9	6	0	0	0	0	0	24	12	10	267	NME1-NME2
DNTTIP1	NP_443183.1	deoxynucleotidyltransferase terminal-interacting protein 1 [Homo sapiens]	0	0	0	0	0	0	0	0	0	0.00014466	0.00031374	0.00028508	1.81657	0.000311422	0.00182514	1.857	4.2296	0.04072	0	0	0	0	0	0	0	0	0	4	8	6	329	DNTTIP1
SIN3B	NP_001284524.1	paired amphipathic helix protein Sin3b isoform 2 [Homo sapiens]	0	0	0	0	0	0	0	0	0	4.449e-05	5.931e-05	0.00012826	1.30829	0.00175851	0.00354845	1.855	4.1963	0.042384	0	0	0	0	0	0	0	0	0	4.22485	5.19444	9.27155	1130	SIN3B
AP2A1	NP_055018.2	AP-2 complex subunit alpha-1 isoform 1 [Homo sapiens]	0	0	7.308e-05	0	0	0	0	0	0	8.351e-05	5.869e-05	0.0001088	1.08752	0.00418834	0.00654811	1.844	4.4397	0.030407	0	0	1	0	0	0	0	0	0	6.85714	4.44444	6.8	977	AP2A1
MED12	NP_005111.2	mediator of RNA polymerase II transcription subunit 12 [Homo sapiens]	0	0	0	0	0	0	0	0	0	2.733e-05	4.149e-05	4.308e-05	1.00209	0.00619487	0.00878836	1.844	4.2063	0.041824	0	0	0	0	0	0	0	0	0	5	7	6	2177	MED12
LGMN	NP_005597.3	legumain preproprotein [Homo sapiens]	0.00020614	0	0	0.00012927	0	0	0	0	0.00031479	0.00035724	0.00032778	0.0001444	1.05055	0.00499767	0.00750175	1.843	5.3632	0.007144	3	0	0	2	0	0	0	0	2	13	11	4	433	LGMN
POLR1A	NP_056240.2	DNA-directed RNA polymerase I subunit RPA1 [Homo sapiens]	0	0	0	0	0	0	0	0	0	4.842e-05	5.251e-05	4.544e-05	1.11482	0.00377249	0.00607508	1.843	4.3233	0.03602	0	0	0	0	0	0	0	0	0	7	7	5	1720	POLR1A
CXXC1	NP_001095124.1	0 genes:. 2 proteins in this group did not match any genes. NP_001095124.1:CXXC-type zinc finger protein 1 isoform 1 [Homo sapiens] ;NP_055408.2:CXXC-type zinc finger protein 1 isoform 2 [Homo sapiens] ;	0	0	0	0	0	0	0	0	0	0.00010817	0.00013684	0.00011842	1.4991	0.000854079	0.00237037	1.842	4.5366	0.026666	0	0	0	0	0	0	0	0	0	6	7	5	660	CXXC1
DHX16	NP_001157711.1	putative pre-mRNA-splicing factor ATP-dependent RNA helicase DHX16 isoform 2 [Homo sapiens]	0	0	0	0	0	0	0	0	0	7.277e-05	9.449e-05	7.967e-05	1.33449	0.0016317	0.00342466	1.842	4.2689	0.038577	0	0	0	0	0	0	0	0	0	6	7.18421	5	981	DHX16
GNL2	NP_001310552.1	0 genes:. 2 proteins in this group did not match any genes. NP_001310552.1:nucleolar GTP-binding protein 2 isoform 2 [Homo sapiens] ;NP_037417.1:nucleolar GTP-binding protein 2 isoform 1 [Homo sapiens] ;	0	0	0	0	0	0	0	0	0	7.446e-05	6.459e-05	0.00019564	1.46374	0.000919347	0.00240781	1.841	4.3075	0.036519	0	0	0	0	0	0	0	0	0	5	4	10	799	GNL2
EMD	NP_000108.1	emerin [Homo sapiens]	0	0	0.00056217	0	0	0	0.00069937	0	0	0.00023423	0.00076196	0.00030771	1.01797	0.00572308	0.00826667	1.84	5.5831	0.00469	0	0	2	0	0	0	3	0	0	5	15	5	254	EMD
NUP188	NP_056169.1	nucleoporin NUP188 homolog [Homo sapiens]	5.104e-05	0	0	0	0	0	0	3.825e-05	0	8.164e-05	5.902e-05	4.469e-05	0.877881	0.0113828	0.0146539	1.839	5.3682	0.007012	3	0	0	0	0	0	0	2	0	12	8	5	1749	NUP188
ILF3	NP_001131145.1	0 genes:. 5 proteins in this group did not match any genes. NP_001131145.1:interleukin enhancer-binding factor 3 isoform e [Homo sapiens] ;NP_004507.2:interleukin enhancer-binding factor 3 isoform b [Homo sapiens] ;NP_036350.2:interleukin enhancer-binding factor 3 isoform a [Homo sapiens] ;NP_060090.2:interleukin enhancer-binding factor 3 isoform d [Homo sapiens] ;NP_703194.1:interleukin enhancer…	0	0	0.00030338	0	0	0	0	0	0	6.741e-05	0.00029241	6.642e-05	0.933067	0.00864709	0.0116143	1.838	5.3937	0.006756	0	0	3	0	0	0	0	0	0	4	16	3	706	ILF3
RTEL1	NP_001269938.1	0 genes:. 3 proteins in this group did not match any genes. NP_001269938.1:regulator of telomere elongation helicase 1 isoform 3 [Homo sapiens] ;NP_057518.1:regulator of telomere elongation helicase 1 isoform 1 [Homo sapiens] ;NP_116575.3:regulator of telomere elongation helicase 1 isoform 2 [Homo sapiens] ;	0	0	0	0	0	0	0	0	0	6.407e-05	6.948e-05	4.81e-05	1.20535	0.00259953	0.00463894	1.838	4.2575	0.039104	0	0	0	0	0	0	0	0	0	7	7	4	1300	RTEL1
RPL13	NP_001230059.1	60S ribosomal protein L13 isoform 2 [Homo sapiens]	0.00015497	0	0	0.00021865	0	0	0	0	0	0.00092958	0	0.00024425	1.58157	0.000648951	0.00221656	1.837	4.6644	0.022253	1	0	0	1.5	0	0	0	0	0	15	0	3	192	RPL13
TUBGCP2	NP_001243546.1	0 genes:. 2 proteins in this group did not match any genes. NP_001243546.1:gamma-tubulin complex component 2 isoform 1 [Homo sapiens] ;NP_006650.1:gamma-tubulin complex component 2 isoform 2 [Homo sapiens] ;	0	0	0	0	0	0	0	0	0	0.00014074	4.162e-05	6.723e-05	1.33902	0.00158881	0.00336759	1.837	4.4694	0.029545	0	0	0	0	0	0	0	0	0	11	3	4	930	TUBGCP2
MAPKAP1	NP_001006618.1	0 genes:. 4 proteins in this group did not match any genes. NP_001006618.1:target of rapamycin complex 2 subunit MAPKAP1 isoform 1 [Homo sapiens] ;NP_001006619.1:target of rapamycin complex 2 subunit MAPKAP1 isoform 5 [Homo sapiens] ;NP_001006620.1:target of rapamycin complex 2 subunit MAPKAP1 isoform 3 [Homo sapiens] ;NP_077022.1:target of rapamycin complex 2 subunit MAPKAP1 isoform 2 [Homo sapi…	0	0	0	0	0	0	0	0	0	0.00013677	0.0001483	0.00020962	1.63333	0.000565035	0.00216361	1.835	4.521	0.027466	0	0	0	0	0	0	0	0	0	6	6	7	522	MAPKAP1
THOC5	NP_003669.4	THO complex subunit 5 homolog [Homo sapiens]	0	0	0	0	0	0	0	0	0	0.00012195	7.556e-05	0.00016021	1.49229	0.000861538	0.00237037	1.834	4.2862	0.037537	0	0	0	0	0	0	0	0	0	7	4	7	683	THOC5
GMPPB	NP_037466.2	0 genes:. 2 proteins in this group did not match any genes. NP_037466.2:mannose-1-phosphate guanyltransferase beta isoform 1 [Homo sapiens] ;NP_068806.1:mannose-1-phosphate guanyltransferase beta isoform 2 [Homo sapiens] ;	0	0	0	0	0	0	0	0	0	0.00021522	0.0003334	0	1.68196	0.00047366	0.00204563	1.832	4.593	0.024751	0	0	0	0	0	0	0	0	0	7	10	0	387	GMPPB
PCBP2	NP_001092090.1	poly(rC)-binding protein 2 isoform c [Homo sapiens]	8.989e-05	0	0.00043139	0.00016911	0	0	0.00017889	0.00040417	0.00030884	0.00048847	0.00022374	0.00046753	0.754234	0.0215627	0.0257815	1.83	5.4815	0.005696	1	0	2	2	0	0	1	4	1.5	13.5882	5.73984	9.9	331	PCBP2
PES1	NP_001230154.1	0 genes:. 3 proteins in this group did not match any genes. NP_001230154.1:pescadillo homolog isoform 2 [Homo sapiens] ;NP_001269257.1:pescadillo homolog isoform 3 [Homo sapiens] ;NP_055118.1:pescadillo homolog isoform 1 [Homo sapiens] ;	0	0	0	0	0	0	0	0	0	0.00012246	4.426e-05	0.00026813	1.57681	0.00065641	0.00222082	1.829	4.2966	0.037025	0	0	0	0	0	0	0	0	0	6	2	10	583	PES1
SENP3	NP_056485.2	sentrin-specific protease 3 [Homo sapiens]	0	0	0	0	0	0	0	0	0	0.00020729	0.00011239	0.00010893	1.57052	0.000680653	0.00225551	1.828	4.4538	0.029974	0	0	0	0	0	0	0	0	0	10	5	4	574	SENP3
PGAM5	NP_001164014.1	0 genes:. 2 proteins in this group did not match any genes. NP_001164014.1:serine/threonine-protein phosphatase PGAM5, mitochondrial isoform 1 [Homo sapiens] ;NP_001164015.1:serine/threonine-protein phosphatase PGAM5, mitochondrial isoform 2 [Homo sapiens] ;	0	0	0	0	0	0	0	0	0	0	0.00044645	0.00037862	1.86669	0.000272261	0.00182514	1.826	4.6121	0.024015	0	0	0	0	0	0	0	0	0	0	10	7	289	PGAM5
ARF4	NP_001651.1	ADP-ribosylation factor 4 [Homo sapiens]	0	0	0	0	0	0	0	0.00037161	0	0.00039662	0.00093185	0	1.66972	0.000492308	0.00204563	1.825	4.4257	0.031295	0	0	0	0	0	0	0	2	0	6	13	0	180	ARF4
EEF1G	NP_001395.1	elongation factor 1-gamma [Homo sapiens]	0	0	0.00065351	0.00064043	0	0	0.0004065	0.00107147	0.00155952	0.00111635	0.00050193	0.00125197	0.794562	0.0173221	0.0211474	1.823	10.1202	0	0	0	4	10	0	0	3	14	10	41	17	35	437	EEF1G
MAP2K3	NP_659731.1	dual specificity mitogen-activated protein kinase kinase 3 isoform B [Homo sapiens]	0	0	0	0	0	0	0	0	0	0.0003429	0.0002231	9.01e-05	1.7595	0.000369231	0.00192325	1.822	4.5663	0.025502	0	0	0	0	0	0	0	0	0	10	6	2	347	MAP2K3
GRWD1	NP_113673.3	glutamate-rich WD repeat-containing protein 1 [Homo sapiens]	0	0	0	0.0001255	0	0	0	0.00029996	0	0.0003735	8.679e-05	0.00035049	1.25135	0.00220792	0.00416169	1.818	5.3645	0.007011	0	0	0	2	0	0	0	4	0	14	3	10	446	GRWD1
CRTC2	NP_859066.1	CREB-regulated transcription coactivator 2 [Homo sapiens]	0	0	0	0	0	0	0	0	0	8.585e-05	0.0002048	4.511e-05	1.4651	0.000917483	0.00240781	1.817	4.2993	0.037026	0	0	0	0	0	0	0	0	0	5	11	2	693	CRTC2
HADHA	NP_000173.2	trifunctional enzyme subunit alpha, mitochondrial precursor [Homo sapiens]	0.00023397	0.00200325	0.00102929	0.00025676	0	0.00017272	0.00015521	0.00052601	0.00017864	0.0002963	0.00027056	0.00120874	0.175336	0.445428	0.457588	1.816	9.658	0	6	3	11	7	0	2	2	12	2	19	16	59	763	HADHA
LARP1	NP_056130.2	la-related protein 1 [Homo sapiens]	0	0	0	0	0	0	0	0	0	0.00011677	8.863e-05	0	1.26396	0.00209231	0.004	1.815	4.3136	0.036521	0	0	0	0	0	0	0	0	0	10	7	0	1019	LARP1
URB1	NP_055640.2	nucleolar pre-ribosomal-associated protein 1 [Homo sapiens]	0	0	0	0	0	0	0	0	0	5.763e-05	2.273e-05	2.065e-05	0.958973	0.00761026	0.0103842	1.814	4.2663	0.038576	0	0	0	0	0	0	0	0	0	11	4	3	2271	URB1
ATXN10	NP_037368.1	ataxin-10 isoform 1 [Homo sapiens]	0	0	0	0	0	0	0	0	0	0.0003507	8.149e-05	0	1.57762	0.000654546	0.00221801	1.813	4.558	0.025886	0	0	0	0	0	0	0	0	0	14	3	0	475	ATXN10
PSMC1	NP_002793.2	26S protease regulatory subunit 4 [Homo sapiens]	0	0	0.00097357	0.00012721	0	0	0	0.00022804	0	0.00021634	0.00043986	0.00039079	0.772127	0.0195226	0.0235391	1.811	6.3083	0.001073	0	0	6	2	0	0	0	3	0	8	15	11	440	PSMC1
RPS6	NP_001001.2	40S ribosomal protein S6 [Homo sapiens]	0	0	0.00114692	0	0	0	0	0	0	0.00043007	0.00051817	0.00031389	1.05256	0.00495664	0.00745059	1.811	4.8202	0.01758	0	0	4	0	0	0	0	0	0	9	10	5	249	RPS6
PSMA5	NP_001186703.1	0 genes:. 2 proteins in this group did not match any genes. NP_001186703.1:proteasome subunit alpha type-5 isoform 2 [Homo sapiens] ;NP_002781.2:proteasome subunit alpha type-5 isoform 1 [Homo sapiens] ;	0	0	0	0	0	0	0	0	0	0.00052016	0	0.00085419	2.11181	0.000132401	0.00158242	1.811	4.4216	0.031293	0	0	0	0	0	0	0	0	0	8	0	10	183	PSMA5
CACYBP	NP_001007215.1	0 genes:. 2 proteins in this group did not match any genes. NP_001007215.1:calcyclin-binding protein isoform 2 [Homo sapiens] ;NP_055227.1:calcyclin-binding protein isoform 1 [Homo sapiens] ;	0	0	0	0	0	0	0	0	0	0.00025727	0.00041846	0.00067597	2.10227	0.000134266	0.00158242	1.81	4.6685	0.021911	0	0	0	0	0	0	0	0	0	4	6	8	185	CACYBP
EIF3H	NP_003747.1	eukaryotic translation initiation factor 3 subunit H [Homo sapiens]	0	0	0	0	0	0	0	0	0	0.00033803	7.331e-05	0.00026645	1.77427	0.000352448	0.00191392	1.81	4.2814	0.038055	0	0	0	0	0	0	0	0	0	10	2	6	352	EIF3H
TRABD	NP_001307413.1	0 genes:. 3 proteins in this group did not match any genes. NP_001307413.1:traB domain-containing protein isoform a [Homo sapiens] ;NP_001307417.1:traB domain-containing protein isoform c [Homo sapiens] ;NP_079480.2:traB domain-containing protein isoform b [Homo sapiens] ;	0	0	0	0	0	0	0	0	0	0.0002505	0.00016977	0.00020568	1.73823	0.000393473	0.00192325	1.809	4.6263	0.023295	0	0	0	0	0	0	0	0	0	8	5	5	380	TRABD
EIF3G	NP_003746.2	eukaryotic translation initiation factor 3 subunit G [Homo sapiens]	0	0	0	0	0	0	0	0	0	0.00014873	0.0004032	0.00024425	1.84818	0.000290909	0.00182514	1.809	4.3659	0.034069	0	0	0	0	0	0	0	0	0	4	10	5	320	EIF3G
NUP93	NP_055484.3	nuclear pore complex protein Nup93 isoform 1 [Homo sapiens]	7.266e-05	0	0.00043587	0.0002392	0	0	0	0.00036753	0	0.00045038	0.00034659	7.635e-05	0.738322	0.0234816	0.0279202	1.808	7.6354	3.7e-05	2	0	5	7	0	0	0	9	0	31	22	4	819	NUP93
MAP7	NP_001185543.1	0 genes:. 3 proteins in this group did not match any genes. NP_001185543.1:ensconsin isoform 1 [Homo sapiens] ;NP_001185544.1:ensconsin isoform 5 [Homo sapiens] ;NP_003971.1:ensconsin isoform 3 [Homo sapiens] ;	0	0	0	0	0	0	0	0	0	6.173e-05	0.00013388	0.00012165	1.44087	0.000993939	0.00247907	1.808	4.5013	0.028284	0	0	0	0	0	0	0	0	0	4	8	6	771	MAP7
SSR1	NP_003135.2	translocon-associated protein subunit alpha isoform 1 precursor [Homo sapiens]	0	0	0	0	0	0	0	0	0	0.00033283	0.00018045	0.00032794	1.87378	0.000259208	0.0018052	1.807	4.3502	0.034548	0	0	0	0	0	0	0	0	0	8	4	6	286	SSR1
NUP160	NP_056046.1	nuclear pore complex protein Nup160 isoform 1 [Homo sapiens]	0	0	0	0	0	0	0	0	0	9.115e-05	5.391e-05	0	1.12093	0.00371842	0.00602417	1.806	4.3982	0.032196	0	0	0	0	0	0	0	0	0	11	6	0	1436	NUP160
CEP95	NP_612372.1	centrosomal protein of 95 kDa isoform 1 [Homo sapiens]	0	0	0	0	0	0	0	0	0	5.797e-05	9.429e-05	0.00015232	1.42347	0.00104242	0.00251519	1.806	4.2589	0.039105	0	0	0	0	0	0	0	0	0	4	6	8	821	CEP95
PRPF38A	NP_116253.2	pre-mRNA-splicing factor 38A [Homo sapiens]	0	0	0	0	0	0	0	0	0	0.00015255	0.00037219	0.00025051	1.83586	0.000294639	0.00182514	1.805	4.3522	0.034548	0	0	0	0	0	0	0	0	0	4	9	5	312	PRPF38A
MSI1	NP_002433.1	RNA-binding protein Musashi homolog 1 [Homo sapiens]	0	0	0	0	0	0	0	0	0	0.00022539	0.00014257	0.00030227	1.76917	0.000359907	0.00192325	1.803	4.3357	0.03503	0	0	0	0	0	0	0	0	0	6.85714	4	7	362	MSI1
FLNB	NP_001157789.1	filamin-B isoform 1 [Homo sapiens]	0	0	0	3.189e-05	0	0	0	0	0	3.221e-05	9.8e-06	7.718e-05	0.865403	0.0120615	0.0154	1.802	4.8274	0.017299	0	0	0	3	0	0	0	0	0	7.12727	2	13	2633	FLNB
POLR1B	NP_001131076.1	0 genes:. 4 proteins in this group did not match any genes. NP_001131076.1:DNA-directed RNA polymerase I subunit RPA2 isoform 2 [Homo sapiens] ;NP_001269701.1:DNA-directed RNA polymerase I subunit RPA2 isoform 3 [Homo sapiens] ;NP_001269708.1:DNA-directed RNA polymerase I subunit RPA2 isoform 6 [Homo sapiens] ;NP_061887.2:DNA-directed RNA polymerase I subunit RPA2 isoform 1 [Homo sapiens] ;	0	0	0	0	0	0	0	0	0	2.206e-05	0.00010762	0.00010141	1.30653	0.00176597	0.00356015	1.801	4.1228	0.046464	0	0	0	0	0	0	0	0	0	2	9	7	1079	POLR1B
FAF2	NP_055428.1	FAS-associated factor 2 [Homo sapiens]	0	0	0.00096264	0	0	0	0	0	0	0.00040108	0.00014497	0.00028102	0.788816	0.0178256	0.0216635	1.8	5.4682	0.005805	0	0	6	0	0	0	0	0	0	15	5	8	445	FAF2
DKC1	NP_001135935.1	0 genes:. 2 proteins in this group did not match any genes. NP_001135935.1:H/ACA ribonucleoprotein complex subunit 4 isoform 2 [Homo sapiens] ;NP_001354.1:H/ACA ribonucleoprotein complex subunit 4 isoform 1 [Homo sapiens] ;	0	0	0	0	0	0	0	0	0	0.00011688	0.00012674	0.00024569	1.62851	0.000576224	0.00216361	1.798	4.5094	0.027872	0	0	0	0	0	0	0	0	0	5	5	8	509	DKC1
BZW1	NP_001193997.1	0 genes:. 5 proteins in this group did not match any genes. NP_001193997.1:basic leucine zipper and W2 domain-containing protein 1 isoform 2 [Homo sapiens] ;NP_001193998.1:basic leucine zipper and W2 domain-containing protein 1 isoform 3 [Homo sapiens] ;NP_001308619.1:basic leucine zipper and W2 domain-containing protein 1 isoform 1 [Homo sapiens] ;NP_001308620.1:basic leucine zipper and W2 domai…	0	0	0	0	0	0	0	0	0	0.00010553	0.00014304	0.00031194	1.68871	0.000453147	0.002	1.796	4.1837	0.042949	0	0	0	0	0	0	0	0	0	4	5	9	451	BZW1
SUCLA2	NP_003841.1	succinyl-CoA ligase [ADP-forming] subunit beta, mitochondrial precursor [Homo sapiens]	0	0	0	0	0	0	0	0	0	0.00030839	0.00013934	0	1.59292	0.000632168	0.00221207	1.795	4.2574	0.039104	0	0	0	0	0	0	0	0	0	12	5	0	463	SUCLA2
LMNB1	NP_005564.1	lamin-B1 isoform 1 [Homo sapiens]	0	0	0.00024367	0.00033432	0	0.00146176	0	0	0	0.00032488	0.00041834	0.00058686	0.654289	0.0362275	0.0413121	1.794	7.3384	8.3e-05	0	0	2	7	0	13	0	0	0	16	19	22	586	LMNB1
CSNK1D	NP_620693.1	casein kinase I isoform delta isoform 2 [Homo sapiens]	0	0	0	0	0	0	0	0	0	8.728e-05	0.00027603	0.00022932	1.71363	0.000412121	0.00194286	1.794	4.5257	0.027063	0	0	0	0	0	0	0	0	0	3	8.75	6	409	CSNK1D
CCNT1	NP_001231.2	cyclin-T1 isoform a [Homo sapiens]	0	0	0	0	0	0	0	0	0	8.195e-05	0.0001244	0.00012919	1.46482	0.000917483	0.00240781	1.794	4.3564	0.034065	0	0	0	0	0	0	0	0	0	5	7	6	726	CCNT1
PTOV1	NP_001292037.1	prostate tumor-overexpressed gene 1 protein isoform 2 [Homo sapiens]	0	0	0	0	0	0	0	0	0	0.00038178	0	0.00020898	1.71483	0.000408392	0.00192951	1.793	4.4378	0.03085	0	0	0	0	0	0	0	0	0	12	0	5	374	PTOV1
RPS19	NP_001308413.1	40S ribosomal protein S19 isoform 1 [Homo sapiens]	0	0	0	0	0	0	0	0	0	0.00032824	0.00097881	0.00032341	2.19703	0.000100699	0.0014088	1.792	4.2263	0.040719	0	0	0	0	0	0	0	0	0	4	11	3	145	RPS19
CAMK2G	NP_001191421.1	calcium/calmodulin-dependent protein kinase type II subunit gamma isoform 7 [Homo sapiens]	0	0	0	0	0	0	0	0	0	0.0001766	0.00012926	0.00014501	1.59261	0.000632168	0.00221207	1.79	4.3434	0.035034	0	0	0	0	0	0	0	0	0	8	5.4	5	539	CAMK2G
RPRD2	NP_001284602.1	0 genes:. 3 proteins in this group did not match any genes. NP_001284602.1:regulation of nuclear pre-mRNA domain-containing protein 2 isoform 2 [Homo sapiens] ;NP_001284603.1:regulation of nuclear pre-mRNA domain-containing protein 2 isoform 3 [Homo sapiens] ;NP_056018.2:regulation of nuclear pre-mRNA domain-containing protein 2 isoform 1 [Homo sapiens] ;	0	0	0	0	0	0	0	0	0	5.096e-05	0.00011051	0.00010042	1.35936	0.00144149	0.00316479	1.788	4.468	0.029545	0	0	0	0	0	0	0	0	0	4	8	6	934	RPRD2
TUBB	NP_001280141.1	tubulin beta chain isoform a [Homo sapiens]	0.0072262	0.0260393	0.0152245	0.027872	0.0143392	0.00872335	0.0206735	0.0216528	0.0363865	0.0343641	0.033773	0.0141719	0.814448	0.0155506	0.0192143	1.787	54.7528	0	112.692	23.7143	98.9443	462.094	31	61.4286	162	300.399	247.733	1340.06	1214.54	420.667	464	TUBB
GIGYF2	NP_001096617.1	0 genes:. 3 proteins in this group did not match any genes. NP_001096617.1:PERQ amino acid-rich with GYF domain-containing protein 2 isoform a [Homo sapiens] ;NP_001096618.1:PERQ amino acid-rich with GYF domain-containing protein 2 isoform c [Homo sapiens] ;NP_056390.2:PERQ amino acid-rich with GYF domain-containing protein 2 isoform b [Homo sapiens] ;	0	0	0	0	0	0	0	5.067e-05	0	0.0001262	0	5.921e-05	1.01392	0.00582937	0.00835829	1.784	4.6511	0.022596	0	0	0	0	0	0	0	2	0	14	0	5	1320	GIGYF2
CCT8	NP_006576.2	T-complex protein 1 subunit theta isoform 1 [Homo sapiens]	0.00038006	0	0.0007817	0.000715	0	0	0	0	0	0.00019542	0.00040026	0.00111248	0.982903	0.00678042	0.00942579	1.782	8.2346	6e-06	7	0	6	14	0	0	0	0	0	9	17	39	548	CCT8
CXorf57	NP_001171711.1	0 genes:. 2 proteins in this group did not match any genes. NP_001171711.1:uncharacterized protein CXorf57 isoform 2 [Homo sapiens] ;NP_060485.4:uncharacterized protein CXorf57 isoform 1 [Homo sapiens] ;	0	0	0	0	0	0	0	0	0	3.139e-05	0.00020426	6.187e-05	1.41348	0.00108345	0.00257965	1.781	4.3094	0.03652	0	0	0	0	0	0	0	0	0	2	12	3	758	CXorf57
PHF8	NP_001171825.1	0 genes:. 2 proteins in this group did not match any genes. NP_001171825.1:histone lysine demethylase PHF8 isoform 1 [Homo sapiens] ;NP_055922.1:histone lysine demethylase PHF8 isoform 2 [Homo sapiens] ;	0	0	0	0	0	0	0	0	0	6.735e-05	0.00012172	2.949e-05	1.28305	0.00195618	0.00381454	1.778	4.547	0.026274	0	0	0	0	0	0	0	0	0	6	10	2	1060	PHF8
U2AF1	NP_006749.1	splicing factor U2AF 35 kDa subunit isoform a [Homo sapiens]	0	0	0	0	0	0	0	0	0	0.00039662	0	0.00052106	1.91637	0.000214452	0.00167273	1.777	3.913	0.059689	0	0	0	0	0	0	0	0	0	8	0	8	240	U2AF1
AQR	NP_055506.1	intron-binding protein aquarius [Homo sapiens]	0	0	0	0	0	0	0	0	0	6.41e-05	4.344e-05	4.211e-05	1.12411	0.00368671	0.00598637	1.776	4.2763	0.038054	0	0	0	0	0	0	0	0	0	8	5	4	1485	AQR
BAZ1A	NP_038476.2	0 genes:. 2 proteins in this group did not match any genes. NP_038476.2:bromodomain adjacent to zinc finger domain protein 1A isoform a [Homo sapiens] ;NP_872589.1:bromodomain adjacent to zinc finger domain protein 1A isoform b [Homo sapiens] ;	0	0	0	0	0	0	0	0	0	5.353e-05	1.658e-05	8.037e-05	1.12643	0.00365688	0.00594693	1.772	4.3275	0.035522	0	0	0	0	0	0	0	0	0	7	2	8	1556	BAZ1A
TNPO1	NP_002261.3	0 genes:. 2 proteins in this group did not match any genes. NP_002261.3:transportin-1 isoform 1 [Homo sapiens] ;NP_694858.1:transportin-1 isoform 2 [Homo sapiens] ;	0	0	0	0	0	0	0	0	0	6.625e-05	2.874e-05	0.00017407	1.3708	0.00133706	0.00299374	1.772	4.1495	0.044679	0	0	0	0	0	0	0	0	0	5	2	10	898	TNPO1
ACAD11	NP_115545.3	acyl-CoA dehydrogenase family member 11 [Homo sapiens]	0	0	0	0	0	0	0	0	0	0.00010678	0	0.00018037	1.40349	0.00111515	0.00260851	1.771	4.3314	0.035524	0	0	0	0	0	0	0	0	0	7	0	9	780	ACAD11
SAP30L	NP_001124534.1	histone deacetylase complex subunit SAP30L isoform 2 [Homo sapiens]	0	0	0	0	0	0	0	0	0	0.00020948	0.00122665	0	2.1338	0.000126807	0.00158242	1.769	4.068	0.049548	0	0	0	0	0	0	0	0	0	2.5	13.5	0	142	SAP30L
PSMD3	NP_002800.2	26S proteasome non-ATPase regulatory subunit 3 [Homo sapiens]	0	0	0	0.00015723	0	0	0	0.00056368	0	0.00015598	0.00021746	0.00061473	1.13375	0.00355245	0.00582569	1.768	6.3269	0.001025	0	0	0	3	0	0	0	9	0	7	9	21	534	PSMD3
ANAPC7	NP_001131136.1	0 genes:. 2 proteins in this group did not match any genes. NP_001131136.1:anaphase-promoting complex subunit 7 isoform b [Homo sapiens] ;NP_057322.2:anaphase-promoting complex subunit 7 isoform a [Homo sapiens] ;	0	0	0	0	0	0	0	0	0	0.00011079	9.611e-05	0.00023287	1.58172	0.000648951	0.00221656	1.768	4.2054	0.041823	0	0	0	0	0	0	0	0	0	5	4	8	537	ANAPC7
MCM8	NP_115874.3	0 genes:. 2 proteins in this group did not match any genes. NP_115874.3:DNA helicase MCM8 isoform 1 [Homo sapiens] ;NP_877954.1:DNA helicase MCM8 isoform 2 [Homo sapiens] ;	0	0	0	0	0	0	0	0	0	8.499e-05	0.00010752	7.444e-05	1.36746	0.00137063	0.00304979	1.768	4.0514	0.050825	0	0	0	0	0	0	0	0	0	6	7	4	840	MCM8
PYGL	NP_001157412.1	0 genes:. 2 proteins in this group did not match any genes. NP_001157412.1:glycogen phosphorylase, liver form isoform 2 [Homo sapiens] ;NP_002854.3:glycogen phosphorylase, liver form isoform 1 [Homo sapiens] ;	0	0	0	0	0	0	0	0	0	7.318e-05	9.522e-05	0.00011536	1.39336	0.00118228	0.00273276	1.767	4.3299	0.035523	0	0	0	0	0	0	0	0	0	5	6	6	813	PYGL
MTBP	NP_071328.2	mdm2-binding protein [Homo sapiens]	0	0	0	0	0	0	0	0	0	0.00011846	8.564e-05	5.188e-05	1.3497	0.0014993	0.00323867	1.767	4.3041	0.036517	0	0	0	0	0	0	0	0	0	9	6	3	904	MTBP
HNRNPA2B1	NP_002128.1	0 genes:. 2 proteins in this group did not match any genes. NP_002128.1:heterogeneous nuclear ribonucleoproteins A2/B1 isoform A2 [Homo sapiens] ;NP_112533.1:heterogeneous nuclear ribonucleoproteins A2/B1 isoform B1 [Homo sapiens] ;	0	0	0.0014656	0.00016415	0	0	0	0.00039232	0	0.00059319	0.00052972	0.0002292	0.678859	0.0320522	0.0369833	1.763	6.2506	0.001204	0	0	7	2	0	0	0	4	0	17	14	5	341	HNRNPA2B1
TUBA1A	NP_006000.2	tubulin alpha-1A chain isoform 1 [Homo sapiens]	0.00014294	0.00369034	0.00023746	0.0112	0.00207805	0.00584162	0.00610511	0.00079102	0.00414549	0.0128152	0.00368481	0.00010398	0.66148	0.0349557	0.0400385	1.761	26.1288	0	2.16667	3.26667	1.5	180.483	4.36667	39.9833	46.5	10.6667	27.4333	485.74	128.8	3	451	TUBA1A
NCL	NP_005372.2	nucleolin [Homo sapiens]	0.00192769	0	0.00120668	0.00023651	0	0.00018561	0.00033359	0.00089501	0	0.00098876	0.0016537	0.00061646	0.846501	0.013296	0.0167765	1.76	13.741	0	46	0	12	6	0	2	4	19	0	59	91	28	710	NCL
PPP2R2A	NP_001171062.1	serine/threonine-protein phosphatase 2A 55 kDa regulatory subunit B alpha isoform isoform 2 [Homo sapiens]	0	0	0	0	0	0	0	0	0	0.0001215	0.00031056	0	1.57749	0.000654546	0.00221801	1.76	4.2625	0.038573	0	0	0	0	0	0	0	0	0	4.66667	11	0	457	PPP2R2A
CDC45	NP_001171481.1	0 genes:. 3 proteins in this group did not match any genes. NP_001171481.1:cell division control protein 45 homolog isoform 1 [Homo sapiens] ;NP_001171482.1:cell division control protein 45 homolog isoform 3 [Homo sapiens] ;NP_003495.1:cell division control protein 45 homolog isoform 2 [Homo sapiens] ;	0	0	0	0	0	0	0	0	0	0.00019897	6.473e-05	0.00010456	1.50479	0.000835431	0.00237037	1.76	3.9551	0.056853	0	0	0	0	0	0	0	0	0	10	3	4	598	CDC45
CTBP1	NP_001012632.1	C-terminal-binding protein 1 isoform 2 [Homo sapiens]	0	0	0	0	0	0	0	0	0	0.00034577	0.0001203	0	1.61038	0.000596737	0.00216361	1.757	4.2728	0.038051	0	0	0	0	0	0	0	0	0	12.4667	4	0	429	CTBP1
CPSF6	NP_001287876.1	0 genes:. 2 proteins in this group did not match any genes. NP_001287876.1:cleavage and polyadenylation specificity factor subunit 6 isoform 2 [Homo sapiens] ;NP_008938.2:cleavage and polyadenylation specificity factor subunit 6 isoform 1 [Homo sapiens] ;	0	0	0	9.519e-05	0	0	0	0.00011376	0	0.00012142	0.0003072	0	1.10629	0.00387506	0.00619211	1.756	4.4998	0.028284	0	0	0	2	0	0	0	2	0	6	14	0	588	CPSF6
RPL22L1	NP_001093115.1	0 genes:. 2 proteins in this group did not match any genes. NP_001093115.1:60S ribosomal protein L22-like 1 isoform 1 [Homo sapiens] ;NP_001307380.1:60S ribosomal protein L22-like 1 isoform 2 [Homo sapiens] ;	0	0	0	0	0	0	0	0	0	0.00039012	0.00063455	0.0008969	2.28239	8.57809e-05	0.0014088	1.756	4.0646	0.050185	0	0	0	0	0	0	0	0	0	4	6	7	122	RPL22L1
BRD4	NP_490597.1	bromodomain-containing protein 4 isoform long [Homo sapiens]	0	0	0	0	0	0	0	0	0	0	0.00010421	5.739e-05	1.16519	0.00310303	0.00529515	1.755	4.1454	0.045271	0	0	0	0	0	0	0	0	0	0	11	5	1362	BRD4
YTHDC2	NP_073739.3	probable ATP-dependent RNA helicase YTHDC2 [Homo sapiens]	0	0	0	0	0	0	0	0	0	6.657e-05	3.609e-05	5.466e-05	1.14506	0.00339394	0.00563904	1.753	4.3738	0.033593	0	0	0	0	0	0	0	0	0	8	4	5	1430	YTHDC2
SGO2	NP_001153518.1	0 genes:. 2 proteins in this group did not match any genes. NP_001153518.1:shugoshin 2 isoform 3 [Homo sapiens] ;NP_689737.4:shugoshin 2 isoform 1 [Homo sapiens] ;	0	0	0	0	0	0	0	0	0	2.831e-05	0.00013302	0	1.16451	0.00310676	0.0052973	1.751	4.179	0.043522	0	0	0	0	0	0	0	0	0	3	13	0	1261	SGO2
EIF6	NP_852133.1	eukaryotic translation initiation factor 6 isoform a [Homo sapiens]	0	0	0	0	0	0	0	0	0	9.713e-05	0.00026332	0.00063803	1.95464	0.000203263	0.00167273	1.751	4.1149	0.04707	0	0	0	0	0	0	0	0	0	2	5	10	245	EIF6
CDK5RAP2	NP_001011649.1	0 genes:. 2 proteins in this group did not match any genes. NP_001011649.1:CDK5 regulatory subunit-associated protein 2 isoform b [Homo sapiens] ;NP_060719.4:CDK5 regulatory subunit-associated protein 2 isoform a [Homo sapiens] ;	0	0	0	0	0	0	0	0	0	2.624e-05	5.69e-05	4.309e-05	1.05272	0.00495664	0.00745059	1.749	4.2104	0.041824	0	0	0	0	0	0	0	0	0	4	8	5	1814	CDK5RAP2
ZNF512	NP_001258215.1	0 genes:. 2 proteins in this group did not match any genes. NP_001258215.1:zinc finger protein 512 isoform b [Homo sapiens] ;NP_115810.2:zinc finger protein 512 isoform a [Homo sapiens] ;	0	0	0	0	0	0	0	0	0	0.00011058	9.593e-05	0.00023244	1.58091	0.000648951	0.00221656	1.748	4.3179	0.036018	0	0	0	0	0	0	0	0	0	5	4	8	538	ZNF512
SPC24	NP_872319.1	kinetochore protein Spc24 isoform 1 [Homo sapiens]	0	0	0	0	0	0	0	0	0	0.0001208	0.00052396	0.00055544	2.04356	0.000162238	0.00167273	1.747	3.9516	0.056851	0	0	0	0	0	0	0	0	0	2	8	7	197	SPC24
CSE1L	NP_001307.2	exportin-2 isoform 1 [Homo sapiens]	6.128e-05	0	0.00110292	0.0003747	0	0	0	0.00020666	0	0.0006127	0.0001063	0.00030587	0.52915	0.0713137	0.0784854	1.743	8.5635	2e-06	2	0	15	13	0	0	0	6	0	50	8	19	971	CSE1L
RBM25	NP_067062.1	RNA-binding protein 25 [Homo sapiens]	0	0	0	0	0	0	0	0	0	0.00012703	9.183e-05	3.709e-05	1.34965	0.00150117	0.00323944	1.743	4.1992	0.042385	0	0	0	0	0	0	0	0	0	9	6	2	843	RBM25
SF3A3	NP_006793.1	splicing factor 3A subunit 3 isoform 1 [Homo sapiens]	0	0	0.00057002	0.00011172	0	0	0	0	0	0.00030875	0.00023178	9.36e-05	0.794764	0.0173035	0.0211367	1.74	5.0779	0.01159	0	0	4	2	0	0	0	0	0	13	9	3	501	SF3A3
PHF6	NP_115834.1	PHD finger protein 6 isoform 1 [Homo sapiens]	0	0	0	0	0	0	0	0	0	9.78e-05	0.00028279	0.00025696	1.74652	0.00038042	0.00192325	1.74	4.46	0.029542	0	0	0	0	0	0	0	0	0	3	8	6	365	PHF6
SMARCA5	NP_003592.3	SWI/SNF-related matrix-associated actin-dependent regulator of chromatin subfamily A member 5 [Homo sapiens]	0	0	0	0	0	0	0	0	0	7.54e-05	4.906e-05	8.585e-05	1.26687	0.00206993	0.00396783	1.74	3.7565	0.071192	0	0	0	0	0	0	0	0	0	6.66667	4	5.77778	1052	SMARCA5
XPO1	NP_003391.1	exportin-1 [Homo sapiens]	0	0	0.00133325	0.00023518	0	0	0	0.0002186	0	0.00068881	7.228e-05	0.00016055	0.402561	0.13873	0.149086	1.739	9.3199	0	0	0	20	9	0	0	0	7	0	62	6	11	1071	XPO1
RHOT2	NP_620124.1	mitochondrial Rho GTPase 2 [Homo sapiens]	0	0	0.00046211	0	0	0	0	0	0	0.00017328	0.00012527	0.00017706	0.795569	0.0172289	0.0210575	1.739	4.7867	0.018444	0	0	4	0	0	0	0	0	0	9	6	7	618	RHOT2
AGAP1	NP_001032208.1	arf-GAP with GTPase, ANK repeat and PH domain-containing protein 1 isoform 1 [Homo sapiens]	0	0	0	0	0	0	0	0	0	8.33e-05	7.528e-05	0.00010944	1.36915	0.00135571	0.00302287	1.739	4.3454	0.035034	0	0	0	0	0	0	0	0	0	6	5	6	857	AGAP1
ERF	NP_001299585.1	0 genes:. 2 proteins in this group did not match any genes. NP_001299585.1:ETS domain-containing transcription factor ERF isoform 2 [Homo sapiens] ;NP_006485.2:ETS domain-containing transcription factor ERF isoform 1 [Homo sapiens] ;	0	0	0	0	0	0	0	0	0	0.0002264	0.00013639	9.914e-05	1.60322	0.000604196	0.00216361	1.739	4.3017	0.037027	0	0	0	0	0	0	0	0	0	9	5	3	473	ERF
WDR82	NP_079498.2	WD repeat-containing protein 82 [Homo sapiens]	0	0	0.0004562	0	0	0	0	0	0	0.00011404	0.00032978	0.00034959	1.198	0.00267785	0.00471534	1.739	4.297	0.037025	0	0	2	0	0	0	0	0	0	3	8	7	313	WDR82
TRMT112	NP_001273011.1	0 genes:. 3 proteins in this group did not match any genes. NP_001273011.1:multifunctional methyltransferase subunit TRM112-like protein isoform 2 [Homo sapiens] ;NP_001273013.1:multifunctional methyltransferase subunit TRM112-like protein isoform 3 [Homo sapiens] ;NP_057488.1:multifunctional methyltransferase subunit TRM112-like protein isoform 1 [Homo sapiens] ;	0	0	0	0	0	0	0	0	0	0.0008924	0.00021504	0.00065132	2.23611	9.51049e-05	0.0014088	1.738	4.0478	0.050823	0	0	0	0	0	0	0	0	0	9	2	5	120	TRMT112
UBR4	NP_065816.2	E3 ubiquitin-protein ligase UBR4 [Homo sapiens]	0	0	0	0	0	0	0	0	0	1.148e-05	9.96e-06	2.413e-05	0.619708	0.0436494	0.0493039	1.738	4.0452	0.050821	0	0	0	0	0	0	0	0	0	5	4	8	5183	UBR4
YWHAE	NP_006752.1	14-3-3 protein epsilon [Homo sapiens]	0.00163352	0	0.00419973	0.00263407	0	0	0	0	0	0.00155256	0.00161914	0.00284153	1.0139	0.00582937	0.00835829	1.736	11.3986	0	14	0	15	24	0	0	0	0	0	33.2727	32	46.3538	255	YWHAE
CCDC88A	NP_001129069.1	0 genes:. 2 proteins in this group did not match any genes. NP_001129069.1:girdin isoform 1 [Homo sapiens] ;NP_001241872.1:girdin isoform 3 [Homo sapiens] ;	0	0	0	0	0	0	0	0	0	4.454e-05	5.52e-05	1.672e-05	1.01888	0.00568765	0.00823768	1.736	3.9544	0.056853	0	0	0	0	0	0	0	0	0	7	8	2	1870	CCDC88A
DDX3X	NP_001180345.1	ATP-dependent RNA helicase DDX3X isoform 2 [Homo sapiens]	0	0	0.00032403	0.00025404	0	0	0	0.0003896	0	0.00027182	0.00036502	0.00021284	0.814335	0.0155618	0.019217	1.735	6.328	0.001025	0	0	3	6	0	0	0	7.7	0	15.1	18.7	9	661	DDX3X
SRSF9	NP_003760.1	serine/arginine-rich splicing factor 9 [Homo sapiens]	0	0	0	0	0	0	0	0	0	0.00052644	0.00035029	0	1.89497	0.000234965	0.00173793	1.735	4.1946	0.042384	0	0	0	0	0	0	0	0	0	9.77778	6	0	221	SRSF9
SMARCD2	NP_001091896.1	SWI/SNF-related matrix-associated actin-dependent regulator of chromatin subfamily D member 2 [Homo sapiens]	0	0	0	0	0	0	0	0	0	0.00015125	0.00021206	4.906e-05	1.55372	0.000714219	0.00225551	1.735	4.1163	0.04707	0	0	0	0	0	0	0	0	0	6.75	8.72727	1.66667	531	SMARCD2
MYH10	NP_001243024.1	myosin-10 isoform 3 [Homo sapiens]	0	0	0	0.00059494	0	0	0	0	0	0.00020194	0.0002613	0.00016579	0.86947	0.0118434	0.0151666	1.733	10.3242	0	0	0	0	42.1967	0	0	0	0	0	33.6889	40.2	21.0526	1985	MYH10
RPS26	NP_001020.2	40S ribosomal protein S26 [Homo sapiens]	0	0	0.00124166	0	0	0	0	0	0	0.00072427	0.00100976	0.00027186	1.4357	0.00100699	0.00248848	1.732	4.6093	0.024014	0	0	2	0	0	0	0	0	0	7	9	2	115	RPS26
LARP4B	NP_055970.1	la-related protein 4B [Homo sapiens]	0	0	0	0	0	0	0	0	0	8.061e-05	0.00013986	8.472e-05	1.42432	0.00104242	0.00251519	1.732	3.8415	0.064886	0	0	0	0	0	0	0	0	0	5	8	4	738	LARP4B
TCEB2	NP_009039.1	transcription elongation factor B polypeptide 2 isoform a [Homo sapiens]	0	0	0	0	0	0	0	0.00056687	0	0.00040335	0.00098409	0.00066236	1.84319	0.000292774	0.00182514	1.731	4.2268	0.040719	0	0	0	0	0	0	0	2	0	4	9	5	118	TCEB2
PTCD3	NP_060422.4	pentatricopeptide repeat domain-containing protein 3, mitochondrial precursor [Homo sapiens]	0	0	0	0	0	0	0	9.708e-05	0	0.00015543	5.618e-05	0.00015881	1.23791	0.00230117	0.00427706	1.73	4.4136	0.031744	0	0	0	0	0	0	0	2	0	9	3	7	689	PTCD3
WDR7	NP_056100.2	0 genes:. 2 proteins in this group did not match any genes. NP_056100.2:WD repeat-containing protein 7 isoform 1 [Homo sapiens] ;NP_443066.2:WD repeat-containing protein 7 isoform 2 [Homo sapiens] ;	0	0	0	0	0	0	0	0	0	7.187e-05	5.196e-05	0	1.05623	0.00488205	0.00735393	1.729	4.0736	0.04955	0	0	0	0	0	0	0	0	0	9	6	0	1490	WDR7
SBF1	NP_002963.2	myotubularin-related protein 5 [Homo sapiens]	0	0	0	0	0	0	0	0	0	1.257e-05	4.771e-05	5.78e-05	1.02469	0.00556457	0.00810319	1.726	4.0259	0.052121	0	0	0	0	0	0	0	0	0	2	7	7	1893	SBF1
CBWD3	NP_001278750.1	0 genes:. 4 proteins in this group did not match any genes. NP_001278750.1:COBW domain-containing protein 3 isoform 2 [Homo sapiens] ;NP_060961.3:COBW domain-containing protein 1 isoform 1 [Homo sapiens] ;NP_742000.1:COBW domain-containing protein 2 [Homo sapiens] ;NP_958861.2:COBW domain-containing protein 3 isoform 1 [Homo sapiens] ;	0	0	0	0	0	0	0	0	0	0.00025384	0.00013763	0.00016674	1.68688	0.000453147	0.002	1.723	3.7873	0.06878	0	0	0	0	0	0	0	0	0	8	4	4	375	CBWD3
AP1B1	NP_001118.3	AP-1 complex subunit beta-1 isoform a [Homo sapiens]	0	0	0	0	0	0	0	0	0	0.00014043	3.496e-05	4.942e-05	1.29492	0.00186294	0.00368975	1.719	4.2371	0.040176	0	0	0	0	0	0	0	0	0	11.2	2.57143	3	949	AP1B1
MRPS22	NP_064576.1	28S ribosomal protein S22, mitochondrial [Homo sapiens]	0	0	0	0	0	0	0	0	0	9.916e-05	0.00014336	0.00039079	1.7435	0.000386014	0.00192325	1.719	4.1186	0.046462	0	0	0	0	0	0	0	0	0	3	4	9	360	MRPS22
COX11	NP_004366.1	cytochrome c oxidase assembly protein COX11, mitochondrial isoform 1 [Homo sapiens]	0	0	0	0	0	0	0	0	0	0.00043111	0.00023374	0	1.76787	0.000363636	0.00192325	1.719	4.0544	0.050825	0	0	0	0	0	0	0	0	0	10	5	0	276	COX11
CLTC	NP_004850.1	clathrin heavy chain 1 isoform 1 [Homo sapiens]	0.00122566	0.0012167	0.00196071	0.00050126	0	0.00027537	0.00024746	0.00059902	0.0003255	0.0009661	0.00070868	0.00136253	0.443698	0.112082	0.121422	1.714	19.2361	0	69	4	46	30	0	7	7	30	8	136	92	146	1675	CLTC
YBX1	NP_004550.2	nuclease-sensitive element-binding protein 1 [Homo sapiens]	0.00055099	0	0.00066107	0	0	0.00040674	0	0	0	0.00057629	0.00049645	9.649e-05	0.721354	0.025613	0.0302533	1.713	5.4627	0.005918	6	0	3	0	0	2	0	0	0	15.6923	12.4667	2	324	YBX1
JPH1	NP_065698.1	junctophilin-1 [Homo sapiens]	0	0	0	0	0	0	0	0	0	5.4e-05	0.00011712	0.00018919	1.49539	0.000857809	0.00237037	1.713	3.9543	0.056853	0	0	0	0	0	0	0	0	0	3	6	8	661	JPH1
DAP3	NP_001186779.1	0 genes:. 3 proteins in this group did not match any genes. NP_001186779.1:28S ribosomal protein S29, mitochondrial isoform 2 [Homo sapiens] ;NP_001186780.1:28S ribosomal protein S29, mitochondrial isoform 3 [Homo sapiens] ;NP_387506.1:28S ribosomal protein S29, mitochondrial isoform 1 [Homo sapiens] ;	0	0	0	0	0	0	0	0	0	9.807e-05	0.00024813	0.00025767	1.72206	0.000400932	0.00192394	1.713	3.885	0.06188	0	0	0	0	0	0	0	0	0	3	7	6	364	DAP3
SNX9	NP_057308.1	sorting nexin-9 [Homo sapiens]	0	0	0	0	0	0	0	0	0	0.00019998	4.337e-05	0.00010509	1.481	0.000878322	0.00237037	1.712	3.8482	0.064123	0	0	0	0	0	0	0	0	0	10	2	4	595	SNX9
USP22	NP_056091.1	ubiquitin carboxyl-terminal hydrolase 22 [Homo sapiens]	0	0	0	0	0	0	0	0	0	0.00013598	0.00019661	5.955e-05	1.53191	0.000760839	0.00232479	1.711	4.1391	0.045267	0	0	0	0	0	0	0	0	0	6	8	2	525	USP22
MRPS18B	NP_054765.1	28S ribosomal protein S18b, mitochondrial [Homo sapiens]	0	0	0	0	0	0	0	0	0	0.00036895	0.00015003	0.00030294	1.86296	0.000274126	0.00182514	1.71	4.1064	0.047682	0	0	0	0	0	0	0	0	0	8	3	5	258	MRPS18B
XPC	NP_004619.3	DNA repair protein complementing XP-C cells [Homo sapiens]	0	0	0	0	0	0	0	0	0	8.861e-05	8.236e-05	6.652e-05	1.31804	0.00171189	0.00352399	1.708	4.3641	0.034069	0	0	0	0	0	0	0	0	0	7	6	4	940	XPC
ICMT	NP_036537.1	protein-S-isoprenylcysteine O-methyltransferase [Homo sapiens]	0	0	0.00050279	0	0	0	0	0	0	0.00058655	0	0.00022016	1.16585	0.00308625	0.00528332	1.707	4.3366	0.035031	0	0	2	0	0	0	0	0	0	14	0	4	284	ICMT
KPNA3	NP_002258.2	importin subunit alpha-4 [Homo sapiens]	0	0	0	0	0	0	0	0	0	0.00018271	4.953e-05	0.00018002	1.5536	0.000714219	0.00225551	1.707	4.187	0.042951	0	0	0	0	0	0	0	0	0	8	2	6	521	KPNA3
MED1	NP_004765.2	mediator of RNA polymerase II transcription subunit 1 [Homo sapiens]	0	0	0	0	0	0	0	0	0	5.268e-05	6.529e-05	0	1.03644	0.00528112	0.00780165	1.707	3.9495	0.057555	0	0	0	0	0	0	0	0	0	7	8	0	1581	MED1
SRP68	NP_001247431.1	0 genes:. 2 proteins in this group did not match any genes. NP_001247431.1:signal recognition particle subunit SRP68 isoform 2 [Homo sapiens] ;NP_055045.2:signal recognition particle subunit SRP68 isoform 1 [Homo sapiens] ;	0	0	0.00024243	0	0	0	0	0	0	0.00016161	8.762e-05	0.00015924	1.00329	0.00616317	0.00876658	1.706	4.2289	0.04072	0	0	2	0	0	0	0	0	0	8	4	6	589	SRP68
ERAL1	NP_001304915.1	GTPase Era, mitochondrial isoform 3 [Homo sapiens]	0	0	0	0	0	0	0	0	0	0.00023528	0.00021869	0.00013247	1.70892	0.00042704	0.00196581	1.706	4.0371	0.051469	0	0	0	0	0	0	0	0	0	7	6	3	354	ERAL1
PSMD6	NP_055629.1	26S proteasome non-ATPase regulatory subunit 6 isoform 2 [Homo sapiens]	0	0	0	0	0	0	0	0	0	0.00012235	6.634e-05	0.00040184	1.71204	0.000413986	0.00194311	1.706	3.7884	0.068781	0	0	0	0	0	0	0	0	0	4	2	10	389	PSMD6
PKN2	NP_001307636.1	0 genes:. 4 proteins in this group did not match any genes. NP_001307636.1:serine/threonine-protein kinase N2 isoform 2 [Homo sapiens] ;NP_001307637.1:serine/threonine-protein kinase N2 isoform 3 [Homo sapiens] ;NP_001307638.1:serine/threonine-protein kinase N2 isoform 4 [Homo sapiens] ;NP_006247.1:serine/threonine-protein kinase N2 isoform 1 [Homo sapiens] ;	0	0	0	0	0	0	0	0	0	6.356e-05	8.271e-05	8.35e-05	1.30411	0.00178462	0.00358763	1.705	3.9974	0.054114	0	0	0	0	0	0	0	0	0	5	6	5	936	PKN2
RAD17	NP_579917.1	0 genes:. 3 proteins in this group did not match any genes. NP_579917.1:cell cycle checkpoint protein RAD17 isoform 2 [Homo sapiens] ;NP_579919.1:cell cycle checkpoint protein RAD17 isoform 4 [Homo sapiens] ;NP_579922.1:cell cycle checkpoint protein RAD17 isoform 1 [Homo sapiens] ;	0	0	0	0	0	0	0	0	0	0.00013978	0.00011368	4.591e-05	1.41612	0.00107226	0.00256983	1.703	3.7924	0.068782	0	0	0	0	0	0	0	0	0	8	6	2	681	RAD17
TRMT1L	NP_001189352.1	0 genes:. 2 proteins in this group did not match any genes. NP_001189352.1:TRMT1-like protein isoform 2 [Homo sapiens] ;NP_112196.3:TRMT1-like protein isoform 1 [Homo sapiens] ;	0	0	0	0	0	0	0	0	0	0.00018559	0.00011181	5.418e-05	1.48485	0.000876457	0.00237037	1.703	3.7862	0.068779	0	0	0	0	0	0	0	0	0	9	5	2	577	TRMT1L
BTAF1	NP_003963.1	TATA-binding protein-associated factor 172 [Homo sapiens]	0	0	0	0	0	0	0	0	0	4.505e-05	4.885e-05	1.691e-05	0.997969	0.00632354	0.00891782	1.702	4.1534	0.044681	0	0	0	0	0	0	0	0	0	7	7	2	1849	BTAF1
RPS3	NP_001243731.1	40S ribosomal protein S3 isoform 1 [Homo sapiens]	0.00097954	0	0.00293809	0.00161242	0	0	0.00048735	0.00096344	0.00056092	0.00122414	0.00180529	0.00167253	0.813376	0.0156513	0.0192942	1.701	9.1552	0	8	0	10	14	0	0	2	7	2	25	34	26	243	RPS3
ZKSCAN8	NP_006289.2	zinc finger protein with KRAB and SCAN domains 8 isoform 1 [Homo sapiens]	0	0	0	0	0	0	0	0	0	6.176e-05	8.929e-05	0.0002434	1.53446	0.00075338	0.00231519	1.701	4.1191	0.046462	0	0	0	0	0	0	0	0	0	3	4	9	578	ZKSCAN8
RBM14	NP_006319.1	RNA-binding protein 14 isoform 1 [Homo sapiens]	0	0	0	0	0	0	0	0	0	3.557e-05	0.00019286	9.346e-05	1.44705	0.000973427	0.00245936	1.701	3.8547	0.064126	0	0	0	0	0	0	0	0	0	2	10	4	669	RBM14
CHID1	NP_001136149.1	0 genes:. 2 proteins in this group did not match any genes. NP_001136149.1:chitinase domain-containing protein 1 isoform c precursor [Homo sapiens] ;NP_076436.3:chitinase domain-containing protein 1 isoform a precursor [Homo sapiens] ;	0	0	0	0.00023194	0	0	0	0	0	0	7.128e-05	0.00073409	1.47849	0.000882051	0.00237037	1.699	4.4849	0.028698	0	0	0	3	0	0	0	0	0	0	2	17	362	CHID1
UTP15	NP_115551.2	U3 small nucleolar RNA-associated protein 15 homolog isoform 1 [Homo sapiens]	0	0	0	0	0	0	0	0	0	0.00025267	7.472e-05	6.035e-05	1.52703	0.000779487	0.00234502	1.698	4.1786	0.043522	0	0	0	0	0	0	0	0	0	11	3	2	518	UTP15
NDUFB10	NP_004539.1	NADH dehydrogenase [ubiquinone] 1 beta subcomplex subunit 10 [Homo sapiens]	0	0	0	0	0	0	0	0	0	0.00034589	0.00030006	0.00063617	2.07604	0.000152914	0.00167273	1.695	3.9822	0.054787	0	0	0	0	0	0	0	0	0	5	4	7	172	NDUFB10
NOC3L	NP_071896.8	nucleolar complex protein 3 homolog [Homo sapiens]	0	0	0	0	0	0	0	0	0	0.00013386	9.677e-05	0	1.31196	0.00174359	0.00354502	1.69	3.7847	0.068778	0	0	0	0	0	0	0	0	0	9	6	0	800	NOC3L
EHMT1	NP_079033.4	histone-lysine N-methyltransferase EHMT1 isoform 1 [Homo sapiens]	0	0	0	0	0	0	0	0	0	6.417e-05	5.964e-05	3.613e-05	1.15199	0.00329324	0.00552187	1.689	4.0433	0.051472	0	0	0	0	0	0	0	0	0	7	6	3	1298	EHMT1
DGKE	NP_003638.1	diacylglycerol kinase epsilon [Homo sapiens]	0	0	0	0	0	0	0	0	0	0.00018887	4.551e-05	0.00013785	1.50941	0.000818648	0.00237037	1.688	3.9542	0.056853	0	0	0	0	0	0	0	0	0	9	2	5	567	DGKE
ABHD14B	NP_116139.1	protein ABHD14B isoform 1 [Homo sapiens]	0	0	0	0	0	0	0	0	0	0.00033996	0.00055296	0	1.90353	0.000231235	0.00173427	1.684	3.8641	0.063371	0	0	0	0	0	0	0	0	0	6	9	0	210	ABHD14B
CNOT1	NP_057368.3	CCR4-NOT transcription complex subunit 1 isoform a [Homo sapiens]	0	0	0	0	0	0	0	2.815e-05	0	5.008e-05	2.715e-05	1.974e-05	0.784971	0.0182042	0.0220735	1.681	4.119	0.046462	0	0	0	0	0	0	0	2	0	10	5	3	2376	CNOT1
ZNF638	NP_055312.2	zinc finger protein 638 isoform 1 [Homo sapiens]	0	0	0	0	0	0	0	0	0	1.203e-05	2.609e-05	7.903e-05	1.02137	0.00562984	0.00818428	1.681	3.6878	0.077037	0	0	0	0	0	0	0	0	0	2	4	10	1978	ZNF638
WNK1	NP_001171914.1	0 genes:. 4 proteins in this group did not match any genes. NP_001171914.1:serine/threonine-protein kinase WNK1 isoform 4 [Homo sapiens] ;NP_055638.2:serine/threonine-protein kinase WNK1 isoform 2 [Homo sapiens] ;NP_061852.3:serine/threonine-protein kinase WNK1 isoform 1 [Homo sapiens] ;NP_998820.3:serine/threonine-protein kinase WNK1 isoform 3 [Homo sapiens] ;	0	0	0	0	0	0	0	0	0	4.504e-05	1.953e-05	1.183e-05	0.840822	0.013669	0.0171663	1.678	4.0126	0.053446	0	0	0	0	0	0	0	0	0	10	4	2	2642	WNK1
USP16	NP_001001992.1	0 genes:. 2 proteins in this group did not match any genes. NP_001001992.1:ubiquitin carboxyl-terminal hydrolase 16 isoform b [Homo sapiens] ;NP_006438.1:ubiquitin carboxyl-terminal hydrolase 16 isoform a [Homo sapiens] ;	0	0	0	0	0	0	0	0	0	0	3.139e-05	0.0002282	1.36123	0.00142657	0.00314815	1.678	3.8525	0.064125	0	0	0	0	0	0	0	0	0	0	2	12	822	USP16
FBXL12	NP_001303865.1	0 genes:. 3 proteins in this group did not match any genes. NP_001303865.1:F-box/LRR-repeat protein 12 isoform b [Homo sapiens] ;NP_001303871.1:F-box/LRR-repeat protein 12 isoform c [Homo sapiens] ;NP_060173.1:F-box/LRR-repeat protein 12 isoform a [Homo sapiens] ;	0	0	0	0	0	0	0	0	0	0.00032488	0	0.00037345	1.79013	0.000333799	0.00186945	1.676	4.2166	0.041269	0	0	0	0	0	0	0	0	0	8	0	7	293	FBXL12
BAHCC1	NP_001278253.1	BAH and coiled-coil domain-containing protein 1 [Homo sapiens]	0	0	0	0	0	0	0	0	0	4.058e-05	1.467e-05	1.777e-05	0.821588	0.0150042	0.0185927	1.676	3.8257	0.066427	0	0	0	0	0	0	0	0	0	9	3	3	2639	BAHCC1
VCP	NP_009057.1	transitional endoplasmic reticulum ATPase [Homo sapiens]	7.383e-05	0	0.00035432	0.00048613	0	0	0	0.00016598	0	0.00010334	0.00025613	0.00054304	0.792055	0.0175385	0.021375	1.674	7.3544	8.1e-05	2	0	4	14	0	0	0	4	0	7	16	28	806	VCP
WDR5	NP_438172.1	WD repeat-containing protein 5 [Homo sapiens]	0	0	0	0	0	0	0	0	0	0	0.00034767	0.00028081	1.74253	0.000387879	0.00192325	1.674	3.8833	0.06188	0	0	0	0	0	0	0	0	0	0	9	6	334	WDR5
CPSF1	NP_037423.2	cleavage and polyadenylation specificity factor subunit 1 [Homo sapiens]	0	0.00070616	0.00024739	3.879e-05	0	0	0	4.636e-05	0	0.00012369	4.471e-05	8.666e-05	-0.252136	0.358788	0.372327	1.673	5.171	0.009902	0	2	5	2	0	0	0	2	0	15	5	8	1443	CPSF1
NOP9	NP_777573.1	nucleolar protein 9 isoform 1 [Homo sapiens]	0	0	0	0	0	0	0	0	0	0.00011225	6.086e-05	0.00017205	1.47694	0.000885781	0.00237037	1.673	3.9109	0.059687	0	0	0	0	0	0	0	0	0	6	3	7	636	NOP9
PIH1D1	NP_060386.1	PIH1 domain-containing protein 1 [Homo sapiens]	0	0	0	0	0	0	0	0	0	0.00024618	8.898e-05	0.00043122	1.83054	0.000296503	0.00182514	1.67	4.0553	0.050181	0	0	0	0	0	0	0	0	0	6	2	8	290	PIH1D1
KIF1B	NP_904325.2	kinesin-like protein KIF1B isoform alpha [Homo sapiens]	0	0	0	0	0	0	0	0	0	2.064e-05	8.952e-05	8.134e-05	1.22751	0.00239254	0.00437447	1.67	3.9289	0.058973	0	0	0	0	0	0	0	0	0	2	8	6	1153	KIF1B
MRPS35	NP_068593.2	28S ribosomal protein S35, mitochondrial isoform 1 precursor [Homo sapiens]	0	0	0	0	0	0	0	0	0	0.00014735	0.00019973	0.00033877	1.77965	0.000343123	0.00188718	1.668	4.132	0.045864	0	0	0	0	0	0	0	0	0	4	5	7	323	MRPS35
IPO11	NP_001128251.1	0 genes:. 2 proteins in this group did not match any genes. NP_001128251.1:importin-11 isoform 1 [Homo sapiens] ;NP_057422.3:importin-11 isoform 2 [Homo sapiens] ;	0	0	0	0	0	0	0	6.59e-05	0	0.00012895	6.356e-05	0	0.977209	0.00700606	0.00968923	1.668	4.0298	0.052123	0	0	0	0	0	0	0	2	0	11	5	0	1015	IPO11
RNASEH2A	NP_006388.2	ribonuclease H2 subunit A [Homo sapiens]	0	0	0	0	0	0	0	0	0	0.00015918	0.00034522	0.00020912	1.79771	0.000320746	0.00185946	1.666	4.0035	0.053442	0	0	0	0	0	0	0	0	0	4	8	4	299	RNASEH2A
POLDIP3	NP_835237.1	polymerase delta-interacting protein 3 isoform 2 [Homo sapiens]	0	0	0	0	0	0	0	0	0	0.00012142	0.00032915	0	1.59567	0.000632168	0.00221207	1.661	3.8129	0.067206	0	0	0	0	0	0	0	0	0	4	10	0	392	POLDIP3
SMN2	NP_059107.1	0 genes:. 2 proteins in this group did not match any genes. NP_059107.1:survival motor neuron protein isoform d [Homo sapiens] ;NP_075013.1:survival motor neuron protein isoform a [Homo sapiens] ;	0	0	0	0	0	0	0	0	0	0.00016189	0.00021943	0.00031901	1.78918	0.000333799	0.00186945	1.66	3.766	0.070381	0	0	0	0	0	0	0	0	0	4	5	6	294	SMN2
TTF2	NP_003585.3	transcription termination factor 2 [Homo sapiens]	0	0	0	0	0	0	0	0	0	9.216e-05	5.552e-05	2.69e-05	1.1887	0.00277482	0.00484296	1.659	3.9637	0.056158	0	0	0	0	0	0	0	0	0	9	5	2	1162	TTF2
LPCAT1	NP_079106.3	lysophosphatidylcholine acyltransferase 1 [Homo sapiens]	0	0	0	0	0	0	0	0	0	0.00017826	9.665e-05	8.782e-05	1.49827	0.000854079	0.00237037	1.658	3.7148	0.074493	0	0	0	0	0	0	0	0	0	8	4	3	534	LPCAT1
TOP2A	NP_001058.2	DNA topoisomerase 2-alpha [Homo sapiens]	0	0	0	0	0	0	0	0	0	3.674e-05	2.528e-05	8.04e-05	1.10335	0.00392168	0.00624963	1.657	3.9204	0.058968	0	0	0	0	0	0	0	0	0	4.72727	3	7.875	1531	TOP2A
MRPS5	NP_001308924.1	0 genes:. 2 proteins in this group did not match any genes. NP_001308924.1:28S ribosomal protein S5, mitochondrial isoform b [Homo sapiens] ;NP_114108.1:28S ribosomal protein S5, mitochondrial isoform a [Homo sapiens] ;	0	0	0	0	0	0	0	0	0	0.0002034	0.0001838	0.00017814	1.69254	0.000445688	0.00198753	1.655	3.7722	0.070384	0	0	0	0	0	0	0	0	0	6	5	4	351	MRPS5
GNL3	NP_055181.3	0 genes:. 2 proteins in this group did not match any genes. NP_055181.3:guanine nucleotide-binding protein-like 3 isoform 1 [Homo sapiens] ;NP_996562.1:guanine nucleotide-binding protein-like 3 isoform 2 [Homo sapiens] ;	0	0	0	0	0	0	0	0	0	0.00010837	0.00018801	5.695e-05	1.48698	0.000868998	0.00237037	1.653	3.8829	0.06188	0	0	0	0	0	0	0	0	0	5	8	2	549	GNL3
HPRT1	NP_000185.1	hypoxanthine-guanine phosphoribosyltransferase [Homo sapiens]	0	0	0	0.00025676	0	0	0	0	0	0.00038207	0.00035512	0.00028682	1.60494	0.000600466	0.00216361	1.652	3.9769	0.055472	0	0	0	2	0	0	0	0	0	7	6	4	218	HPRT1
DDX42	NP_987095.1	ATP-dependent RNA helicase DDX42 [Homo sapiens]	0	0	0	0	0	0	0	7.131e-05	0	8.88e-05	4.127e-05	0.00011665	1.08372	0.00429091	0.00667053	1.648	4.2193	0.04127	0	0	0	0	0	0	0	2	0	7	3	7	938	DDX42
DTWD2	NP_775937.1	DTW domain-containing protein 2 isoform a [Homo sapiens]	0	0	0	0	0	0	0	0	0	0.0002795	0.00021649	0.00015737	1.7576	0.000369231	0.00192325	1.647	4.103	0.047681	0	0	0	0	0	0	0	0	0	7	5	3	298	DTWD2
NDUFA9	NP_004993.1	NADH dehydrogenase [ubiquinone] 1 alpha subcomplex subunit 9, mitochondrial precursor [Homo sapiens]	0	0	0	0	0	0	0	0	0	0.00012625	0	0.00041463	1.67567	0.000486713	0.00204563	1.646	3.7408	0.072832	0	0	0	0	0	0	0	0	0	4	0	10	377	NDUFA9
EIF2S1	NP_004085.1	eukaryotic translation initiation factor 2 subunit 1 [Homo sapiens]	0	0	0	0	0	0	0	0	0	0	0.00028672	0.00034737	1.74652	0.00038042	0.00192325	1.645	3.8311	0.065653	0	0	0	0	0	0	0	0	0	0	7	7	315	EIF2S1
HNRNPUL1	NP_001287945.1	0 genes:. 3 proteins in this group did not match any genes. NP_001287945.1:heterogeneous nuclear ribonucleoprotein U-like protein 1 isoform e [Homo sapiens] ;NP_008971.2:heterogeneous nuclear ribonucleoprotein U-like protein 1 isoform a [Homo sapiens] ;NP_653333.1:heterogeneous nuclear ribonucleoprotein U-like protein 1 isoform d [Homo sapiens] ;	0	0	0	0	0	0	0	0	0	0.00013962	5.047e-05	6.114e-05	1.34179	0.0015683	0.00334856	1.644	4.0118	0.053446	0	0	0	0	0	0	0	0	0	9	3	3	767	HNRNPUL1
NUDT21	NP_008937.1	cleavage and polyadenylation specificity factor subunit 5 [Homo sapiens]	0	0.0112223	0.00125807	0	0	0	0	0	0	0.00057659	0.00051155	0.00048204	-1.17102	0.0194648	0.023518	1.643	5.0902	0.011391	0	5	4	0	0	0	0	0	0	11	9	7	227	NUDT21
POLDIP3	NP_001265586.1	polymerase delta-interacting protein 3 isoform 3 [Homo sapiens]	0	0	0	0	0	0	0	0	0	0.00010866	0.00029458	0	1.54771	0.000717949	0.00225806	1.641	3.6626	0.078759	0	0	0	0	0	0	0	0	0	4	10	0	438	POLDIP3
PTRH1	NP_001002913.1	probable peptidyl-tRNA hydrolase [Homo sapiens]	0	0	0	0	0	0	0	0	0	0.00027801	0.00018088	0.00051132	1.94096	0.000212587	0.00167273	1.64	3.9938	0.054112	0	0	0	0	0	0	0	0	0	5	3	7	214	PTRH1
KDM4B	NP_055830.1	lysine-specific demethylase 4B [Homo sapiens]	0	0	0	0	0	0	0	0	0	6.514e-05	4.709e-05	7.131e-05	1.2097	0.00254545	0.00457621	1.64	3.9203	0.058968	0	0	0	0	0	0	0	0	0	6	4	5	1096	KDM4B
ZXDC	NP_001035743.1	0 genes:. 2 proteins in this group did not match any genes. NP_001035743.1:zinc finger protein ZXDC isoform 2 [Homo sapiens] ;NP_079388.3:zinc finger protein ZXDC isoform 1 [Homo sapiens] ;	0	0	0	0	0	0	0	0	0	0.00010055	0.00010904	6.605e-05	1.38104	0.00125315	0.00285654	1.639	3.9463	0.057554	0	0	0	0	0	0	0	0	0	6	6	3	710	ZXDC
INCENP	NP_001035784.1	0 genes:. 2 proteins in this group did not match any genes. NP_001035784.1:inner centromere protein isoform 1 [Homo sapiens] ;NP_064623.2:inner centromere protein isoform 2 [Homo sapiens] ;	0	0	0	0	0	0	0	0	0	5.185e-05	7.028e-05	0.0001192	1.32481	0.00167832	0.00348312	1.637	3.8455	0.064887	0	0	0	0	0	0	0	0	0	4	5	7	918	INCENP
ELAVL1	NP_001410.2	ELAV-like protein 1 [Homo sapiens]	0	0	0.00043801	0	0	0	0	0	0	0.00021899	0.00031663	0.00014385	1.09907	0.00401492	0.00637926	1.635	3.9872	0.05479	0	0	2	0	0	0	0	0	0	6	8	3	326	ELAVL1
PPP2R1A	NP_055040.2	serine/threonine-protein phosphatase 2A 65 kDa regulatory subunit A alpha isoform [Homo sapiens]	0	0	0.00060607	0.00042764	0	0	0	0	0	0.00026262	0.00021906	0.00034122	0.735566	0.0238042	0.0282568	1.633	5.8071	0.00307	0	0	5	9	0	0	0	0	0	13	10	12.8571	589	PPP2R1A
ERCC2	NP_000391.1	TFIIH basal transcription factor complex helicase XPD subunit isoform 1 [Homo sapiens]	0	0	0	0	0	0	0	0	0	0.00010959	8.488e-05	6.17e-05	1.35002	0.0014993	0.00323867	1.632	3.7334	0.072828	0	0	0	0	0	0	0	0	0	7	5	3	760	ERCC2
PNO1	NP_064528.1	RNA-binding protein PNO1 [Homo sapiens]	0	0	0	0	0	0	0	0	0	0.00018887	0.0001536	0.00049624	1.87238	0.000259208	0.0018052	1.631	3.8039	0.067991	0	0	0	0	0	0	0	0	0	4	3	8	252	PNO1
GPKOW	NP_056513.2	G patch domain and KOW motifs-containing protein [Homo sapiens]	0	0	0	0	0	0	0	0	0	9.999e-05	5.421e-05	0.00029556	1.59153	0.000637762	0.00221359	1.631	3.8005	0.06799	0	0	0	0	0	0	0	0	0	4	2	9	476	GPKOW
CPSF7	NP_001129512.1	0 genes:. 3 proteins in this group did not match any genes. NP_001129512.1:cleavage and polyadenylation specificity factor subunit 7 isoform 2 [Homo sapiens] ;NP_001136037.1:cleavage and polyadenylation specificity factor subunit 7 isoform 3 [Homo sapiens] ;NP_079087.3:cleavage and polyadenylation specificity factor subunit 7 isoform 1 [Homo sapiens] ;	0	0	0	0	0	0	0	0.00014202	0	0.00012631	0.00030133	0	1.2269	0.00239627	0.00437447	1.63	4.1813	0.042948	0	0	0	0	0	0	0	2	0	5	11	0	471	CPSF7
THOC1	NP_005122.2	THO complex subunit 1 [Homo sapiens]	0	0	0	0	0	0	0	0	0	0	0.00011783	0.00019034	1.43323	0.00101818	0.00250172	1.629	3.8039	0.067991	0	0	0	0	0	0	0	0	0	0	6	8	657	THOC1
CAPN1	NP_005177.2	calpain-1 catalytic subunit [Homo sapiens]	0	0	0	0	0	0	0	9.368e-05	0	8.332e-05	5.421e-05	0.00019704	1.18878	0.00277482	0.00484296	1.627	3.9402	0.058261	0	0	0	0	0	0	0	2	0	5	3	9	714	CAPN1
MAPRE2	NP_001137298.1	0 genes:. 3 proteins in this group did not match any genes. NP_001137298.1:microtubule-associated protein RP/EB family member 2 isoform 2 [Homo sapiens] ;NP_001137299.1:microtubule-associated protein RP/EB family member 2 isoform 3 [Homo sapiens] ;NP_055083.1:microtubule-associated protein RP/EB family member 2 isoform 1 [Homo sapiens] ;	0	0	0	0	0	0	0	0	0	0.00046086	9.086e-05	0	1.68445	0.000464336	0.00202851	1.627	3.6724	0.077893	0	0	0	0	0	0	0	0	0	11	2	0	284	MAPRE2
DHX38	NP_054722.2	pre-mRNA-splicing factor ATP-dependent RNA helicase PRP16 [Homo sapiens]	0	0	0	0	0	0	0	5.452e-05	0	4.849e-05	6.309e-05	7.644e-05	0.996877	0.00635711	0.00895338	1.626	3.9339	0.058259	0	0	0	0	0	0	0	2	0	5	6	6	1227	DHX38
WIZ	NP_067064.2	protein Wiz [Homo sapiens]	0	0	0	0	0	0	0	0	0	5.994e-05	8.125e-05	0.00011812	1.35517	0.00148065	0.0032211	1.626	3.7486	0.072009	0	0	0	0	0	0	0	0	0	4	5	6	794	WIZ
CCDC97	NP_443080.1	coiled-coil domain-containing protein 97 [Homo sapiens]	0	0	0.00062445	0	0	0	0	0	0	0.00017345	0.0002257	0.00031901	0.949031	0.00795711	0.0107753	1.625	4.1658	0.044099	0	0	3	0	0	0	0	0	0	5	6	7	343	CCDC97
RBM15	NP_001188474.1	0 genes:. 2 proteins in this group did not match any genes. NP_001188474.1:putative RNA-binding protein 15 isoform 2 [Homo sapiens] ;NP_073605.4:putative RNA-binding protein 15 isoform 1 [Homo sapiens] ;	0	0	0	0	0	0	0	0	0	9.823e-05	7.989e-05	0	1.20519	0.00259953	0.00463894	1.625	3.7295	0.073661	0	0	0	0	0	0	0	0	0	8	6	0	969	RBM15
EIF4ENIF1	NP_001157974.1	0 genes:. 2 proteins in this group did not match any genes. NP_001157974.1:eukaryotic translation initiation factor 4E transporter isoform b [Homo sapiens] ;NP_062817.2:eukaryotic translation initiation factor 4E transporter isoform a [Homo sapiens] ;	0	0	0	0	0	0	0	0	0	0.0001027	9.546e-05	3.855e-05	1.31666	0.00172308	0.00352762	1.623	3.7804	0.06958	0	0	0	0	0	0	0	0	0	7	6	2	811	EIF4ENIF1
LSG1	NP_060855.2	large subunit GTPase 1 homolog [Homo sapiens]	0	0	0	0	0	0	0	0	0	5.425e-05	0.00017648	7.127e-05	1.41985	0.00105734	0.0025426	1.623	3.7658	0.070381	0	0	0	0	0	0	0	0	0	3	9	3	658	LSG1
DDX17	NP_001091974.1	probable ATP-dependent RNA helicase DDX17 isoform 3 [Homo sapiens]	0	0	0.00039067	0.00011486	0	0	0	0.00028367	0	0.00019165	0.00033135	2.614e-05	0.578018	0.0548196	0.0609896	1.622	5.6812	0.003922	0	0	4	3	0	0	0	6.2	0	11.7741	18.7727	1.22222	731	DDX17
AK2	NP_001186128.1	0 genes:. 4 proteins in this group did not match any genes. NP_001186128.1:adenylate kinase 2, mitochondrial isoform c [Homo sapiens] ;NP_001306070.1:adenylate kinase 2, mitochondrial isoform f [Homo sapiens] ;NP_001616.1:adenylate kinase 2, mitochondrial isoform a [Homo sapiens] ;NP_037543.1:adenylate kinase 2, mitochondrial isoform b [Homo sapiens] ;	0	0	0	0	0	0	0	0	0	0.0002656	0	0.00062806	1.90392	0.000231235	0.00173427	1.622	3.7121	0.074491	0	0	0	0	0	0	0	0	0	5	0	9	224	AK2
BBS1	NP_078925.3	Bardet-Biedl syndrome 1 protein [Homo sapiens]	0	0	0	0	0	0	0	0	0	0.00020065	4.352e-05	7.908e-05	1.44886	0.000962238	0.00243684	1.619	3.427	0.100358	0	0	0	0	0	0	0	0	0	10	2	3	593	BBS1
SNRPB2	NP_937863.1	U2 small nuclear ribonucleoprotein B'' [Homo sapiens]	0	0	0	0	0	0	0	0	0	0.0003173	0.00045876	0	1.83839	0.000292774	0.00182514	1.617	3.7598	0.071193	0	0	0	0	0	0	0	0	0	6	8	0	225	SNRPB2
ANGEL2	NP_001287684.1	0 genes:. 3 proteins in this group did not match any genes. NP_001287684.1:protein angel homolog 2 isoform b [Homo sapiens] ;NP_001287687.1:protein angel homolog 2 isoform c [Homo sapiens] ;NP_653168.2:protein angel homolog 2 isoform a [Homo sapiens] ;	0	0	0	0	0	0	0	0	0	0.00017079	0.00012347	0.00018698	1.6212	0.000587413	0.00216361	1.616	3.8729	0.062622	0	0	0	0	0	0	0	0	0	6	4	5	418	ANGEL2
SEC13	NP_001129498.1	0 genes:. 4 proteins in this group did not match any genes. NP_001129498.1:protein SEC13 homolog isoform 3 [Homo sapiens] ;NP_001129704.1:protein SEC13 homolog isoform 2 [Homo sapiens] ;NP_109598.2:protein SEC13 homolog isoform 4 [Homo sapiens] ;NP_899195.1:protein SEC13 homolog isoform 1 [Homo sapiens] ;	0.0001617	0	0	0	0	0	0	0.00018177	0	0.00022633	0.00014024	0.00029734	1.19998	0.00264988	0.0046859	1.615	4.0223	0.052782	2	0	0	0	0	0	0	2	0	7	4	7	368	SEC13
TOM1	NP_001129204.1	0 genes:. 2 proteins in this group did not match any genes. NP_001129204.1:target of Myb protein 1 isoform 2 [Homo sapiens] ;NP_005479.1:target of Myb protein 1 isoform 1 [Homo sapiens] ;	0	0	0	0	0	0	0	0	0	7.241e-05	0.0001832	0.00012683	1.52109	0.00079627	0.00237037	1.615	3.7613	0.071194	0	0	0	0	0	0	0	0	0	3	7	4	493	TOM1
EEF2	NP_001952.1	elongation factor 2 [Homo sapiens]	0.00041613	0	0.00091533	0.00163094	0	0	0.00034506	0.00089655	0.0007943	0.00108886	0.00105265	0.00076519	0.658472	0.0354387	0.0405203	1.614	13.4353	0	12	0	11	50	0	0	5	23	10	78.5166	70	42	858	EEF2
HSPA14	NP_057383.2	heat shock 70 kDa protein 14 isoform 1 [Homo sapiens]	0	0	0	0	0	0	0	0	0	7.013e-05	0.00010139	0.00024569	1.55879	0.000708625	0.00225551	1.614	3.8512	0.064125	0	0	0	0	0	0	0	0	0	3	4	8	509	HSPA14
GBA	NP_001005742.1	0 genes:. 3 proteins in this group did not match any genes. NP_001005742.1:glucosylceramidase isoform 1 precursor [Homo sapiens] ;NP_001165282.1:glucosylceramidase isoform 2 [Homo sapiens] ;NP_001165283.1:glucosylceramidase isoform 3 precursor [Homo sapiens] ;	0	0	0	0	0	0	0	0	0	0.00013319	0	0.00023331	1.50677	0.000833566	0.00237037	1.614	3.6693	0.078762	0	0	0	0	0	0	0	0	0	6	0	8	536	GBA
RPLP0	NP_444505.1	60S acidic ribosomal protein P0 [Homo sapiens]	0	0	0.00315311	0.0007063	0	0	0	0.00084404	0.00064496	0.00097592	0.00134316	0.00019725	0.404901	0.137074	0.147454	1.611	8.1123	9e-06	0	0	14	8	0	0	0	8	3	26	33	4	317	RPLP0
TRAFD1	NP_006691.1	TRAF-type zinc finger domain-containing protein 1 [Homo sapiens]	0	0	0	0	0	0	0	0	0	8.178e-05	4.434e-05	0.00021487	1.47173	0.00089324	0.00237037	1.611	3.6839	0.077035	0	0	0	0	0	0	0	0	0	4	2	8	582	TRAFD1
EEFSEC	NP_068756.2	selenocysteine-specific elongation factor [Homo sapiens]	0	0	0	0	0	0	0	0	0	0.00011979	4.33e-05	0.00015737	1.44515	0.000982751	0.00246838	1.609	3.6202	0.082283	0	0	0	0	0	0	0	0	0	6	2	6	596	EEFSEC
DPF2	NP_006259.1	zinc finger protein ubi-d4 [Homo sapiens]	0	0	0	0	0	0	0	0	0	0.00018259	0.000132	0.00019989	1.65065	0.000531468	0.00209174	1.608	3.6218	0.082284	0	0	0	0	0	0	0	0	0	6	4	5	391	DPF2
S100A9	NP_002956.1	protein S100-A9 [Homo sapiens]	0	0	0.00187883	0	0	0	0	0	0	0	0.00135816	0.0006856	1.16602	0.00308625	0.00528332	1.607	4.0827	0.048921	0	0	3	0	0	0	0	0	0	0	12	5	114	S100A9
TFIP11	NP_036275.1	tuftelin-interacting protein 11 [Homo sapiens]	0	0	0	0	0	0	0	0	0	8.53e-05	6.166e-05	9.338e-05	1.32308	0.00168392	0.00348312	1.606	3.7305	0.073661	0	0	0	0	0	0	0	0	0	6	4	5	837	TFIP11
PSMC6	NP_002797.3	26S protease regulatory subunit 10B [Homo sapiens]	0	0	0.0008858	0	0	0	0	0.00024897	0	0.00029525	0.00022411	0.00027152	0.629688	0.0413408	0.0468442	1.604	4.8065	0.017864	0	0	5	0	0	0	0	3	0	10	7	7	403	PSMC6
EIF3E	NP_001559.1	eukaryotic translation initiation factor 3 subunit E [Homo sapiens]	0	0	0	0	0	0	0	0.00030063	0.00045945	0.00016043	0.00011598	0.00045666	0.846689	0.0132923	0.0167765	1.602	4.8383	0.017022	0	0	0	0	0	0	0	4	3	6	4	13	445	EIF3E
DDX54	NP_001104792.1	0 genes:. 2 proteins in this group did not match any genes. NP_001104792.1:ATP-dependent RNA helicase DDX54 isoform 1 [Homo sapiens] ;NP_076977.3:ATP-dependent RNA helicase DDX54 isoform 2 [Homo sapiens] ;	0	0	0	0	0	0	0	0	0	5.396e-05	0.0001024	7.089e-05	1.29947	0.00182751	0.00364651	1.602	3.8467	0.064887	0	0	0	0	0	0	0	0	0	4	7	4	882	DDX54
NMT1	NP_066565.1	glycylpeptide N-tetradecanoyltransferase 1 [Homo sapiens]	0	0	0	0	0	0	0	0	0	0	7.804e-05	0.00034667	1.57007	0.000680653	0.00225551	1.602	3.7143	0.074493	0	0	0	0	0	0	0	0	0	0	3	11	496	NMT1
FAHD2A	NP_057128.2	fumarylacetoacetate hydrolase domain-containing protein 2A [Homo sapiens]	0	0	0	0	0	0	0	0	0	0.00015158	0.00024654	0.00024891	1.75319	0.00037669	0.00192325	1.602	3.7069	0.075336	0	0	0	0	0	0	0	0	0	4	6	5	314	FAHD2A
TARS	NP_689508.3	threonine--tRNA ligase, cytoplasmic isoform 1 [Homo sapiens]	0	0	0.00029625	0	0	0	0	0.00013878	0	9.874e-05	5.354e-05	0.00027242	0.74751	0.0223702	0.0266874	1.601	4.7426	0.019649	0	0	3	0	0	0	0	3	0	6	3	12.6	723	TARS
KHDRBS1	NP_001258807.1	0 genes:. 2 proteins in this group did not match any genes. NP_001258807.1:KH domain-containing, RNA-binding, signal transduction-associated protein 1 isoform 2 [Homo sapiens] ;NP_006550.1:KH domain-containing, RNA-binding, signal transduction-associated protein 1 isoform 1 [Homo sapiens] ;	0	0	0	0.00013855	0	0	0	0	0	0.00014726	0.0002555	0.00011608	1.34591	0.00154779	0.00331668	1.6	3.8995	0.06041	0	0	0	2	0	0	0	0	0	5	8	3	404	KHDRBS1
MARK3	NP_001122390.2	MAP/microtubule affinity-regulating kinase 3 isoform a [Homo sapiens]	0	0	0	0	0	0	0	0	0	0.00015012	2.285e-05	7.117e-05	1.3297	0.00165408	0.00345809	1.599	3.7504	0.07201	0	0	0	0	0	0	0	0	0	9.5	1.33333	3.42857	753	MARK3
MRPS26	NP_110438.1	28S ribosomal protein S26, mitochondrial [Homo sapiens]	0	0	0	0	0	0	0	0	0	0.00017413	0.00018882	0.00061002	1.94231	0.000212587	0.00167273	1.597	3.8432	0.064886	0	0	0	0	0	0	0	0	0	3	3	8	205	MRPS26
UBN2	NP_775840.3	ubinuclein-2 [Homo sapiens]	0	0	0	0	0	0	0	0	0	5.3e-05	2.874e-05	5.802e-05	1.09544	0.00407273	0.00642353	1.594	3.5831	0.085908	0	0	0	0	0	0	0	0	0	6	3	5	1347	UBN2
FDXR	NP_001244941.2	0 genes:. 6 proteins in this group did not match any genes. NP_001244941.2:NADPH:adrenodoxin oxidoreductase, mitochondrial isoform 3 precursor [Homo sapiens] ;NP_001244942.2:NADPH:adrenodoxin oxidoreductase, mitochondrial isoform 4 [Homo sapiens] ;NP_001244943.2:NADPH:adrenodoxin oxidoreductase, mitochondrial isoform 5 precursor [Homo sapiens] ;NP_001244944.1:NADPH:adrenodoxin oxidoreductase, mit…	0	0	0	0	0	0	0	0	0	8.913e-05	0.00014497	0.00011709	1.48437	0.000876457	0.00237037	1.594	3.4904	0.094416	0	0	0	0	0	0	0	0	0	4	6	4	534	FDXR
SUPT6H	NP_003161.2	transcription elongation factor SPT6 [Homo sapiens]	0	0	0	0	0	0	0	0	0	2.068e-05	2.99e-05	7.245e-05	1.04194	0.00516923	0.00767336	1.592	3.6954	0.076182	0	0	0	0	0	0	0	0	0	3	4	8	1726	SUPT6H
TSEN34	NP_001269262.1	0 genes:. 2 proteins in this group did not match any genes. NP_001269262.1:tRNA-splicing endonuclease subunit Sen34 isoform 2 [Homo sapiens] ;NP_076980.2:tRNA-splicing endonuclease subunit Sen34 isoform 1 [Homo sapiens] ;	0	0	0	0	0	0	0	0	0	0.00022664	0.00016384	0.0001985	1.71086	0.00042331	0.00196581	1.592	3.514	0.092484	0	0	0	0	0	0	0	0	0	6	4	4	315	TSEN34
SRSF3	NP_003008.1	serine/arginine-rich splicing factor 3 [Homo sapiens]	0.00036285	0	0	0	0	0	0	0	0	0.00079808	0.0003147	0	1.55024	0.000716084	0.00225551	1.592	3.4328	0.09935	2	0	0	0	0	0	0	0	0	11	4	0	164	SRSF3
WARS	NP_776049.1	0 genes:. 2 proteins in this group did not match any genes. NP_776049.1:tryptophan--tRNA ligase, cytoplasmic isoform a [Homo sapiens] ;NP_998811.1:tryptophan--tRNA ligase, cytoplasmic isoform b [Homo sapiens] ;	0	0	0	0	0	0	0	0	0	0.00017684	0	0.00019913	1.51767	0.00080373	0.00237037	1.591	3.7575	0.071192	0	0	0	0	0	0	0	0	0	7	0	6	471	WARS
ACACA	NP_942131.1	0 genes:. 2 proteins in this group did not match any genes. NP_942131.1:acetyl-CoA carboxylase 1 isoform 1 [Homo sapiens] ;NP_942136.1:acetyl-CoA carboxylase 1 isoform 2 [Homo sapiens] ;	0	0	0	0	0	0	0	2.807e-05	0	4.494e-05	3.249e-05	0	0.697217	0.0291991	0.0340206	1.587	3.5868	0.085909	0	0	0	0	0	0	0	2	0	9	6	0	2383	ACACA
BUB1	NP_001265545.1	0 genes:. 3 proteins in this group did not match any genes. NP_001265545.1:mitotic checkpoint serine/threonine-protein kinase BUB1 isoform 2 [Homo sapiens] ;NP_001265546.1:mitotic checkpoint serine/threonine-protein kinase BUB1 isoform 3 [Homo sapiens] ;NP_004327.1:mitotic checkpoint serine/threonine-protein kinase BUB1 isoform 1 [Homo sapiens] ;	0	0	0	0	0	0	0	0	0	3.352e-05	7.269e-05	7.339e-05	1.20059	0.00264242	0.00468043	1.587	3.5414	0.089629	0	0	0	0	0	0	0	0	0	3	6	5	1065	BUB1
ZNF574	NP_073589.4	zinc finger protein 574 [Homo sapiens]	0	0	0	0	0	0	0	0	0	0	0.0001008	0.00012212	1.29785	0.00183497	0.00365799	1.587	3.4473	0.098354	0	0	0	0	0	0	0	0	0	0	7	7	896	ZNF574
NDUFS3	NP_004542.1	NADH dehydrogenase [ubiquinone] iron-sulfur protein 3, mitochondrial precursor [Homo sapiens]	0	0.00385979	0.00135219	0	0	0	0	0	0	0.0003155	0.00034211	0.00047369	-0.469984	0.162471	0.173816	1.586	4.3925	0.032658	0	2	5	0	0	0	0	0	0	7	7	8	264	NDUFS3
RCC2	NP_061185.1	protein RCC2 [Homo sapiens]	0	0	0	0	0	0.00050492	0.00079404	0.00057664	0	0.00054707	0.00032133	0.00014973	0.457956	0.103976	0.113097	1.585	5.9435	0.002336	0	0	0	0	0	4	7	9	0	24	13	5	522	RCC2
ACOT8	NP_005460.2	acyl-coenzyme A thioesterase 8 [Homo sapiens]	0	0	0	0	0	0	0	0	0	0.0003357	0.00020223	0	1.67326	0.000486713	0.00204563	1.585	3.7531	0.07201	0	0	0	0	0	0	0	0	0	9	5	0	319	ACOT8
TTC37	NP_055454.1	tetratricopeptide repeat protein 37 [Homo sapiens]	0	0	0	0	0	0	0	4.277e-05	0	6.086e-05	4.95e-05	1.999e-05	0.856999	0.0125986	0.0160285	1.581	3.8765	0.062623	0	0	0	0	0	0	0	2	0	8	6	2	1564	TTC37
FTSJ1	NP_036412.1	0 genes:. 2 proteins in this group did not match any genes. NP_036412.1:putative tRNA (cytidine(32)/guanosine(34)-2'-O)-methyltransferase isoform a [Homo sapiens] ;NP_803188.1:putative tRNA (cytidine(32)/guanosine(34)-2'-O)-methyltransferase isoform b [Homo sapiens] ;	0	0	0	0	0	0	0	0	0	0.00036166	7.843e-05	9.503e-05	1.66808	0.000494173	0.00204563	1.581	3.3328	0.109668	0	0	0	0	0	0	0	0	0	10	2	2	329	FTSJ1
TFB2M	NP_071761.1	dimethyladenosine transferase 2, mitochondrial [Homo sapiens]	0	0	0	0	0	0	0	0	0	0.00024038	9.775e-05	0.0001579	1.63452	0.000561305	0.00216361	1.58	3.6884	0.077037	0	0	0	0	0	0	0	0	0	8	3	4	396	TFB2M
PRR5	NP_001185650.1	proline-rich protein 5 isoform 4 [Homo sapiens]	0	0	0	0	0	0	0	0	0	0.00032425	0	7.607e-05	1.54458	0.000729137	0.00227326	1.575	3.6656	0.078761	0	0	0	0	0	0	0	0	0	11.2	0	2	411	PRR5
MUM1	NP_116242.2	PWWP domain-containing protein MUM1 [Homo sapiens]	0	0	0	0	0	0	0	0	0	8.368e-05	7.259e-05	0.00010993	1.36627	0.0013986	0.0031001	1.575	3.6113	0.08318	0	0	0	0	0	0	0	0	0	5	4	5	711	MUM1
COPE	NP_009194.2	0 genes:. 2 proteins in this group did not match any genes. NP_009194.2:coatomer subunit epsilon isoform a [Homo sapiens] ;NP_955474.1:coatomer subunit epsilon isoform b [Homo sapiens] ;	0	0	0	0	0	0	0	0	0	0.00030906	0.00020946	0	1.65706	0.000509091	0.00206427	1.575	3.5711	0.086828	0	0	0	0	0	0	0	0	0	8	5	0	308	COPE
ZNF566	NP_001138815.1	0 genes:. 3 proteins in this group did not match any genes. NP_001138815.1:zinc finger protein 566 isoform 2 [Homo sapiens] ;NP_001287899.1:zinc finger protein 566 isoform 3 [Homo sapiens] ;NP_116227.1:zinc finger protein 566 isoform 1 [Homo sapiens] ;	0	0	0	0	0	0	0	0	0	0.00011359	0.00015397	0.00018654	1.59573	0.000632168	0.00221207	1.573	3.7052	0.075335	0	0	0	0	0	0	0	0	0	4	5	5	419	ZNF566
ACADM	NP_000007.1	0 genes:. 4 proteins in this group did not match any genes. NP_000007.1:medium-chain specific acyl-CoA dehydrogenase, mitochondrial isoform a precursor [Homo sapiens] ;NP_001120800.1:medium-chain specific acyl-CoA dehydrogenase, mitochondrial isoform b precursor [Homo sapiens] ;NP_001272971.1:medium-chain specific acyl-CoA dehydrogenase, mitochondrial isoform c [Homo sapiens] ;NP_001272972.1:medi…	0	0	0	0	0	0	0	0	0	0.00014131	9.194e-05	0.00022278	1.59759	0.000622844	0.00221207	1.572	3.7162	0.074494	0	0	0	0	0	0	0	0	0	5	3	6	421	ACADM
MTFR1L	NP_001093097.1	0 genes:. 2 proteins in this group did not match any genes. NP_001093097.1:mitochondrial fission regulator 1-like isoform b [Homo sapiens] ;NP_062457.3:mitochondrial fission regulator 1-like isoform a [Homo sapiens] ;	0	0	0	0	0	0	0	0	0	0.00023217	0.00050351	0.00022876	1.93812	0.000212587	0.00167273	1.572	3.507	0.092481	0	0	0	0	0	0	0	0	0	4	8	3	205	MTFR1L
CLN6	NP_060352.1	ceroid-lipofuscinosis neuronal protein 6 [Homo sapiens]	0	0	0	0	0	0	0	0	0	0.00022956	0.00012446	0.00025131	1.72315	0.000400932	0.00192394	1.571	3.5393	0.089627	0	0	0	0	0	0	0	0	0	6	3	5	311	CLN6
CASC5	NP_653091.3	0 genes:. 2 proteins in this group did not match any genes. NP_653091.3:protein CASC5 isoform 2 [Homo sapiens] ;NP_733468.3:protein CASC5 isoform 1 [Homo sapiens] ;	0	0	0	0	0	0	0	0	0	3.596e-05	2.228e-05	2.025e-05	0.852282	0.0128914	0.0163428	1.57	3.7627	0.071194	0	0	0	0	0	0	0	0	0	7	4	3	2316	CASC5
GNL1	NP_005266.2	guanine nucleotide-binding protein-like 1 [Homo sapiens]	0	0	0	0	0	0	0	0.0001102	0.00022455	0.00013722	0.00010628	0.00012876	0.792342	0.0175347	0.021375	1.567	3.7679	0.070382	0	0	0	0	0	0	0	2	2	7	5	5	607	GNL1
PSMC3	NP_002795.2	26S protease regulatory subunit 6A [Homo sapiens]	0	0	0.00097579	0.00025501	0	0	0	0.00060948	0.00031048	0.00037946	0.00044086	0.00035608	0.482022	0.0917762	0.100336	1.566	5.9272	0.002386	0	0	6	4	0	0	0	8	2	14	15	10	439	PSMC3
RPAP1	NP_056355.2	RNA polymerase II-associated protein 1 [Homo sapiens]	0	0	0	0	0	0	0	0	0	6.833e-05	3.705e-05	2.244e-05	1.05798	0.00480373	0.00726145	1.566	3.4346	0.099352	0	0	0	0	0	0	0	0	0	8	4	2	1393	RPAP1
CEP55	NP_060601.3	centrosomal protein of 55 kDa [Homo sapiens]	0	0	0	0	0	0	0	0	0	0.00017951	0.00016684	0	1.48268	0.000878322	0.00237037	1.565	3.7664	0.070381	0	0	0	0	0	0	0	0	0	7	6	0	464	CEP55
IRF2BP1	NP_056464.1	interferon regulatory factor 2-binding protein 1 [Homo sapiens]	0	0	0	0	0	0	0	0	0	0.00010187	8.837e-05	0.00013383	1.44994	0.000958508	0.00243026	1.563	3.6923	0.07618	0	0	0	0	0	0	0	0	0	5	4	5	584	IRF2BP1
ANKRD17	NP_001273700.1	ankyrin repeat domain-containing protein 17 isoform c [Homo sapiens]	0	0	0	0	0	0	0	0	0	9.56e-06	4.664e-05	1.883e-05	0.833134	0.014165	0.0176857	1.562	3.7934	0.068783	0	0	0	0	0	0	0	0	0	2	9	3	2490	ANKRD17
UBTF	NP_001070152.1	0 genes:. 2 proteins in this group did not match any genes. NP_001070152.1:nucleolar transcription factor 1 isoform b [Homo sapiens] ;NP_055048.1:nucleolar transcription factor 1 isoform a [Homo sapiens] ;	0	0	0	0	0	0	0	0	0	6.547e-05	5.324e-05	0.00015051	1.37105	0.00133706	0.00299374	1.562	3.3789	0.105474	0	0	0	0	0	0	0	0	0	4	3	7	727	UBTF
BIRC6	NP_057336.3	baculoviral IAP repeat-containing protein 6 [Homo sapiens]	0	0	0	0	0	0	0	0	0	2.205e-05	7.97e-06	6.44e-06	0.523553	0.073682	0.0810087	1.561	3.5362	0.089625	0	0	0	0	0	0	0	0	0	9	3	2	4857	BIRC6
MZT2B	NP_079305.2	mitotic-spindle organizing protein 2B [Homo sapiens]	0	0	0	0	0	0	0	0	0	0.00037654	0.00032665	0.00049467	2.04261	0.000164103	0.00167273	1.56	3.6964	0.076183	0	0	0	0	0	0	0	0	0	5	4	5	158	MZT2B
PBRM1	NP_060783.3	protein polybromo-1 [Homo sapiens]	0	0	0	0	0	0	0	0	0	3.009e-05	4.078e-05	4.94e-05	1.03241	0.00539301	0.00792334	1.558	3.7799	0.069579	0	0	0	0	0	0	0	0	0	4	5	5	1582	PBRM1
TATDN2	NP_055575.3	putative deoxyribonuclease TATDN2 [Homo sapiens]	0	0	0	0	0	0	0	0	0	6.254e-05	0.00015259	0	1.28311	0.00195618	0.00381454	1.557	3.6236	0.082285	0	0	0	0	0	0	0	0	0	4	9	0	761	TATDN2
IGF2BP1	NP_006537.3	insulin-like growth factor 2 mRNA-binding protein 1 isoform 1 [Homo sapiens]	0	0	0.00049494	0	0	0	0	0	0	0.00013748	0.00024598	0	0.594753	0.0500159	0.0560522	1.556	4.2174	0.041269	0	0	4	0	0	0	0	0	0	6.66667	11	0	577	IGF2BP1
CDC5L	NP_001244.1	cell division cycle 5-like protein [Homo sapiens]	0	0	0	0	0	0	0	0	0	4.451e-05	8.044e-05	0.00011695	1.32581	0.00167646	0.00348312	1.556	3.4702	0.096373	0	0	0	0	0	0	0	0	0	3	5	6	802	CDC5L
CAMK2D	NP_001212.2	calcium/calmodulin-dependent protein kinase type II subunit delta isoform 3 [Homo sapiens]	0	0	0	0	0	0	0	0	0	0.00019076	9.308e-05	6.265e-05	1.47859	0.000880186	0.00237037	1.555	3.5437	0.089629	0	0	0	0	0	0	0	0	0	8	3.6	2	499	CAMK2D
AASS	NP_005754.2	alpha-aminoadipic semialdehyde synthase, mitochondrial [Homo sapiens]	0	0	0	0	0	0	0	0	0	0.00011565	4.18e-05	3.376e-05	1.22687	0.00239627	0.00437447	1.553	3.7731	0.070384	0	0	0	0	0	0	0	0	0	9	3	2	926	AASS
MCM9	NP_060166.2	DNA helicase MCM9 isoform 1 [Homo sapiens]	0	0	0	0	0	0	0	0	0	0.0001041	2.258e-05	2.735e-05	1.1362	0.00352261	0.00579893	1.553	3.6298	0.081392	0	0	0	0	0	0	0	0	0	10	2	2	1143	MCM9
MRPL50	NP_061924.1	39S ribosomal protein L50, mitochondrial [Homo sapiens]	0	0	0	0	0	0	0	0	0	0.00022592	0.00024498	0.00079148	2.06838	0.000152914	0.00167273	1.551	3.4442	0.098352	0	0	0	0	0	0	0	0	0	3	3	8	158	MRPL50
TIGD5	NP_116251.4	tigger transposable element-derived protein 5 [Homo sapiens]	0	0	0	0	0	0	0	0	0	0.00012974	0	0.00014609	1.38662	0.00121399	0.00278503	1.551	3.4314	0.099349	0	0	0	0	0	0	0	0	0	7	0	6	642	TIGD5
PDZD11	NP_057568.1	PDZ domain-containing protein 11 [Homo sapiens]	0	0	0	0	0	0	0	0	0	0.00025497	0.00064513	0.00044662	2.10043	0.000134266	0.00158242	1.55	3.742	0.072833	0	0	0	0	0	0	0	0	0	3	7	4	140	PDZD11
RARS2	NP_001305714.1	0 genes:. 2 proteins in this group did not match any genes. NP_001305714.1:probable arginine--tRNA ligase, mitochondrial isoform 2 [Homo sapiens] ;NP_064716.2:probable arginine--tRNA ligase, mitochondrial isoform 1 precursor [Homo sapiens] ;	0	0	0	0	0	0	0	0	0	0.00026573	0.00012806	0	1.53752	0.000740326	0.00228489	1.549	3.4668	0.096372	0	0	0	0	0	0	0	0	0	9	4	0	403	RARS2
CAPZB	NP_001193469.1	0 genes:. 5 proteins in this group did not match any genes. NP_001193469.1:F-actin-capping protein subunit beta isoform 2 [Homo sapiens] ;NP_001193470.1:F-actin-capping protein subunit beta isoform 3 [Homo sapiens] ;NP_001269091.1:F-actin-capping protein subunit beta isoform 4 [Homo sapiens] ;NP_001300861.1:F-actin-capping protein subunit beta isoform 5 [Homo sapiens] ;NP_004921.1:F-actin-capping…	0.00021483	0	0	0	0	0	0	0	0	0.0003866	9.316e-05	0.00022573	1.41244	0.00108532	0.00257965	1.548	3.6739	0.077894	2	0	0	0	0	0	0	0	0	9	2	4	277	CAPZB
BCCIP	NP_057651.1	BRCA2 and CDKN1A-interacting protein isoform BCCIPalpha [Homo sapiens]	0	0	0	0	0	0	0	0	0	0.00014781	0	0.00043691	1.71025	0.00042331	0.00196581	1.548	3.5188	0.091524	0	0	0	0	0	0	0	0	0	4	0	9	322	BCCIP
C21orf33	NP_004640.4	ES1 protein homolog, mitochondrial isoform 1 precursor [Homo sapiens]	0.00022204	0	0.0005328	0	0	0	0	0	0	8.88e-05	0	0.00081658	1.03489	0.00531841	0.00784055	1.547	3.8502	0.064124	2	0	2	0	0	0	0	0	0	2	0	14	268	C21orf33
EIF2B4	NP_001029288.1	0 genes:. 6 proteins in this group did not match any genes. NP_001029288.1:translation initiation factor eIF-2B subunit delta isoform 2 [Homo sapiens] ;NP_001305894.1:translation initiation factor eIF-2B subunit delta isoform 4 [Homo sapiens] ;NP_001305895.1:translation initiation factor eIF-2B subunit delta isoform 5 [Homo sapiens] ;NP_001305896.1:translation initiation factor eIF-2B subunit del…	0	0	0	0	0	0	0	0	0	9.1e-05	0.00014802	0.00011955	1.49331	0.000859674	0.00237037	1.546	3.75	0.07201	0	0	0	0	0	0	0	0	0	4	6	4	523	EIF2B4
RNF2	NP_009143.1	E3 ubiquitin-protein ligase RING2 [Homo sapiens]	0	0	0	0	0	0	0	0	0	0.00031871	0.0001152	9.305e-05	1.66127	0.000497902	0.00204563	1.546	3.4977	0.093445	0	0	0	0	0	0	0	0	0	9	3	2	336	RNF2
THOC3	NP_115737.1	THO complex subunit 3 [Homo sapiens]	0	0	0	0	0	0	0	0	0	0.0002712	0.00011028	0.0001336	1.65117	0.000529604	0.00209174	1.545	3.4134	0.101368	0	0	0	0	0	0	0	0	0	8	3	3	351	THOC3
POLQ	NP_955452.3	DNA polymerase theta [Homo sapiens]	0	0	0	0	0	0	0	0	0	4.135e-05	1.494e-05	1.207e-05	0.793509	0.0174564	0.0212992	1.544	3.8079	0.067203	0	0	0	0	0	0	0	0	0	9	3	2	2590	POLQ
SPTY2D1	NP_919261.2	protein SPT2 homolog [Homo sapiens]	0	0	0	0	0	0	0	0	0	6.948e-05	0.00013185	4.564e-05	1.33456	0.0016317	0.00342466	1.543	3.2752	0.116132	0	0	0	0	0	0	0	0	0	4	7	2	685	SPTY2D1
RSU1	NP_036557.1	0 genes:. 2 proteins in this group did not match any genes. NP_036557.1:ras suppressor protein 1 isoform 1 [Homo sapiens] ;NP_689937.2:ras suppressor protein 1 isoform 2 [Homo sapiens] ;	0	0	0	0	0	0	0	0	0	0.00012887	0.00046579	0	1.71777	0.000408392	0.00192951	1.541	3.6336	0.081394	0	0	0	0	0	0	0	0	0	3	10	0	277	RSU1
UMPS	NP_000364.1	uridine 5'-monophosphate synthase [Homo sapiens]	0	0	0	0	0	0	0	0	0	0.00019831	0.0001344	0	1.46563	0.000915618	0.00240781	1.54	3.7167	0.074494	0	0	0	0	0	0	0	0	0	8	5	0	480	UMPS
RBMX	NP_002130.2	RNA-binding motif protein, X chromosome isoform 1 [Homo sapiens]	0	0	0	0	0	0	0	0	0	6.086e-05	0.00032999	7.996e-05	1.61157	0.000596737	0.00216361	1.54	3.6774	0.077896	0	0	0	0	0	0	0	0	0	2	10	2	391	RBMX
MIS18A	NP_061817.1	protein Mis18-alpha [Homo sapiens]	0	0	0	0	0	0	0	0	0	0.00045961	0.0002215	0	1.7788	0.000343123	0.00188718	1.54	3.6648	0.078761	0	0	0	0	0	0	0	0	0	9	4	0	233	MIS18A
ZNHIT6	NP_060423.3	box C/D snoRNA protein 1 isoform 1 [Homo sapiens]	0	0	0	0	0	0	0	0	0	0.00017721	0.00010981	9.978e-05	1.52598	0.000779487	0.00234502	1.54	3.4989	0.093446	0	0	0	0	0	0	0	0	0	7	4	3	470	ZNHIT6
UBXN1	NP_001273006.1	0 genes:. 3 proteins in this group did not match any genes. NP_001273006.1:UBX domain-containing protein 1 isoform 2 [Homo sapiens] ;NP_001273007.1:UBX domain-containing protein 1 isoform 3 [Homo sapiens] ;NP_056937.2:UBX domain-containing protein 1 isoform 1 [Homo sapiens] ;	0	0	0	0	0	0	0	0	0	0.00020031	0.00034754	0	1.68133	0.00047366	0.00204563	1.54	3.3636	0.106513	0	0	0	0	0	0	0	0	0	5	8	0	297	UBXN1
SNRPA	NP_004587.1	U1 small nuclear ribonucleoprotein A [Homo sapiens]	0	0	0	0	0	0	0	0	0	0.00033755	0.00022877	0	1.69603	0.000445688	0.00198753	1.538	3.5164	0.091523	0	0	0	0	0	0	0	0	0	8	5	0	282	SNRPA
FGFR1OP	NP_001265619.1	0 genes:. 3 proteins in this group did not match any genes. NP_001265619.1:FGFR1 oncogene partner isoform c [Homo sapiens] ;NP_008976.1:FGFR1 oncogene partner isoform a [Homo sapiens] ;NP_919410.1:FGFR1 oncogene partner isoform b [Homo sapiens] ;	0	0	0	0	0	0	0	0	0	0	0.00025732	0.00026721	1.66213	0.000494173	0.00204563	1.537	3.4716	0.096374	0	0	0	0	0	0	0	0	0	0	7	6	351	FGFR1OP
NPAT	NP_001308236.1	0 genes:. 2 proteins in this group did not match any genes. NP_001308236.1:protein NPAT isoform 1 [Homo sapiens] ;NP_002510.2:protein NPAT isoform 2 [Homo sapiens] ;	0	0	0	0	0	0	0	0	0	4.979e-05	6.298e-05	0	1.01805	0.00571562	0.00826146	1.536	3.3638	0.106513	0	0	0	0	0	0	0	0	0	6	7	0	1434	NPAT
EIF4A3	NP_055555.1	eukaryotic initiation factor 4A-III [Homo sapiens]	0	0	0	0.00076607	0	0	0	9.765e-05	0	0.00012236	0.00029741	0.00060853	1.05763	0.00482424	0.00728732	1.535	5.4377	0.006147	0	0	0	11.25	0	0	0	1.2	0	4.22642	9.47368	16	411	EIF4A3
SCAF1	NP_067051.2	splicing factor, arginine/serine-rich 19 [Homo sapiens]	0	0	0	0	0	0	0	0	0	8.162e-05	2.95e-05	2.383e-05	1.08075	0.0043711	0.00676968	1.535	3.4684	0.096373	0	0	0	0	0	0	0	0	0	9	3	2	1312	SCAF1
ATAD3B	NP_114127.3	ATPase family AAA domain-containing protein 3B isoform AAA-TOB3l [Homo sapiens]	0	0	0	0	0	0	0	0	0	4.34e-05	0.00020497	3.216e-05	1.3885	0.0012028	0.00276824	1.534	3.5655	0.087757	0	0	0	0	0	0	0	0	0	2.36364	10.2941	1.33333	648	ATAD3B
SSBP1	NP_003134.1	single-stranded DNA-binding protein, mitochondrial precursor [Homo sapiens]	0.00040207	0	0.00144721	0.0005673	0	0.00089043	0	0.00045196	0	0.00136674	0.0004359	0.00031686	0.582355	0.0533781	0.0595094	1.533	4.6169	0.023652	2	0	3	3	0	2	0	2	0	17	5	3	148	SSBP1
RPL5	NP_000960.2	60S ribosomal protein L5 [Homo sapiens]	0	0	0.00168272	0.00084809	0	0	0	0	0	0.00064101	0.00073853	0.00010526	0.572148	0.0565277	0.0628574	1.532	5.9138	0.00249	0	0	7	9	0	0	0	0	0	16	17	2	297	RPL5
SYNCRIP	NP_001153146.1	heterogeneous nuclear ribonucleoprotein Q isoform 3 [Homo sapiens]	0	0	0	0	0	0	0	0	0	0	0.00022035	0.00011865	1.47357	0.00088951	0.00237037	1.532	3.4177	0.10137	0	0	0	0	0	0	0	0	0	0	9	4	527	SYNCRIP
TSR1	NP_060598.3	pre-rRNA-processing protein TSR1 homolog [Homo sapiens]	0	0	0	0	0	0	0	0.00029119	0	0.00013319	0.00011234	0.0001361	0.873999	0.0115953	0.0148893	1.531	4.8446	0.016747	0	0	0	0	0	0	0	7	0	9	7	7	804	TSR1
PANK4	NP_060686.2	pantothenate kinase 4 [Homo sapiens]	0	0	0	0	0	0	0	0	0	0.00012188	8.26e-05	0	1.2621	0.00211655	0.00403915	1.531	3.4781	0.095391	0	0	0	0	0	0	0	0	0	8	5	0	781	PANK4
POLR2C	NP_116558.1	DNA-directed RNA polymerase II subunit RPB3 [Homo sapiens]	0	0	0	0	0	0	0	0	0	0.0001298	0.00023459	0.00034106	1.7925	0.000333799	0.00186945	1.528	3.6191	0.082282	0	0	0	0	0	0	0	0	0	3	5	6	275	POLR2C
PPP6C	NP_001116827.1	0 genes:. 2 proteins in this group did not match any genes. NP_001116827.1:serine/threonine-protein phosphatase 6 catalytic subunit isoform a [Homo sapiens] ;NP_002712.1:serine/threonine-protein phosphatase 6 catalytic subunit isoform b [Homo sapiens] ;	0	0	0	0	0	0	0	0	0	0.00024354	7.545e-05	0.00022853	1.67826	0.000481119	0.00204563	1.528	3.3999	0.10341	0	0	0	0	0	0	0	0	0	7	2	5	342	PPP6C
ARHGAP39	NP_001295137.1	0 genes:. 2 proteins in this group did not match any genes. NP_001295137.1:rho GTPase-activating protein 39 isoform 1 [Homo sapiens] ;NP_079527.1:rho GTPase-activating protein 39 isoform 2 [Homo sapiens] ;	0	0	0	0	0	0	0	0	0	5.493e-05	8.34e-05	2.887e-05	1.17059	0.00303217	0.00521057	1.527	3.7937	0.068783	0	0	0	0	0	0	0	0	0	5	7	2	1083	ARHGAP39
SCML2	NP_006080.1	sex comb on midleg-like protein 2 [Homo sapiens]	0	0	0	0	0	0	0	0	0	0.00018698	3.686e-05	0	1.29956	0.00182751	0.00364651	1.527	3.5109	0.092483	0	0	0	0	0	0	0	0	0	11	2	0	700	SCML2
IDH2	NP_001276839.1	0 genes:. 2 proteins in this group did not match any genes. NP_001276839.1:isocitrate dehydrogenase [NADP], mitochondrial isoform 2 [Homo sapiens] ;NP_002159.2:isocitrate dehydrogenase [NADP], mitochondrial isoform 1 precursor [Homo sapiens] ;	0	0	0	0	0	0	0	0	0	0.00014873	0.00022579	0	1.51602	0.000809324	0.00237037	1.525	3.4238	0.100357	0	0	0	0	0	0	0	0	0	5	7	0	400	IDH2
PRDX6	NP_004896.1	peroxiredoxin-6 [Homo sapiens]	0.00066414	0.00682357	0.00063746	0.00024988	0	0	0	0	0	0.00042495	0.0002304	0.0009072	-0.683246	0.0781501	0.0857891	1.523	5.0374	0.012414	5	3	2	2	0	0	0	0	0	8	4	13	224	PRDX6
ALG13	NP_001093392.1	0 genes:. 5 proteins in this group did not match any genes. NP_001093392.1:putative bifunctional UDP-N-acetylglucosamine transferase and deubiquitinase ALG13 isoform 1 [Homo sapiens] ;NP_001244160.1:putative bifunctional UDP-N-acetylglucosamine transferase and deubiquitinase ALG13 isoform 6 [Homo sapiens] ;NP_001244166.1:putative bifunctional UDP-N-acetylglucosamine transferase and deubiquitinase…	0	0	0	0	0	0	0	0	0	4.186e-05	5.674e-05	5.499e-05	1.135	0.00354312	0.00582376	1.522	3.1252	0.131966	0	0	0	0	0	0	0	0	0	4	5	4	1137	ALG13
PPP1CB	NP_996759.1	serine/threonine-protein phosphatase PP1-beta catalytic subunit isoform 1 [Homo sapiens]	0	0	0	0.00077028	0	0	0	0	0	0.00047304	0.00043403	0	1.02117	0.0056317	0.00818428	1.521	5.0816	0.01159	0	0	0	9	0	0	0	0	0	13	11	0	327	PPP1CB
EIF4A1	NP_001407.1	eukaryotic initiation factor 4A-I isoform 1 [Homo sapiens]	0.00073284	0	0.00211021	0.00267117	0	0	0.00102091	0.00088968	0.00117502	0.00151733	0.00160571	0.00123206	0.550203	0.0637091	0.0705139	1.519	12.2483	0	10	0	12	38.75	0	0	7	10.8	7	51.7736	50.5263	32	406	EIF4A1
TSPYL2	NP_071400.1	testis-specific Y-encoded-like protein 2 [Homo sapiens]	0	0	0	0	0	0	0	0	0	0.00012019	3.724e-05	0.00011278	1.3726	0.00132028	0.00296855	1.519	3.3915	0.103407	0	0	0	0	0	0	0	0	0	7	2	5	693	TSPYL2
ZNF324	NP_055162.1	zinc finger protein 324A [Homo sapiens]	0	0	0	0	0	0	0	0	0	0.00019365	4.666e-05	8.48e-05	1.45131	0.000951049	0.00242568	1.517	3.5407	0.089628	0	0	0	0	0	0	0	0	0	9	2	3	553	ZNF324
KIF11	NP_004514.2	kinesin-like protein KIF11 [Homo sapiens]	0	0	0	0	0	0	0	0.00012669	0	6.761e-05	4.887e-05	0.00011842	0.894548	0.0105194	0.0136834	1.515	4.1499	0.044679	0	0	0	0	0	0	0	4	0	6	4	8	1056	KIF11
GAPDH	NP_002037.2	glyceraldehyde-3-phosphate dehydrogenase isoform 1 [Homo sapiens]	0.00044408	0	0.00468866	0.00258984	0	0	0	0.00039935	0.00040687	0.00188248	0.00107842	0.00107322	0.456327	0.105041	0.114198	1.511	9.3745	0	5	0	22	31	0	0	0	4	2	53	28	23	335	GAPDH
MBD3	NP_001268382.1	0 genes:. 2 proteins in this group did not match any genes. NP_001268382.1:methyl-CpG-binding domain protein 3 isoform 1 [Homo sapiens] ;NP_001268383.1:methyl-CpG-binding domain protein 3 isoform 2 [Homo sapiens] ;	0	0	0	0	0	0	0	0	0	0.00040889	8.868e-05	0	1.63895	0.000559441	0.00216361	1.511	3.5292	0.090573	0	0	0	0	0	0	0	0	0	10	2	0	291	MBD3
MCCC2	NP_071415.1	methylcrotonoyl-CoA carboxylase beta chain, mitochondrial [Homo sapiens]	0.00021139	0	0.00025363	0.00019884	0	0	0	0.00023762	0	0.00031702	0.00020626	0.00011106	0.609544	0.0462228	0.0520189	1.51	5.208	0.009221	4	0	2	4	0	0	0	4	0	15	9	4	563	MCCC2
2017-09-15	NP_004252.2	15 kDa selenoprotein isoform 1 precursor [Homo sapiens]	0	0	0	0	0	0	0	0	0	0.00014423	0.00046918	0.00047369	1.99545	0.000197669	0.00167273	1.51	3.4209	0.100354	0	0	0	0	0	0	0	0	0	2	6	5	165	2017-09-15
SSR4	NP_001191455.1	0 genes:. 3 proteins in this group did not match any genes. NP_001191455.1:translocon-associated protein subunit delta isoform 1 precursor [Homo sapiens] ;NP_001191456.1:translocon-associated protein subunit delta isoform 3 precursor [Homo sapiens] ;NP_006271.1:translocon-associated protein subunit delta isoform 2 precursor [Homo sapiens] ;	0.00032341	0	0.00077604	0	0	0	0	0	0.00074077	0.000388	0.00070122	0.00016991	0.687755	0.0306573	0.0355803	1.509	4.1236	0.046464	2	0	2	0	0	0	0	0	2	6	10	2	184	SSR4
XRN1	NP_001269786.1	0 genes:. 2 proteins in this group did not match any genes. NP_001269786.1:5'-3' exoribonuclease 1 isoform c [Homo sapiens] ;NP_061874.3:5'-3' exoribonuclease 1 isoform a [Homo sapiens] ;	0	0	0	0	0	0	0	0	0	5.619e-05	3.047e-05	0	0.910813	0.00973799	0.0128541	1.507	3.5788	0.085905	0	0	0	0	0	0	0	0	0	8	4	0	1694	XRN1
ASH2L	NP_001098684.1	0 genes:. 3 proteins in this group did not match any genes. NP_001098684.1:set1/Ash2 histone methyltransferase complex subunit ASH2 isoform b [Homo sapiens] ;NP_001269201.1:set1/Ash2 histone methyltransferase complex subunit ASH2 isoform d [Homo sapiens] ;NP_004665.2:set1/Ash2 histone methyltransferase complex subunit ASH2 isoform a [Homo sapiens] ;	0	0	0	0	0	0	0	0	0	8.913e-05	4.832e-05	0.00020491	1.47345	0.00088951	0.00237037	1.505	3.3707	0.10547	0	0	0	0	0	0	0	0	0	4	2	7	534	ASH2L
SARS	NP_006504.2	serine--tRNA ligase, cytoplasmic [Homo sapiens]	0	0	0	0	0	0	0	0	0	0.00011575	0	0.0002433	1.49801	0.000854079	0.00237037	1.504	3.5528	0.08869	0	0	0	0	0	0	0	0	0	5	0	8	514	SARS
RPL11	NP_000966.2	0 genes:. 2 proteins in this group did not match any genes. NP_000966.2:60S ribosomal protein L11 isoform 1 [Homo sapiens] ;NP_001186731.1:60S ribosomal protein L11 isoform 2 [Homo sapiens] ;	0.00033431	0	0.0008022	0.00047169	0	0	0	0	0	0.0010027	0.00014497	0.00017564	0.849346	0.0130984	0.0165465	1.503	3.8771	0.062623	2	0	2	3	0	0	0	0	0	15	2	2	178	RPL11
XAB2	NP_064581.2	pre-mRNA-splicing factor SYF1 [Homo sapiens]	0	0	0	0	0	0	0	0	0	4.175e-05	4.527e-05	0.00012798	1.27614	0.00200466	0.00387737	1.503	3.4155	0.101369	0	0	0	0	0	0	0	0	0	3	3	7	855	XAB2
ZNF430	NP_079465.3	zinc finger protein 430 isoform 1 [Homo sapiens]	0	0	0	0	0	0	0	0	0	0.00021571	4.527e-05	0	1.36346	0.00141352	0.00312577	1.503	3.3699	0.105469	0	0	0	0	0	0	0	0	0	10.3333	2	0	570	ZNF430
ZNF195	NP_001123991.1	0 genes:. 7 proteins in this group did not match any genes. NP_001123991.1:zinc finger protein 195 isoform 2 [Homo sapiens] ;NP_001123992.1:zinc finger protein 195 isoform 1 [Homo sapiens] ;NP_001229770.1:zinc finger protein 195 isoform 4 [Homo sapiens] ;NP_001229771.1:zinc finger protein 195 isoform 5 [Homo sapiens] ;NP_001243753.1:zinc finger protein 195 isoform 8 [Homo sapiens] ;NP_001243754.1…	0	0	0	0	0	0	0	0	0	7.854e-05	0.00010646	0.00010318	1.39992	0.00113007	0.00263192	1.501	3.1936	0.123917	0	0	0	0	0	0	0	0	0	4	5	4	606	ZNF195
RBM34	NP_055829.2	RNA-binding protein 34 isoform 1 [Homo sapiens]	0	0	0	0	0	0	0	0	0	0.00013836	0.00012002	0.00014541	1.54459	0.000729137	0.00227326	1.501	3.1728	0.12619	0	0	0	0	0	0	0	0	0	5	4	4	430	RBM34
PDS5B	NP_055847.1	sister chromatid cohesion protein PDS5 homolog B [Homo sapiens]	0	0	0	0	0	0	0	0	0	1.974e-05	8.78e-05	0	0.99869	0.00630862	0.00891436	1.499	3.3651	0.106513	0	0	0	0	0	0	0	0	0	2.4	9.84615	0	1447	PDS5B
SARS2	NP_001139373.1	0 genes:. 2 proteins in this group did not match any genes. NP_001139373.1:serine--tRNA ligase, mitochondrial isoform a precursor [Homo sapiens] ;NP_060297.1:serine--tRNA ligase, mitochondrial isoform b precursor [Homo sapiens] ;	0	0	0	0	0	0	0	0	0	9.153e-05	0.00012406	0.00012024	1.46519	0.000917483	0.00240781	1.498	3.3469	0.108612	0	0	0	0	0	0	0	0	0	4	5	4	520	SARS2
CABIN1	NP_036427.1	calcineurin-binding protein cabin-1 isoform a [Homo sapiens]	0	0	0	0	0	0	0	0	0	1.072e-05	5.231e-05	1.408e-05	0.844751	0.0134154	0.0168873	1.496	3.3812	0.104436	0	0	0	0	0	0	0	0	0	2	9	2	2220	CABIN1
CBX4	NP_003646.2	E3 SUMO-protein ligase CBX4 [Homo sapiens]	0	0	0	0	0	0	0	0	0	8.499e-05	0.00013824	8.374e-05	1.4268	0.0010387	0.00251519	1.496	3.3468	0.108612	0	0	0	0	0	0	0	0	0	4	6	3	560	CBX4
PCMT1	NP_001238978.1	0 genes:. 3 proteins in this group did not match any genes. NP_001238978.1:protein-L-isoaspartate(D-aspartate) O-methyltransferase isoform 2 [Homo sapiens] ;NP_001238980.1:protein-L-isoaspartate(D-aspartate) O-methyltransferase isoform 4 [Homo sapiens] ;NP_005380.2:protein-L-isoaspartate(D-aspartate) O-methyltransferase isoform 1 [Homo sapiens] ;	0.00041613	0.00356289	0	0.000685	0	0	0	0.00035082	0	0.00070726	0.00036091	0.00032794	-0.203689	0.429945	0.44253	1.492	5.1285	0.010624	4	2	0	7	0	0	0	3	0	17	8	6	286	PCMT1
LUC7L2	NP_057103.2	putative RNA-binding protein Luc7-like 2 isoform 1 [Homo sapiens]	0	0	0.00054639	0.00021419	0	0	0	0	0	9.106e-05	0.00032915	0.00023926	0.755995	0.0213371	0.0255544	1.492	4.3085	0.03652	0	0	3	3	0	0	0	0	0	3	10	6	392	LUC7L2
CUL1	NP_003583.2	cullin-1 [Homo sapiens]	0	0	0	0	0	0	0	0	0	0.00012267	0	8.058e-05	1.25961	0.00215571	0.00409203	1.492	3.5616	0.087756	0	0	0	0	0	0	0	0	0	8	0	4	776	CUL1
RPS13	NP_001008.1	40S ribosomal protein S13 [Homo sapiens]	0	0	0	0	0	0	0	0	0	0.0004728	0.00025634	0.00041409	2.01984	0.000171562	0.00167273	1.491	3.4977	0.093445	0	0	0	0	0	0	0	0	0	6	3	4	151	RPS13
PDE12	NP_808881.3	2',5'-phosphodiesterase 12 isoform 1 precursor [Homo sapiens]	0	0	0	0.00013787	0	0	0	0	0	9.769e-05	0.00016949	7.7e-05	1.09878	0.00401865	0.00638046	1.49	3.9888	0.054791	0	0	0	3	0	0	0	0	0	5	8	3	609	PDE12
CANX	NP_001737.1	calnexin precursor [Homo sapiens]	0.0002513	0	0.00156781	0.00033093	0	0	0	0.00011299	0.00034536	0.00032159	0.00030513	0.0005545	0.305706	0.23115	0.243525	1.489	6.7313	0.000399	5	0	13	7	0	0	0	2	3	16	14	21	592	CANX
XPO5	NP_065801.1	exportin-5 [Homo sapiens]	0	0	0.00041509	4.649e-05	0	0	0	5.556e-05	0	0.00014824	7.501e-05	3.895e-05	0.277299	0.267334	0.279996	1.489	4.499	0.028283	0	0	7	2	0	0	0	2	0	15	7	3	1204	XPO5
ACIN1	NP_001158286.1	0 genes:. 5 proteins in this group did not match any genes. NP_001158286.1:apoptotic chromatin condensation inducer in the nucleus isoform 2 [Homo sapiens] ;NP_001158287.1:apoptotic chromatin condensation inducer in the nucleus isoform 3 [Homo sapiens] ;NP_001158288.1:apoptotic chromatin condensation inducer in the nucleus isoform 4 [Homo sapiens] ;NP_001158289.1:apoptotic chromatin condensation …	0	0	0	0	0	0	0	0	0	5.376e-05	5.829e-05	0	1.01544	0.00578835	0.0083273	1.489	3.2079	0.122791	0	0	0	0	0	0	0	0	0	6	6	0	1328	ACIN1
AAAS	NP_001166937.1	0 genes:. 2 proteins in this group did not match any genes. NP_001166937.1:aladin isoform 2 [Homo sapiens] ;NP_056480.1:aladin isoform 1 [Homo sapiens] ;	0	0	0.00041752	0	0	0	0	0.00013039	0	0.00030153	5.03e-05	6.094e-05	0.585871	0.0523655	0.0584641	1.487	3.8088	0.067204	0	0	3	0	0	0	0	2	0	13	2	2	513	AAAS
TOP2B	NP_001059.2	DNA topoisomerase 2-beta [Homo sapiens]	0	0	0	0	0	0	0	0	0	6.072e-05	3.184e-05	1.085e-05	0.968869	0.00723543	0.00994234	1.486	3.2857	0.11395	0	0	0	0	0	0	0	0	0	8.27273	4	1.125	1621	TOP2B
EIF2B2	NP_055054.1	translation initiation factor eIF-2B subunit beta [Homo sapiens]	0	0	0	0	0	0	0	0	0	6.78e-05	0.00025732	0.00017814	1.64091	0.000551981	0.00215665	1.485	3.2705	0.116131	0	0	0	0	0	0	0	0	0	2	7	4	351	EIF2B2
HSP90B1	NP_003290.1	endoplasmin precursor [Homo sapiens]	0	0	0.00017782	0.00024627	0	0	0	0.00012692	8.848e-05	0.00013336	0.00011515	0.0002167	0.588346	0.0517166	0.0578675	1.484	5.0548	0.011995	0	0	2	7.06604	0	0	0	3.04724	1.04255	9	7.16667	11.1317	803	HSP90B1
EIF3M	NP_006351.2	eukaryotic translation initiation factor 3 subunit M isoform 1 [Homo sapiens]	0	0	0.00038179	0	0	0	0	0	0	0.00031815	0	0.00012539	0.853109	0.0128615	0.0163243	1.484	3.3465	0.108612	0	0	2	0	0	0	0	0	0	10	0	3	374	EIF3M
HYOU1	NP_006380.1	hypoxia up-regulated protein 1 precursor [Homo sapiens]	0	0	0	0	0	0	0	0	0	2.382e-05	0	0.00015647	1.21018	0.00253799	0.00456711	1.483	3.4148	0.101369	0	0	0	0	0	0	0	0	0	2	0	10	999	HYOU1
RAD50	NP_005723.2	DNA repair protein RAD50 [Homo sapiens]	0	0	0	0	0	0	0	0	0	5.441e-05	3.934e-05	3.574e-05	1.06342	0.00467133	0.00710638	1.48	3.1882	0.125054	0	0	0	0	0	0	0	0	0	6	4	3	1312	RAD50
PDS5A	NP_001093869.1	sister chromatid cohesion protein PDS5 homolog A isoform 1 [Homo sapiens]	0	0	0	0	0	0	0	0	0	3.204e-05	5.939e-05	3.507e-05	1.05362	0.00493427	0.00742737	1.479	3.4311	0.100359	0	0	0	0	0	0	0	0	0	3.6	6.15385	3	1337	PDS5A
TTK	NP_001160163.1	0 genes:. 2 proteins in this group did not match any genes. NP_001160163.1:dual specificity protein kinase TTK isoform 2 [Homo sapiens] ;NP_003309.2:dual specificity protein kinase TTK isoform 1 [Homo sapiens] ;	0	0	0	0	0	0	0	0	0	5.56e-05	9.044e-05	5.478e-05	1.24746	0.00223776	0.00419948	1.478	3.4463	0.098353	0	0	0	0	0	0	0	0	0	4	6	3	856	TTK
PSMB4	NP_002787.2	proteasome subunit beta type-4 [Homo sapiens]	0	0	0	0	0	0	0	0	0	9.014e-05	0.00024437	0.00035527	1.78225	0.000339394	0.00188718	1.478	3.2471	0.118328	0	0	0	0	0	0	0	0	0	2	5	6	264	PSMB4
TRO	NP_001034794.1	0 genes:. 2 proteins in this group did not match any genes. NP_001034794.1:trophinin isoform 5 [Homo sapiens] ;NP_808224.1:trophinin isoform 2 [Homo sapiens] ;	0	0	0	0	0	0	0	0	0	4.989e-05	2.705e-05	4.369e-05	1.03367	0.00536317	0.0079011	1.478	3.0351	0.142664	0	0	0	0	0	0	0	0	0	6	3	4	1431	TRO
ATP2A2	NP_733765.1	sarcoplasmic/endoplasmic reticulum calcium ATPase 2 isoform b [Homo sapiens]	0	0	0.00061666	0.00029545	0	0.00012647	0.00022731	0.00028887	0.00013081	0.00028548	0.0002848	0.00013501	0.203281	0.388992	0.401921	1.476	6.6244	0.000512	0	0	9	11	0	2	4	9	2	25	23	9	1042	ATP2A2
PSMD11	NP_002806.2	26S proteasome non-ATPase regulatory subunit 11 [Homo sapiens]	0	0	0	0	0	0	0	0	0	0	0.00015287	0.00025929	1.55713	0.000708625	0.00225551	1.475	3.3013	0.112874	0	0	0	0	0	0	0	0	0	0	5	7	422	PSMD11
TAF6L	NP_006464.1	TAF6-like RNA polymerase II p300/CBP-associated factor-associated factor 65 kDa subunit 6L [Homo sapiens]	0	0	0	0	0	0	0	0	0	3.826e-05	0.00012446	0.00012566	1.40022	0.0011282	0.00263192	1.474	3.3288	0.109665	0	0	0	0	0	0	0	0	0	2	6	5	622	TAF6L
UTP18	NP_057085.2	U3 small nucleolar RNA-associated protein 18 homolog [Homo sapiens]	0	0	0	0	0	0	0	0	0	4.28e-05	0.00018565	8.434e-05	1.43481	0.00101259	0.00249541	1.474	3.1586	0.128488	0	0	0	0	0	0	0	0	0	2	8	3	556	UTP18
CPVL	NP_112601.3	probable serine carboxypeptidase CPVL precursor [Homo sapiens]	0	0	0	0	0	0	0	0	0	0.00014998	5.421e-05	0.0001642	1.50494	0.000835431	0.00237037	1.473	3.2135	0.121664	0	0	0	0	0	0	0	0	0	6	2	5	476	CPVL
HNRNPH1	NP_005511.1	heterogeneous nuclear ribonucleoprotein H [Homo sapiens]	0.00023193	0	0	0.00218208	0	0.00022013	0.00092314	0.00043339	0	0.00079501	0.00123575	0.00029841	0.630525	0.0411506	0.0466533	1.472	8.0232	1.2e-05	3.5	0	0	35.0076	0	1.5	7	5.81818	0	30	43.0033	8.57143	449	HNRNPH1
YTHDF2	NP_057342.2	YTH domain-containing family protein 2 isoform 1 [Homo sapiens]	0	0	0	0.00019335	0	0	0	0	0	0.0001233	0.00015599	0.00010799	1.05739	0.0048373	0.00729445	1.472	3.9612	0.056156	0	0	0	4	0	0	0	0	0	6	7	4	579	YTHDF2
HLA-B	NP_005505.2	major histocompatibility complex, class I, B precursor [Homo sapiens]	0	0	0	0	0	0	0	0	0	0.00023008	7.128e-05	0.00017273	1.61462	0.000593007	0.00216361	1.472	3.425	0.100357	0	0	0	0	0	0	0	0	0	7	2	4	362	HLA-B
PNN	NP_002678.2	pinin [Homo sapiens]	0	0	0	0	0	0	0	0	0	8.298e-05	8.998e-05	6.54e-05	1.31959	0.00171002	0.00352399	1.472	3.168	0.127338	0	0	0	0	0	0	0	0	0	5	5	3	717	PNN
WT1	NP_000369.3	0 genes:. 3 proteins in this group did not match any genes. NP_000369.3:Wilms tumor protein isoform A [Homo sapiens] ;NP_077742.2:Wilms tumor protein isoform B [Homo sapiens] ;NP_077744.3:Wilms tumor protein isoform D [Homo sapiens] ;	0	0	0	0	0	0	0	0	0	9.576e-05	0	0.00025162	1.48395	0.000878322	0.00237037	1.47	3.2525	0.118331	0	0	0	0	0	0	0	0	0	4	0	8	497	WT1
KARS	NP_001123561.1	0 genes:. 2 proteins in this group did not match any genes. NP_001123561.1:lysine--tRNA ligase isoform 1 [Homo sapiens] ;NP_005539.1:lysine--tRNA ligase isoform 2 [Homo sapiens] ;	0	0	0.00022847	0	0	0	0	0	0	9.519e-05	4.129e-05	0.00017508	0.84515	0.0133837	0.0168573	1.467	3.349	0.107556	0	0	2	0	0	0	0	0	0	5	2	7	625	KARS
TFDP1	NP_009042.1	transcription factor Dp-1 [Homo sapiens]	0	0	0	0	0	0	0	0	0	0.00017413	9.441e-05	0.0001525	1.56276	0.000704895	0.00225551	1.466	3.3127	0.1118	0	0	0	0	0	0	0	0	0	6	3	4	410	TFDP1
SAMD1	NP_612361.1	atherin [Homo sapiens]	0	0	0	0	0	0	0	0	0	8.847e-05	0.00019186	0	1.3934	0.00118228	0.00273276	1.466	3.2525	0.118331	0	0	0	0	0	0	0	0	0	4	8	0	538	SAMD1
HIRA	NP_003316.3	protein HIRA [Homo sapiens]	0	0	0	0	0	0	0	0	0	3.51e-05	0.00011418	0	1.13268	0.0035655	0.00583371	1.465	3.3649	0.106513	0	0	0	0	0	0	0	0	0	3	9	0	1017	HIRA
FKBP8	NP_001295302.1	0 genes:. 2 proteins in this group did not match any genes. NP_001295302.1:peptidyl-prolyl cis-trans isomerase FKBP8 isoform 2 [Homo sapiens] ;NP_036313.3:peptidyl-prolyl cis-trans isomerase FKBP8 isoform 1 [Homo sapiens] ;	0	0	0	0	0	0	0	0	0	0.0001444	9.395e-05	0.00018971	1.56996	0.000680653	0.00225551	1.465	3.2961	0.11287	0	0	0	0	0	0	0	0	0	5	3	5	412	FKBP8
CWF19L2	NP_689647.2	CWF19-like protein 2 [Homo sapiens]	0	0	0	0	0	0	0	0	0	5.324e-05	4.33e-05	0.00010491	1.24878	0.00222284	0.00417879	1.465	3.0539	0.140254	0	0	0	0	0	0	0	0	0	4	3	6	894	CWF19L2
CBX3	NP_057671.2	chromobox protein homolog 3 [Homo sapiens]	0	0	0	0.00061174	0	0	0	0	0	0.00019506	0.00061105	0.00047835	1.43652	0.00100513	0.00248673	1.464	3.8992	0.06041	0	0	0	4	0	0	0	0	0	3	8.66667	5.6	183	CBX3
TCF7	NP_001128323.2	0 genes:. 4 proteins in this group did not match any genes. NP_001128323.2:transcription factor 7 isoform 3 [Homo sapiens] ;NP_003193.2:transcription factor 7 isoform 1 [Homo sapiens] ;NP_963965.1:transcription factor 7 isoform 4 [Homo sapiens] ;NP_998813.1:transcription factor 7 isoform 2 [Homo sapiens] ;	0	0	0	0	0	0	0	0	0	0.00022117	0.00023982	0.00017433	1.74494	0.000382284	0.00192325	1.463	3.4972	0.093445	0	0	0	0	0	0	0	0	0	5	5	3	269	TCF7
SETX	NP_055861.3	probable helicase senataxin [Homo sapiens]	0	0	0	0	0	0	0	0	0	2.222e-05	3.374e-05	0	0.73365	0.0240224	0.0285	1.463	3.3943	0.103409	0	0	0	0	0	0	0	0	0	5	7	0	2677	SETX
PPIF	NP_005720.1	peptidyl-prolyl cis-trans isomerase F, mitochondrial precursor [Homo sapiens]	0	0	0	0	0	0	0	0	0	0	0.00018699	0.00060412	1.84725	0.000290909	0.00182514	1.463	3.2421	0.119438	0	0	0	0	0	0	0	0	0	0	3	8	207	PPIF
ADNP	NP_852107.1	activity-dependent neuroprotector homeobox protein [Homo sapiens]	0	0	0	0	0	0	0	0	0	5.399e-05	8.196e-05	0	1.09439	0.00408019	0.00642584	1.462	3.2115	0.122792	0	0	0	0	0	0	0	0	0	5	7	0	1102	ADNP
CDKN2A	NP_000068.1	cyclin-dependent kinase inhibitor 2A isoform p16INK4a [Homo sapiens]	0	0	0	0.00071761	0	0	0	0	0	0.00061019	0.00049625	0.00030061	1.43195	0.00102937	0.00251519	1.461	3.8651	0.063371	0	0	0	4	0	0	0	0	0	8	6	3	156	CDKN2A
IPO8	NP_001177924.1	importin-8 isoform 2 [Homo sapiens]	0	0	0	0	0	0	0	0	0	0.00011065	0	7.515e-05	1.22257	0.00242797	0.00441356	1.46	3.3634	0.106513	0	0	0	0	0	0	0	0	0	7.73684	0	4	832	IPO8
PCNA	NP_872590.1	proliferating cell nuclear antigen [Homo sapiens]	0.00034199	0	0.00164128	0.00085784	0	0	0.00158809	0.00025629	0.00078335	0.00086619	0.0009887	0.00041924	0.258458	0.294268	0.307455	1.459	5.9222	0.002438	3	0	6	8	0	0	7	2	3	19	20	7	261	PCNA
MRPS9	NP_872578.1	28S ribosomal protein S9, mitochondrial [Homo sapiens]	0	0	0	0	0	0	0	0	0	0.00018028	9.775e-05	0.0001579	1.5779	0.000654546	0.00221801	1.459	3.2304	0.12055	0	0	0	0	0	0	0	0	0	6	3	4	396	MRPS9
CBS	NP_001308001.1	0 genes:. 2 proteins in this group did not match any genes. NP_001308001.1:cystathionine beta-synthase isoform 2 [Homo sapiens] ;NP_001308002.1:cystathionine beta-synthase-like protein [Homo sapiens] ;	0	0	0	0	0	0	0	0	0	5.336e-05	0.00023144	0.00010515	1.52949	0.000772028	0.00234502	1.458	3.3589	0.106509	0	0	0	0	0	0	0	0	0	2	8	3	446	CBS
SNRPF	NP_003086.1	small nuclear ribonucleoprotein F [Homo sapiens]	0	0	0	0	0	0	0	0	0	0.00027671	0.00135026	0.00036353	2.301	8.39161e-05	0.0014088	1.456	3.3209	0.11073	0	0	0	0	0	0	0	0	0	2	9	2	86	SNRPF
EIF3CL	NP_001304786.1	0 genes:. 2 proteins in this group did not match any genes. NP_001304786.1:eukaryotic translation initiation factor 3 subunit C-like protein [Homo sapiens] ;NP_003743.1:eukaryotic translation initiation factor 3 subunit C isoform a [Homo sapiens] ;	0	0	0	0	0	0	0	7.318e-05	0	3.905e-05	0.00012705	3.421e-05	0.963827	0.00743496	0.0101839	1.454	3.3554	0.10756	0	0	0	0	0	0	0	2	0	3	9	2	914	EIF3CL
TMEM209	NP_116231.2	transmembrane protein 209 isoform 1 [Homo sapiens]	0	0	0	0	0	0	0	0	0	0.00010605	0.00016099	0	1.37306	0.00131468	0.0029653	1.453	3.28	0.11504	0	0	0	0	0	0	0	0	0	5	7	0	561	TMEM209
HNRNPR	NP_001095868.1	heterogeneous nuclear ribonucleoprotein R isoform 1 [Homo sapiens]	0	0	0	0	0	0	0	0	0	0.00011225	0.00010143	4.916e-05	1.36089	0.0014303	0.0031499	1.451	3.1611	0.127333	0	0	0	0	0	0	0	0	0	6	5	2	636	HNRNPR
ABCE1	NP_002931.2	ATP-binding cassette sub-family E member 1 [Homo sapiens]	0	0	0	0	0	0	0	0.00011167	0	0.00013905	0.0001077	5.219e-05	1.07767	0.0044345	0.00684809	1.448	3.5258	0.09057	0	0	0	0	0	0	0	2	0	7	5	2	599	ABCE1
NUP155	NP_001265241.1	0 genes:. 3 proteins in this group did not match any genes. NP_001265241.1:nuclear pore complex protein Nup155 isoform 3 [Homo sapiens] ;NP_004289.1:nuclear pore complex protein Nup155 isoform 2 [Homo sapiens] ;NP_705618.1:nuclear pore complex protein Nup155 isoform 1 [Homo sapiens] ;	0	0	0	0	0	0	0	5.041e-05	0	4.483e-05	3.889e-05	5.89e-05	0.869193	0.0118639	0.0151838	1.448	3.4261	0.100358	0	0	0	0	0	0	0	2	0	5	4	5	1327	NUP155
DLST	NP_001924.2	dihydrolipoyllysine-residue succinyltransferase component of 2-oxoglutarate dehydrogenase complex, mitochondrial isoform 1 precursor [Homo sapiens]	0	0	0	0.00012356	0	0	0	0	0	0.00010507	8.545e-05	0.00024155	1.26683	0.00206993	0.00396783	1.448	3.3211	0.110731	0	0	0	2	0	0	0	0	0	4	3	7	453	DLST
CPSF2	NP_001309199.1	0 genes:. 2 proteins in this group did not match any genes. NP_001309199.1:cleavage and polyadenylation specificity factor subunit 2 isoform 2 [Homo sapiens] ;NP_059133.1:cleavage and polyadenylation specificity factor subunit 2 isoform 1 [Homo sapiens] ;	0	0	0.000293	0.00034457	0	0	0	0.00013726	0	0.00017905	0.0001059	0.00027799	0.611943	0.0456112	0.0514115	1.447	5.0115	0.012842	0	0	3	9	0	0	0	3	0	11	6	13	731	CPSF2
TOMM70	NP_055635.3	mitochondrial import receptor subunit TOM70 [Homo sapiens]	0	0	0.00093941	0	0	0	0	0	0	7.828e-05	8.488e-05	0.00038565	0.444775	0.111491	0.120904	1.445	4.6544	0.022597	0	0	8	0	0	0	0	0	0	4	4	15	608	TOMM70
PITX2	NP_000316.2	pituitary homeobox 2 isoform c [Homo sapiens]	0	0	0	0	0	0	0	0	0	0.00020566	0.00015929	0.00014474	1.64652	0.000537063	0.00210603	1.445	3.1383	0.130802	0	0	0	0	0	0	0	0	0	5.6	4	3	324	PITX2
TMEM131	NP_056163.1	transmembrane protein 131 [Homo sapiens]	0	0	0	0	0	0	0	0	0	4.423e-05	3.426e-05	0	0.870581	0.0118005	0.0151321	1.444	3.4523	0.097356	0	0	0	0	0	0	0	0	0	7	5	0	1883	TMEM131
RPS25	NP_001019.1	40S ribosomal protein S25 [Homo sapiens]	0	0	0	0	0	0	0	0	0	0.00057114	0.00030966	0.00050021	2.11297	0.000132401	0.00158242	1.443	3.443	0.098351	0	0	0	0	0	0	0	0	0	6	3	4	125	RPS25
TAF9B	NP_057059.2	transcription initiation factor TFIID subunit 9B [Homo sapiens]	0	0	0	0	0	0	0	0	0	0.00014222	0.00025702	0.00024911	1.75412	0.00037296	0.00192325	1.442	3.3813	0.104436	0	0	0	0	0	0	0	0	0	3	5	4	251	TAF9B
CRAMP1	NP_065876.3	protein cramped-like [Homo sapiens]	0	0	0	0	0	0	0	0	0	4.688e-05	6.1e-05	0	0.999976	0.0062676	0.00887393	1.44	3.1715	0.126189	0	0	0	0	0	0	0	0	0	5	6	0	1269	CRAMP1
TMPO	NP_001027454.1	thymopoietin isoform beta [Homo sapiens]	0	0	0.00078629	0.00012329	0	0	0	0	0.00015011	0.00021275	0.00017864	0.0001748	0.38499	0.152246	0.163202	1.439	3.9494	0.057555	0	0	5	2	0	0	0	0	1	8.11765	6.28571	5.07692	454	TMPO
PARS2	NP_689481.2	probable proline--tRNA ligase, mitochondrial precursor [Homo sapiens]	0	0	0	0	0	0	0	0	0	0.0001002	0.00010865	0.00016454	1.51075	0.000816783	0.00237037	1.436	3.1582	0.128488	0	0	0	0	0	0	0	0	0	4	4	5	475	PARS2
MAST3	NP_055831.1	microtubule-associated serine/threonine-protein kinase 3 [Homo sapiens]	0	0	0	0	0	0	0	0	0	6.941e-05	3.943e-05	0	1.00359	0.00615944	0.00876658	1.435	3.2953	0.113956	0	0	0	0	0	0	0	0	0	7.63636	4	0	1309	MAST3
RARS	NP_002878.2	arginine--tRNA ligase, cytoplasmic [Homo sapiens]	0	0	0	0	0	0	0	0.00025337	0	0.00014423	7.82e-05	0.00014211	0.906237	0.00995431	0.0130673	1.432	3.8719	0.062622	0	0	0	0	0	0	0	5	0	8	4	6	660	RARS
SHPRH	NP_001036148.2	E3 ubiquitin-protein ligase SHPRH isoform a [Homo sapiens]	0	0	0	0	0	0	0	0	0	2.828e-05	5.366e-05	0	0.888051	0.0108867	0.0141014	1.432	3.201	0.123921	0	0	0	0	0	0	0	0	0	4	7	0	1683	SHPRH
EIF5A	NP_001137232.1	0 genes:. 2 proteins in this group did not match any genes. NP_001137232.1:eukaryotic translation initiation factor 5A-1 isoform A [Homo sapiens] ;NP_001961.1:eukaryotic translation initiation factor 5A-1 isoform B [Homo sapiens] ;	0.00097022	0	0.00077604	0.00638833	0	0	0	0.00690718	0.00629658	0.00459134	0.00119208	0.00526721	0.705309	0.0280522	0.0328271	1.43	11.1837	0	6	0	2	42	0	0	0	38	17	71	17	62	184	EIF5A
HNRNPK	NP_112552.1	0 genes:. 2 proteins in this group did not match any genes. NP_112552.1:heterogeneous nuclear ribonucleoprotein K isoform b [Homo sapiens] ;NP_112553.1:heterogeneous nuclear ribonucleoprotein K isoform a [Homo sapiens] ;	0.00096393	0	0.00092521	0.00072536	0	0.00071157	0	0.00050565	0.00044158	0.00084807	0.00080815	0.00030386	0.35743	0.176356	0.187827	1.429	7.807	2.2e-05	15	0	6	12	0	5	0	7	3	33	29	9	463	HNRNPK
ALDOA	NP_001230106.1	fructose-bisphosphate aldolase A isoform 2 [Homo sapiens]	0	0	0.00153722	0	0	0	0	0	0	0.00011386	0.00021607	0.00048615	0.411908	0.13242	0.14259	1.429	4.2372	0.040176	0	0	9	0	0	0	0	0	0	4	7	13	418	ALDOA
CSNK1E	NP_689407.1	casein kinase I isoform epsilon [Homo sapiens]	0	0	0	0	0	0	0	0	0	0.00017162	0.00016283	0	1.46784	0.000902564	0.00238718	1.429	3.5094	0.092482	0	0	0	0	0	0	0	0	0	6	5.25	0	416	CSNK1E
CKMT1A	NP_001308857.1	0 genes:. 3 proteins in this group did not match any genes. NP_001308857.1:creatine kinase U-type, mitochondrial isoform 2 [Homo sapiens] ;NP_001308858.1:creatine kinase U-type, mitochondrial isoform 3 [Homo sapiens] ;NP_066270.1:creatine kinase U-type, mitochondrial precursor [Homo sapiens] ;	0	0	0	0.00018741	0	0	0	0	0	0.00023904	5.76e-05	0.00013957	1.14567	0.00338648	0.00563101	1.426	3.5808	0.085907	0	0	0	3	0	0	0	0	0	9	2	4	448	CKMT1A
MAEA	NP_001017405.1	0 genes:. 6 proteins in this group did not match any genes. NP_001017405.1:macrophage erythroblast attacher isoform 1 [Homo sapiens] ;NP_001284359.1:macrophage erythroblast attacher isoform 3 [Homo sapiens] ;NP_001284360.1:macrophage erythroblast attacher isoform 4 [Homo sapiens] ;NP_001284361.1:macrophage erythroblast attacher isoform 5 [Homo sapiens] ;NP_001284362.1:macrophage erythroblast atta…	0	0	0	0	0	0	0	0	0	6.009e-05	0.00013033	0.00023684	1.56914	0.000684382	0.00225551	1.425	3.2143	0.121665	0	0	0	0	0	0	0	0	0	2	4	6	396	MAEA
RANGAP1	NP_002874.1	ran GTPase-activating protein 1 [Homo sapiens]	0	0	0.00024326	0	0	0	0	0.00011395	0	8.108e-05	8.792e-05	0.00018641	0.724119	0.0252382	0.0298434	1.424	3.4718	0.096374	0	0	2	0	0	0	0	2	0	4	4	7	587	RANGAP1
DMAP1	NP_061973.1	DNA methyltransferase 1-associated protein 1 [Homo sapiens]	0	0	0	0	0	0	0	0	0	0	5.526e-05	0.00030125	1.49499	0.000857809	0.00237037	1.424	3.1906	0.125055	0	0	0	0	0	0	0	0	0	0	2	9	467	DMAP1
FAR1	NP_115604.1	fatty acyl-CoA reductase 1 [Homo sapiens]	0	0	0	0	0	0	0	0	0	0.00018483	0	0.00012141	1.43058	0.00103123	0.00251519	1.423	3.2215	0.121669	0	0	0	0	0	0	0	0	0	8	0	4	515	FAR1
KIF20B	NP_001271188.1	0 genes:. 2 proteins in this group did not match any genes. NP_001271188.1:kinesin-like protein KIF20B isoform 1 [Homo sapiens] ;NP_057279.2:kinesin-like protein KIF20B isoform 2 [Homo sapiens] ;	0	0	0	0	0	0	0	0	0	3.269e-05	3.545e-05	1.718e-05	0.887655	0.0109054	0.0141086	1.423	3.1718	0.126189	0	0	0	0	0	0	0	0	0	5	5	2	1820	KIF20B
ORC3	NP_036513.2	0 genes:. 2 proteins in this group did not match any genes. NP_036513.2:origin recognition complex subunit 3 isoform 2 [Homo sapiens] ;NP_862820.1:origin recognition complex subunit 3 isoform 1 [Homo sapiens] ;	0	0	0	0	0	0	0	0	0	3.347e-05	0	0.00019787	1.31324	0.00173799	0.003537	1.42	3.0779	0.136668	0	0	0	0	0	0	0	0	0	2	0	9	711	ORC3
SRP9	NP_003124.1	signal recognition particle 9 kDa protein isoform 2 [Homo sapiens]	0	0	0	0	0	0	0	0	0	0.00069178	0.00090018	0	2.18591	0.000100699	0.0014088	1.417	3.2687	0.11613	0	0	0	0	0	0	0	0	0	5	6	0	86	SRP9
ANKRD28	NP_056014.2	serine/threonine-protein phosphatase 6 regulatory ankyrin repeat subunit A isoform a [Homo sapiens]	0	0	0	0	0	0	0	0	0	4.52e-05	4.901e-05	5.938e-05	1.135	0.00354312	0.00582376	1.414	3.2267	0.120548	0	0	0	0	0	0	0	0	0	4	4	4	1053	ANKRD28
FOXRED2	NP_079231.4	FAD-dependent oxidoreductase domain-containing protein 2 precursor [Homo sapiens]	0	0	0	0	0	0	0	0	0	0.00012177	0	9.141e-05	1.27934	0.00198601	0.0038587	1.414	3.14	0.130802	0	0	0	0	0	0	0	0	0	7	0	4	684	FOXRED2
STAU1	NP_001309856.1	0 genes:. 6 proteins in this group did not match any genes. NP_001309856.1:double-stranded RNA-binding protein Staufen homolog 1 isoform c [Homo sapiens] ;NP_001309857.1:double-stranded RNA-binding protein Staufen homolog 1 isoform d [Homo sapiens] ;NP_001309860.1:double-stranded RNA-binding protein Staufen homolog 1 isoform e [Homo sapiens] ;NP_001309862.1:double-stranded RNA-binding protein Sta…	0	0	0	0	0	0	0	0	0	9.481e-05	0.00012851	9.342e-05	1.44017	0.000997669	0.00248499	1.413	3.1563	0.128487	0	0	0	0	0	0	0	0	0	4	5	3	502	STAU1
POLR1C	NP_001305805.1	0 genes:. 2 proteins in this group did not match any genes. NP_001305805.1:DNA-directed RNA polymerases I and III subunit RPAC1 isoform 2 [Homo sapiens] ;NP_976035.1:DNA-directed RNA polymerases I and III subunit RPAC1 isoform 1 [Homo sapiens] ;	0	0	0	0	0	0	0	0	0	0.00013917	0	0.00031995	1.60384	0.000604196	0.00216361	1.411	3.0933	0.135488	0	0	0	0	0	0	0	0	0	4	0	7	342	POLR1C
PLOD1	NP_000293.2	0 genes:. 2 proteins in this group did not match any genes. NP_000293.2:procollagen-lysine,2-oxoglutarate 5-dioxygenase 1 isoform 2 precursor [Homo sapiens] ;NP_001303249.1:procollagen-lysine,2-oxoglutarate 5-dioxygenase 1 isoform 1 precursor [Homo sapiens] ;	0	0	0.00039282	0	0	0	0	0	0	8.183e-05	0.00014198	6.451e-05	0.511133	0.0784988	0.0861279	1.41	3.6951	0.076182	0	0	4	0	0	0	0	0	0	5	8	3	727	PLOD1
EXOC7	NP_001013861.1	0 genes:. 6 proteins in this group did not match any genes. NP_001013861.1:exocyst complex component 7 isoform 1 [Homo sapiens] ;NP_001138769.1:exocyst complex component 7 isoform 4 [Homo sapiens] ;NP_001138770.1:exocyst complex component 7 isoform 5 [Homo sapiens] ;NP_001138771.1:exocyst complex component 7 isoform 6 [Homo sapiens] ;NP_001269242.1:exocyst complex component 7 isoform 3 [Homo sapi…	0	0	0	0	0	0	0	0	0	0.00010437	9.432e-05	0	1.25024	0.00221165	0.00416506	1.41	2.9765	0.148765	0	0	0	0	0	0	0	0	0	6	5	0	684	EXOC7
GTPBP1	NP_004277.2	GTP-binding protein 1 [Homo sapiens]	0	0	0	0	0	0	0	0	0	0.00010671	5.786e-05	7.01e-05	1.31301	0.00173799	0.003537	1.409	3.0946	0.135489	0	0	0	0	0	0	0	0	0	6	3	3	669	GTPBP1
SOGA1	NP_542194.2	protein SOGA1 isoform 1 [Homo sapiens]	0	0	0	0	0	0	0	0	0	2.865e-05	5.438e-05	0	0.893421	0.0105548	0.0137212	1.404	3.3093	0.111798	0	0	0	0	0	0	0	0	0	4	7	0	1661	SOGA1
BMS1	NP_055568.3	ribosome biogenesis protein BMS1 homolog [Homo sapiens]	0	0	0	0	0	0	0	0	0	2.784e-05	3.019e-05	7.316e-05	1.0689	0.00456317	0.00699643	1.403	3.1282	0.131967	0	0	0	0	0	0	0	0	0	3	3	6	1282	BMS1
CDCA2	NP_001304835.1	0 genes:. 2 proteins in this group did not match any genes. NP_001304835.1:cell division cycle-associated protein 2 isoform 2 [Homo sapiens] ;NP_689775.2:cell division cycle-associated protein 2 isoform 1 [Homo sapiens] ;	0	0	0	0	0	0	0	0	0	3.541e-05	3.84e-05	9.305e-05	1.16974	0.00303403	0.00521057	1.403	3.062	0.139055	0	0	0	0	0	0	0	0	0	3	3	6	1008	CDCA2
ANK3	NP_001191332.1	0 genes:. 4 proteins in this group did not match any genes. NP_001191332.1:ankyrin-3 isoform 3 [Homo sapiens] ;NP_001191333.1:ankyrin-3 isoform 4 [Homo sapiens] ;NP_001307803.1:ankyrin-3 isoform 5 [Homo sapiens] ;NP_066267.2:ankyrin-3 isoform 1 [Homo sapiens] ;	0	0	0	0	0	0	0	0	0	4.476e-05	2.773e-05	0	0.838312	0.0138406	0.0173614	1.402	3.1558	0.128487	0	0	0	0	0	0	0	0	0	7	4	0	1861	ANK3
GYS1	NP_001155059.1	0 genes:. 2 proteins in this group did not match any genes. NP_001155059.1:glycogen [starch] synthase, muscle isoform 2 [Homo sapiens] ;NP_002094.2:glycogen [starch] synthase, muscle isoform 1 [Homo sapiens] ;	0	0	0	0	0	0	0	0	0	7.072e-05	7.669e-05	9.291e-05	1.32304	0.00168392	0.00348312	1.402	3.0786	0.136669	0	0	0	0	0	0	0	0	0	4	4	4	673	GYS1
LRRC41	NP_006360.3	leucine-rich repeat-containing protein 41 [Homo sapiens]	0	0	0	0	0	0	0	0	0	5.861e-05	6.356e-05	7.7e-05	1.244	0.00225828	0.00422688	1.401	3.0376	0.141453	0	0	0	0	0	0	0	0	0	4	4	4	812	LRRC41
TPX2	NP_036244.2	targeting protein for Xklp2 [Homo sapiens]	0	0	0	0	0	0	0	0	0	4.779e-05	0	0.00016741	1.28325	0.00195058	0.00381057	1.401	3.015	0.145093	0	0	0	0	0	0	0	0	0	3	0	8	747	TPX2
SMG7	NP_001167532.1	0 genes:. 3 proteins in this group did not match any genes. NP_001167532.1:protein SMG7 isoform 5 [Homo sapiens] ;NP_775179.1:protein SMG7 isoform 1 [Homo sapiens] ;NP_963862.1:protein SMG7 isoform 2 [Homo sapiens] ;	0	0	0	0	0	0	0	0	0	4.157e-05	7.888e-05	0	1.04493	0.00510769	0.00760833	1.401	2.9761	0.148765	0	0	0	0	0	0	0	0	0	4	7	0	1145	SMG7
CENPT	NP_079358.3	centromere protein T [Homo sapiens]	0	0	0	0	0	0	0	0	0	8.484e-05	9.2e-05	0.00011146	1.4001	0.00113007	0.00263192	1.4	3.126	0.131966	0	0	0	0	0	0	0	0	0	4	4	4	561	CENPT
ALDH2	NP_000681.2	0 genes:. 2 proteins in this group did not match any genes. NP_000681.2:aldehyde dehydrogenase, mitochondrial isoform 1 precursor [Homo sapiens] ;NP_001191818.1:aldehyde dehydrogenase, mitochondrial isoform 2 precursor [Homo sapiens] ;	0	0	0	0.00010827	0	0	0	0	0	6.904e-05	0.00014974	0.00015118	1.2103	0.00253799	0.00456711	1.399	3.2562	0.117225	0	0	0	2	0	0	0	0	0	3	6	5	517	ALDH2
KIF2C	NP_006836.2	kinesin-like protein KIF2C isoform 1 [Homo sapiens]	0	0	0	0	0	0	0	0	0	8.206e-05	5.339e-05	8.624e-05	1.28904	0.00191702	0.00377941	1.399	2.9779	0.148766	0	0	0	0	0	0	0	0	0	5	3	4	725	KIF2C
AKAP13	NP_006729.4	0 genes:. 2 proteins in this group did not match any genes. NP_006729.4:A-kinase anchor protein 13 isoform 1 [Homo sapiens] ;NP_009131.2:A-kinase anchor protein 13 isoform 2 [Homo sapiens] ;	0	0	0	0	0	0	0	0	0	1.267e-05	3.664e-05	0	0.682779	0.0314779	0.0364382	1.398	3.1664	0.127337	0	0	0	0	0	0	0	0	0	3	8	0	2817	AKAP13
SFPQ	NP_005057.1	splicing factor, proline- and glutamine-rich [Homo sapiens]	0	0	0	0.00039586	0	0	0	0	0	6.732e-05	0.00012775	0.0002953	0.903449	0.0100755	0.0132022	1.397	4.4021	0.032198	0	0	0	10	0	0	0	0	0	4	7	13.3562	707	SFPQ
THAP4	NP_057047.4	THAP domain-containing protein 4 isoform 1 [Homo sapiens]	0	0	0	0	0	0	0	0	0	0.00012373	4.472e-05	0.00010837	1.38285	0.00124196	0.00283706	1.397	3.244	0.119438	0	0	0	0	0	0	0	0	0	6	2	4	577	THAP4
CDC27	NP_001107563.1	0 genes:. 4 proteins in this group did not match any genes. NP_001107563.1:cell division cycle protein 27 homolog isoform 1 [Homo sapiens] ;NP_001247.3:cell division cycle protein 27 homolog isoform 2 [Homo sapiens] ;NP_001280018.1:cell division cycle protein 27 homolog isoform 3 [Homo sapiens] ;NP_001280020.1:cell division cycle protein 27 homolog isoform 4 [Homo sapiens] ;	0	0	0	0	0	0	0	0	0	5.734e-05	4.664e-05	9.417e-05	1.24184	0.00228625	0.00426064	1.396	3.1945	0.123918	0	0	0	0	0	0	0	0	0	4	3	5	830	CDC27
MRPS25	NP_071942.1	28S ribosomal protein S25, mitochondrial [Homo sapiens]	0	0	0	0	0	0	0	0	0	0.00020634	0	0.00072285	1.92224	0.000214452	0.00167273	1.395	3.1928	0.123916	0	0	0	0	0	0	0	0	0	3	0	8	173	MRPS25
RAD23B	NP_001231642.1	0 genes:. 2 proteins in this group did not match any genes. NP_001231642.1:UV excision repair protein RAD23 homolog B isoform 2 [Homo sapiens] ;NP_002865.1:UV excision repair protein RAD23 homolog B isoform 1 [Homo sapiens] ;	0	0	0	0	0	0	0	0	0	6.133e-05	0	0.00036259	1.56926	0.000684382	0.00225551	1.395	3.1382	0.130802	0	0	0	0	0	0	0	0	0	2	0	9	388	RAD23B
SPAG9	NP_001123999.1	0 genes:. 4 proteins in this group did not match any genes. NP_001123999.1:C-Jun-amino-terminal kinase-interacting protein 4 isoform 2 [Homo sapiens] ;NP_001124000.1:C-Jun-amino-terminal kinase-interacting protein 4 isoform 1 [Homo sapiens] ;NP_001238900.1:C-Jun-amino-terminal kinase-interacting protein 4 isoform 4 [Homo sapiens] ;NP_003962.3:C-Jun-amino-terminal kinase-interacting protein 4 isof…	0	0	0	0	0	0	0	0	0	2.723e-05	5.905e-05	3.577e-05	1.03858	0.00524009	0.00774638	1.394	3.0149	0.145093	0	0	0	0	0	0	0	0	0	3	6	3	1311	SPAG9
MAP7D2	NP_001161937.1	0 genes:. 2 proteins in this group did not match any genes. NP_001161937.1:MAP7 domain-containing protein 2 isoform 1 [Homo sapiens] ;NP_689993.2:MAP7 domain-containing protein 2 isoform 2 [Homo sapiens] ;	0	0	0	0	0	0	0	0	0	9.236e-05	0	0.00010111	1.23925	0.00229557	0.0042743	1.393	2.9952	0.146309	0	0	0	0	0	0	0	0	0	6	0	5	773	MAP7D2
HDAC6	NP_001308154.1	0 genes:. 2 proteins in this group did not match any genes. NP_001308154.1:histone deacetylase 6 isoform a [Homo sapiens] ;NP_006035.2:histone deacetylase 6 isoform b [Homo sapiens] ;	0	0	0	0	0	0	0	0	0	4.841e-05	6.299e-05	0	1.01307	0.00584056	0.00836874	1.391	3.166	0.127337	0	0	0	0	0	0	0	0	0	5	6	0	1229	HDAC6
PHC2	NP_932157.1	polyhomeotic-like protein 2 isoform a [Homo sapiens]	0	0	0	0	0	0	0	0	0	4.16e-05	7.519e-05	7.288e-05	1.22348	0.00241305	0.00439016	1.389	3.2132	0.121664	0	0	0	0	0	0	0	0	0	3	5	4	858	PHC2
TIPRL	NP_690866.1	TIP41-like protein isoform 1 [Homo sapiens]	0	0	0	0	0	0	0	0	0	8.749e-05	0.00014231	0.00040229	1.74263	0.000387879	0.00192325	1.389	3.0545	0.140254	0	0	0	0	0	0	0	0	0	2	3	7	272	TIPRL
ZNF451	NP_001026794.1	0 genes:. 2 proteins in this group did not match any genes. NP_001026794.1:zinc finger protein 451 isoform 1 [Homo sapiens] ;NP_056370.2:zinc finger protein 451 isoform 2 [Homo sapiens] ;	0	0	0	0	0	0	0	0	0	5.607e-05	6.08e-05	2.947e-05	1.11473	0.00377249	0.00607508	1.388	3.0678	0.137858	0	0	0	0	0	0	0	0	0	5	5	2	1061	ZNF451
NUP88	NP_001307582.1	0 genes:. 2 proteins in this group did not match any genes. NP_001307582.1:nuclear pore complex protein Nup88 isoform 1 [Homo sapiens] ;NP_002523.2:nuclear pore complex protein Nup88 isoform 2 [Homo sapiens] ;	0	0	0	0	0	0	0	0	0	6.287e-05	0.00011931	0	1.21447	0.00248019	0.00447811	1.388	3.0411	0.141456	0	0	0	0	0	0	0	0	0	4	7	0	757	NUP88
RAE1	NP_003601.1	mRNA export factor [Homo sapiens]	0	0	0	0	0	0	0	0	0	9.7e-05	0.00024543	8.495e-05	1.56926	0.000684382	0.00225551	1.388	2.99	0.147538	0	0	0	0	0	0	0	0	0	3	7	2	368	RAE1
WBP11	NP_057396.1	WW domain-binding protein 11 [Homo sapiens]	0	0	0	0	0	0	0	0	0	9.281e-05	6.039e-05	9.755e-05	1.34098	0.00157203	0.00334856	1.387	3.1038	0.134309	0	0	0	0	0	0	0	0	0	5	3	4	641	WBP11
FBXO7	NP_001028196.1	0 genes:. 3 proteins in this group did not match any genes. NP_001028196.1:F-box only protein 7 isoform 2 [Homo sapiens] ;NP_001244919.1:F-box only protein 7 isoform 3 [Homo sapiens] ;NP_036311.3:F-box only protein 7 isoform 1 [Homo sapiens] ;	0	0	0	0	0	0	0	0	0	0.00024173	0	7.057e-05	1.43884	0.000999534	0.00248499	1.387	2.9353	0.153726	0	0	0	0	0	0	0	0	0	9	0	2	443	FBXO7
YEATS4	NP_006521.1	YEATS domain-containing protein 4 isoform 1 [Homo sapiens]	0	0	0	0	0	0	0	0	0	0.00010483	0.0002842	0.00034431	1.81026	0.000311422	0.00182514	1.386	3.1521	0.128484	0	0	0	0	0	0	0	0	0	2	5	5	227	YEATS4
PDCD2L	NP_115722.1	programmed cell death protein 2-like [Homo sapiens]	0	0	0	0	0	0	0	0.00018685	0	0.00016618	0.00025228	0	1.12526	0.00367179	0.00596667	1.383	3.1429	0.12964	0	0	0	0	0	0	0	2	0	5	7	0	358	PDCD2L
NELFE	NP_002895.3	negative elongation factor E [Homo sapiens]	0	0	0	0	0	0	0	0	0	0.00015656	0.00013582	0.00012341	1.5573	0.000708625	0.00225551	1.383	2.9771	0.148766	0	0	0	0	0	0	0	0	0	5	4	3	380	NELFE
ANAPC1	NP_073153.1	anaphase-promoting complex subunit 1 [Homo sapiens]	0	0	0	0	0	0	0	0	0	2.448e-05	3.319e-05	2.412e-05	0.869752	0.0118172	0.0151422	1.38	3.0858	0.136674	0	0	0	0	0	0	0	0	0	4	5	3	1944	ANAPC1
WWP1	NP_008944.1	NEDD4-like E3 ubiquitin-protein ligase WWP1 [Homo sapiens]	0	0	0	0	0	0	0	0	0	3.872e-05	3.359e-05	0.00010899	1.20454	0.00260326	0.00464173	1.38	3.0674	0.139056	0	0	0	0	0	0	0	0	0	3	2.4	6.42857	922	WWP1
IFFO1	NP_001034759.1	0 genes:. 3 proteins in this group did not match any genes. NP_001034759.1:intermediate filament family orphan 1 isoform 4 [Homo sapiens] ;NP_001180386.1:intermediate filament family orphan 1 isoform 5 [Homo sapiens] ;NP_542768.2:intermediate filament family orphan 1 isoform 2 [Homo sapiens] ;	0	0	0	0	0	0	0	0	0	6.34e-05	0.00016042	5.553e-05	1.38671	0.00121399	0.00278503	1.379	3.1668	0.127338	0	0	0	0	0	0	0	0	0	3	7	2	563	IFFO1
BAZ1B	NP_115784.1	tyrosine-protein kinase BAZ1B [Homo sapiens]	0	0	0	0	0	0	0	0	0	0	4.35e-05	6.324e-05	0.995646	0.00640373	0.00900917	1.379	3.0665	0.139056	0	0	0	0	0	0	0	0	0	0	5	6	1483	BAZ1B
PHF3	NP_001277188.1	0 genes:. 2 proteins in this group did not match any genes. NP_001277188.1:PHD finger protein 3 isoform 2 [Homo sapiens] ;NP_055968.1:PHD finger protein 3 isoform 1 [Homo sapiens] ;	0	0	0	0	0	0	0	0	0	2.44e-05	4.629e-05	0	0.828118	0.0145287	0.0180766	1.379	3.0066	0.145089	0	0	0	0	0	0	0	0	0	4	7	0	1951	PHF3
LYPLA1	NP_001266286.1	0 genes:. 3 proteins in this group did not match any genes. NP_001266286.1:acyl-protein thioesterase 1 isoform 3 [Homo sapiens] ;NP_001266287.1:acyl-protein thioesterase 1 isoform 4 [Homo sapiens] ;NP_006321.1:acyl-protein thioesterase 1 isoform 1 [Homo sapiens] ;	0	0	0	0	0	0	0	0	0	0.0001668	0	0.00058436	1.82341	0.000300233	0.00182514	1.378	2.9548	0.151236	0	0	0	0	0	0	0	0	0	3	0	8	214	LYPLA1
DYNC1LI2	NP_001310884.1	0 genes:. 2 proteins in this group did not match any genes. NP_001310884.1:cytoplasmic dynein 1 light intermediate chain 2 isoform 3 [Homo sapiens] ;NP_006132.1:cytoplasmic dynein 1 light intermediate chain 2 isoform 1 [Homo sapiens] ;	0	0	0	0	0	0	0	0	0	0.00010507	0.00011393	0.00013803	1.49146	0.000861538	0.00237037	1.376	2.9591	0.151239	0	0	0	0	0	0	0	0	0	4	4	4	453	DYNC1LI2
MAP4K4	NP_001229488.1	mitogen-activated protein kinase kinase kinase kinase 4 isoform 4 [Homo sapiens]	0	0	0	0	0	0	0	0	0	6.402e-05	3.124e-05	2.523e-05	1.03318	0.00536877	0.00790391	1.374	3.2414	0.119438	0	0	0	0	0	0	0	0	0	6.66667	3	2	1239	MAP4K4
AARS2	NP_065796.1	alanine--tRNA ligase, mitochondrial [Homo sapiens]	0	0	0	0	0	0	0	6.791e-05	0	6.04e-05	9.169e-05	0	0.84451	0.0134284	0.0168938	1.371	3.483	0.095392	0	0	0	0	0	0	0	2	0	5	7	0	985	AARS2
SCRIB	NP_056171.3	protein scribble homolog isoform b [Homo sapiens]	0	0	0	0	0	0	0	0	0	3.65e-05	4.749e-05	0	0.898092	0.0103235	0.0134778	1.37	2.8933	0.158751	0	0	0	0	0	0	0	0	0	5	6	0	1630	SCRIB
DNAJC10	NP_001258510.1	0 genes:. 2 proteins in this group did not match any genes. NP_001258510.1:dnaJ homolog subfamily C member 10 isoform 2 precursor [Homo sapiens] ;NP_061854.1:dnaJ homolog subfamily C member 10 isoform 1 precursor [Homo sapiens] ;	0	0	0.00047788	0.00026226	0	0	0	0.00031341	0	0.00014336	0.00025909	0.00016741	0.395215	0.144235	0.154924	1.369	5.0212	0.012625	0	0	5	7	0	0	0	7	0	9	15	8	747	DNAJC10
DYNC1LI1	NP_057225.2	cytoplasmic dynein 1 light intermediate chain 1 isoform 1 [Homo sapiens]	0	0	0.00027302	0.00021405	0	0	0	0.00031974	0.00026062	0.0001365	0.0002467	0.00023911	0.46544	0.0997035	0.108671	1.368	4.2363	0.040175	0	0	2	4	0	0	0	5	2	6	10	8	523	DYNC1LI1
RPS12	NP_001007.2	40S ribosomal protein S12 [Homo sapiens]	0	0	0	0	0	0	0	0.00101349	0	0.00072113	0.00058648	0	1.17021	0.00303217	0.00521057	1.367	3.2946	0.113956	0	0	0	0	0	0	0	4	0	8	6	0	132	RPS12
LSM12	NP_689557.1	protein LSM12 homolog [Homo sapiens]	0	0	0	0	0	0	0	0	0	0.00036611	0.00026467	0.00016033	1.84522	0.000292774	0.00182514	1.366	3.119	0.133136	0	0	0	0	0	0	0	0	0	6	4	2	195	LSM12
RNF126	NP_919442.1	E3 ubiquitin-protein ligase RNF126 [Homo sapiens]	0	0	0	0	0	0	0	0	0	0.0001913	0.00012446	0.00020105	1.65265	0.000525874	0.00208503	1.365	3.2213	0.121669	0	0	0	0	0	0	0	0	0	5	3	4	311	RNF126
ATP8	YP_003024030.1	ATP synthase F0 subunit 8 (mitochondrion) [Homo sapiens]	0	0	0	0	0	0	0	0	0	0.00069992	0.0013282	0	2.31184	8.20513e-05	0.0014088	1.365	2.9616	0.15124	0	0	0	0	0	0	0	0	0	4	7	0	68	ATP8
IDH3G	NP_004126.1	0 genes:. 2 proteins in this group did not match any genes. NP_004126.1:isocitrate dehydrogenase [NAD] subunit gamma, mitochondrial isoform a precursor [Homo sapiens] ;NP_777358.1:isocitrate dehydrogenase [NAD] subunit gamma, mitochondrial isoform b precursor [Homo sapiens] ;	0	0	0	0	0	0	0	0	0	0.00018166	0.00016415	0	1.48202	0.000878322	0.00237037	1.36	3.004	0.146314	0	0	0	0	0	0	0	0	0	6	5	0	393	IDH3G
MRPL21	NP_852615.1	0 genes:. 2 proteins in this group did not match any genes. NP_852615.1:39S ribosomal protein L21, mitochondrial isoform d [Homo sapiens] ;NP_852616.1:39S ribosomal protein L21, mitochondrial isoform a [Homo sapiens] ;	0	0	0	0	0	0	0	0	0	0.00029021	0.00012588	0.00038126	1.84886	0.000290909	0.00182514	1.359	2.9698	0.150001	0	0	0	0	0	0	0	0	0	5	2	5	205	MRPL21
CDC20	NP_001246.2	cell division cycle protein 20 homolog [Homo sapiens]	0	0	0	0	0	0	0	0	0	0.00011923	5.171e-05	0.00015663	1.45453	0.000949184	0.00242568	1.359	2.9563	0.151238	0	0	0	0	0	0	0	0	0	5	2	5	499	CDC20
SMARCA1	NP_001269803.1	probable global transcription activator SNF2L1 isoform d [Homo sapiens]	0	0	0	0	0	0	0	0	0	3.707e-05	0	0.00010551	1.11387	0.00378928	0.00608839	1.358	2.9168	0.156232	0	0	0	0	0	0	0	0	0	3.33333	0	7.22222	1070	SMARCA1
PGK1	NP_000282.1	phosphoglycerate kinase 1 [Homo sapiens]	0	0	0.0013697	0.00040269	0	0	0	0	0	0.00051361	0.00012377	0.00014994	0.255686	0.298398	0.311467	1.357	4.4902	0.028699	0	0	8	6	0	0	0	0	0	18	4	4	417	PGK1
NF1	NP_001035957.1	neurofibromin isoform 1 [Homo sapiens]	0	0	0	0	0	0	0	0	0	2.934e-05	9.09e-06	1.652e-05	0.700147	0.0287664	0.033553	1.356	3.2077	0.122791	0	0	0	0	0	0	0	0	0	7	2	3	2839	NF1
ZNF460	NP_006626.3	zinc finger protein 460 [Homo sapiens]	0	0	0	0	0	0	0	0	0	7.057e-05	0.00011479	9.271e-05	1.38476	0.00122331	0.00280043	1.355	2.9214	0.156233	0	0	0	0	0	0	0	0	0	3.33333	5	3.33333	562	ZNF460
RNF138	NP_057355.2	E3 ubiquitin-protein ligase RNF138 isoform 1 [Homo sapiens]	0	0	0	0	0	0	0	0	0	9.713e-05	0.00036864	0.00019141	1.76024	0.000369231	0.00192325	1.351	3.0765	0.137863	0	0	0	0	0	0	0	0	0	2	7	3	245	RNF138
HELZ	NP_055692.2	probable helicase with zinc finger domain [Homo sapiens]	0	0	0	0	0	0	0	0	0	3.676e-05	2.658e-05	0	0.783667	0.0183086	0.022175	1.351	2.9003	0.158753	0	0	0	0	0	0	0	0	0	6	4	0	1942	HELZ
RAB3GAP1	NP_001165906.1	0 genes:. 2 proteins in this group did not match any genes. NP_001165906.1:rab3 GTPase-activating protein catalytic subunit isoform 1 [Homo sapiens] ;NP_036365.1:rab3 GTPase-activating protein catalytic subunit isoform 2 [Homo sapiens] ;	0	0	0	0	0	0	0	0	0	3.613e-05	9.141e-05	0	1.06829	0.00459674	0.00704068	1.348	3.0426	0.141456	0	0	0	0	0	0	0	0	0	3	7	0	988	RAB3GAP1
CHD7	NP_060250.2	chromodomain-helicase-DNA-binding protein 7 isoform 1 [Homo sapiens]	0	0	0	0	0	0	0	0	0	1.191e-05	8.61e-06	3.397e-05	0.696542	0.0293501	0.0341225	1.346	3.0619	0.139055	0	0	0	0	0	0	0	0	0	3	2	6.51273	2997	CHD7
POLA1	NP_058633.2	DNA polymerase alpha catalytic subunit [Homo sapiens]	0	0	0	0	0	0	0	6.863e-05	0	1.628e-05	6.178e-05	5.346e-05	0.749937	0.0220793	0.0263697	1.344	3.1282	0.131967	0	0	0	0	0	0	0	3	0	2	7	5	1462	POLA1
MRPS31	NP_005821.2	28S ribosomal protein S31, mitochondrial [Homo sapiens]	0	0	0	0	0	0	0	0	0	9.037e-05	0.00019599	7.915e-05	1.50156	0.00085035	0.00237037	1.344	2.8362	0.166404	0	0	0	0	0	0	0	0	0	3	6	2	395	MRPS31
ATP1A1	NP_000692.2	sodium/potassium-transporting ATPase subunit alpha-1 isoform a [Homo sapiens]	0.00026176	0.00348627	0.00132602	0.00049244	0	0.00032205	0.00086823	0.00078464	0.00073281	0.00062713	0.00033957	0.00088626	-0.47798	0.157932	0.169044	1.342	10.9987	0	9	7	19	18	0	5	15	24	11	53.9184	26.9231	58	1023	ATP1A1
PC	NP_071504.2	pyruvate carboxylase, mitochondrial precursor [Homo sapiens]	0	0	0	0	0	0	0	0	0	4.04e-05	6.572e-05	0	0.993272	0.00645035	0.00904314	1.34	2.9817	0.148768	0	0	0	0	0	0	0	0	0	4	6	0	1178	PC
FANCA	NP_000126.2	0 genes:. 2 proteins in this group did not match any genes. NP_000126.2:Fanconi anemia group A protein isoform a [Homo sapiens] ;NP_001273096.1:Fanconi anemia group A protein isoform c [Homo sapiens] ;	0	0	0	0	0	0	0	0	0	3.271e-05	5.321e-05	0	0.907326	0.00991702	0.0130515	1.339	2.8999	0.158753	0	0	0	0	0	0	0	0	0	4	6	0	1455	FANCA
BAG5	NP_001015049.1	0 genes:. 2 proteins in this group did not match any genes. NP_001015049.1:BAG family molecular chaperone regulator 5 isoform a [Homo sapiens] ;NP_004864.1:BAG family molecular chaperone regulator 5 isoform b [Homo sapiens] ;	0.00091455	0	0	0	0	0	0	0	0.00041896	7.315e-05	0.00023796	0.00064064	0.676703	0.0324252	0.0373935	1.337	5.1344	0.010625	15	0	0	0	0	0	0	0	3	3	9	20	488	BAG5
RPL35	NP_009140.1	60S ribosomal protein L35 [Homo sapiens]	0	0	0	0	0	0	0	0	0	0.00029021	0.00062939	0.00025417	2.03268	0.000165967	0.00167273	1.336	2.9509	0.152482	0	0	0	0	0	0	0	0	0	3	6	2	123	RPL35
PYCR2	NP_037460.2	pyrroline-5-carboxylate reductase 2 isoform 1 [Homo sapiens]	0	0	0.00044622	0	0	0	0	0.00094065	0	0.00048338	0.00036288	0	0.537854	0.0680876	0.075089	1.335	4.0537	0.050825	0	0	2	0	0	0	0	9	0	13	9	0	320	PYCR2
WDHD1	NP_001008397.1	0 genes:. 2 proteins in this group did not match any genes. NP_001008397.1:WD repeat and HMG-box DNA-binding protein 1 isoform 2 [Homo sapiens] ;NP_009017.1:WD repeat and HMG-box DNA-binding protein 1 isoform 1 [Homo sapiens] ;	0	0	0	0	0	0	0	0	0	0	3.848e-05	0.00010877	1.12707	0.00363823	0.00592109	1.335	2.8569	0.163839	0	0	0	0	0	0	0	0	0	0	3	7	1006	WDHD1
TMEM165	NP_060945.2	transmembrane protein 165 precursor [Homo sapiens]	0	0	0	0.00025914	0	0	0	0.00020645	0	0.00029379	0.00015929	0.00014474	0.972691	0.00713287	0.00981398	1.334	3.3297	0.109666	0	0	0	3	0	0	0	2	0	8	4	3	324	TMEM165
SMARCE1	NP_003070.3	SWI/SNF-related matrix-associated actin-dependent regulator of chromatin subfamily E member 1 [Homo sapiens]	0	0	0	0	0	0	0	0	0	8.685e-05	0.00015696	0.0001141	1.49252	0.000861538	0.00237037	1.333	2.8396	0.165116	0	0	0	0	0	0	0	0	0	3	5	3	411	SMARCE1
VBP1	NP_001290472.1	0 genes:. 2 proteins in this group did not match any genes. NP_001290472.1:prefoldin subunit 3 isoform 2 [Homo sapiens] ;NP_003363.1:prefoldin subunit 3 isoform 1 [Homo sapiens] ;	0	0	0	0	0	0	0	0	0	0	0.0002215	0.00040253	1.73934	0.000387879	0.00192325	1.33	2.9505	0.152482	0	0	0	0	0	0	0	0	0	0	4	6	233	VBP1
DNMT1	NP_001124295.1	0 genes:. 3 proteins in this group did not match any genes. NP_001124295.1:DNA (cytosine-5)-methyltransferase 1 isoform a [Homo sapiens] ;NP_001305659.1:DNA (cytosine-5)-methyltransferase 1 isoform c [Homo sapiens] ;NP_001370.1:DNA (cytosine-5)-methyltransferase 1 isoform b [Homo sapiens] ;	0	0	0	0	0	0	0	0	0	1.458e-05	4.744e-05	2.873e-05	0.913758	0.0096	0.0126954	1.328	2.989	0.147537	0	0	0	0	0	0	0	0	0	2	6	3	1632	DNMT1
SRGAP2	NP_001164108.1	0 genes:. 2 proteins in this group did not match any genes. NP_001164108.1:SLIT-ROBO Rho GTPase-activating protein 2 isoform c [Homo sapiens] ;NP_056141.2:SLIT-ROBO Rho GTPase-activating protein 2 isoform a [Homo sapiens] ;	0	0	0	0	0	0	0	0	0	4.448e-05	3.618e-05	5.844e-05	1.09346	0.00409324	0.00643223	1.327	2.8286	0.166399	0	0	0	0	0	0	0	0	0	4	3	4	1070	SRGAP2
THRAP3	NP_001308402.1	0 genes:. 2 proteins in this group did not match any genes. NP_001308402.1:thyroid hormone receptor-associated protein 3 isoform 2 [Homo sapiens] ;NP_005110.2:thyroid hormone receptor-associated protein 3 isoform 1 [Homo sapiens] ;	0	0	0	0	0	0	0	0	0	8.731e-05	4.057e-05	0	1.06938	0.00455571	0.00698999	1.326	2.9322	0.154979	0	0	0	0	0	0	0	0	0	7	3	0	954	THRAP3
PPIB	NP_000933.1	peptidyl-prolyl cis-trans isomerase B precursor [Homo sapiens]	0	0	0.0076023	0.0063489	0	0.00061011	0.00109654	0.00278711	0.00252412	0.00049578	0.00203095	0.00658558	0.416782	0.128957	0.138931	1.325	10.5191	0	0	0	23	49	0	2	4	18	8	9	34	91	216	PPIB
PSMD12	NP_002807.1	26S proteasome non-ATPase regulatory subunit 12 isoform 1 [Homo sapiens]	0	0	0.00046971	0	0	0	0	0	0	0.00020875	0.00011318	6.856e-05	0.633674	0.0405557	0.0460519	1.324	3.4308	0.100359	0	0	3	0	0	0	0	0	0	8	4	2	456	PSMD12
BRIX1	NP_060791.3	ribosome biogenesis protein BRX1 homolog [Homo sapiens]	0	0	0	0	0	0	0	0	0	0.00020224	0.0001462	0	1.48524	0.000876457	0.00237037	1.323	2.9721	0.150002	0	0	0	0	0	0	0	0	0	6	4	0	353	BRIX1
LIN54	NP_001275925.1	0 genes:. 2 proteins in this group did not match any genes. NP_001275925.1:protein lin-54 homolog isoform c [Homo sapiens] ;NP_919258.2:protein lin-54 homolog isoform a [Homo sapiens] ;	0	0	0	0	0	0	0	0	0	0.00010817	7.82e-05	0	1.22383	0.00240932	0.00439016	1.323	2.8707	0.161285	0	0	0	0	0	0	0	0	0	6	4	0	660	LIN54
CBX6	NP_001290423.1	0 genes:. 2 proteins in this group did not match any genes. NP_001290423.1:chromobox protein homolog 6 isoform 2 [Homo sapiens] ;NP_055107.3:chromobox protein homolog 6 isoform 1 [Homo sapiens] ;	0	0	0	0	0	0	0	0	0	0	0.00022923	0.00011902	1.48501	0.000876457	0.00237037	1.322	2.8357	0.166404	0	0	0	0	0	0	0	0	0	0	7	3	394	CBX6
DYNLT1	NP_001278531.1	0 genes:. 2 proteins in this group did not match any genes. NP_001278531.1:dynein light chain Tctex-type 1 isoform 2 [Homo sapiens] ;NP_006510.1:dynein light chain Tctex-type 1 isoform 1 [Homo sapiens] ;	0	0	0	0	0	0	0	0	0	0.00048075	0.00078197	0	2.06986	0.000152914	0.00167273	1.322	2.8153	0.168982	0	0	0	0	0	0	0	0	0	4	6	0	99	DYNLT1
HNRNPD	NP_001003810.1	0 genes:. 4 proteins in this group did not match any genes. NP_001003810.1:heterogeneous nuclear ribonucleoprotein D0 isoform d [Homo sapiens] ;NP_002129.2:heterogeneous nuclear ribonucleoprotein D0 isoform c [Homo sapiens] ;NP_112737.1:heterogeneous nuclear ribonucleoprotein D0 isoform b [Homo sapiens] ;NP_112738.1:heterogeneous nuclear ribonucleoprotein D0 isoform a [Homo sapiens] ;	0	0	0	0	0	0	0	0	0	0.00012438	0.00017983	0.00021786	1.65713	0.000509091	0.00206427	1.322	2.7878	0.171571	0	0	0	0	0	0	0	0	0	3	4	4	287	HNRNPD
VIM	NP_003371.2	vimentin [Homo sapiens]	0	0	0.00045963	0.0027026	0	0	0	0	0	0.00048514	0.00104558	0.00043608	0.667319	0.0340047	0.039068	1.321	7.305	9.3e-05	0	0	3	45	0	0	0	0	0	19	37.7632	13	466	VIM
SUCLG2	NP_003839.2	succinyl-CoA ligase [GDP-forming] subunit beta, mitochondrial isoform 2 precursor [Homo sapiens]	0	0	0	0	0	0	0	0	0	0.00013772	0.00011947	7.237e-05	1.45712	0.000937995	0.00242308	1.321	3.0195	0.143874	0	0	0	0	0	0	0	0	0	5	4	2	432	SUCLG2
IQGAP3	NP_839943.2	ras GTPase-activating-like protein IQGAP3 [Homo sapiens]	0	0	0	0	0	0	0	0	0	5.107e-05	2.373e-05	0	0.851036	0.0129697	0.016413	1.321	2.7317	0.179425	0	0	0	0	0	0	0	0	0	7	3	0	1631	IQGAP3
MCMBP	NP_001243307.1	0 genes:. 2 proteins in this group did not match any genes. NP_001243307.1:mini-chromosome maintenance complex-binding protein isoform 2 [Homo sapiens] ;NP_079110.1:mini-chromosome maintenance complex-binding protein isoform 1 [Homo sapiens] ;	0	0	0	0	0	0	0	0	0	0.00011155	0	9.77e-05	1.27164	0.00203077	0.00390673	1.32	2.9416	0.153728	0	0	0	0	0	0	0	0	0	6	0	4	640	MCMBP
CBX2	NP_005180.1	chromobox protein homolog 2 isoform 1 [Homo sapiens]	0	0	0	0	0	0	0	0	0	6.71e-05	0.00014552	5.877e-05	1.37445	0.00130163	0.00294515	1.32	2.9143	0.15623	0	0	0	0	0	0	0	0	0	3	6	2	532	CBX2
SHCBP1	NP_001311248.1	0 genes:. 2 proteins in this group did not match any genes. NP_001311248.1:SHC SH2 domain-binding protein 1 isoform 3 [Homo sapiens] ;NP_079021.3:SHC SH2 domain-binding protein 1 isoform 1 [Homo sapiens] ;	0	0	0	0	0	0	0	0	0	8.013e-05	6.516e-05	0.00010526	1.34064	0.00157203	0.00334856	1.319	2.8775	0.161289	0	0	0	0	0	0	0	0	0	4	3	4	594	SHCBP1
SCO2	NP_005129.2	protein SCO2 homolog, mitochondrial precursor [Homo sapiens]	0	0	0	0	0	0	0	0	0	8.946e-05	0.00014552	0.0003526	1.70979	0.00042704	0.00196581	1.319	2.7972	0.171575	0	0	0	0	0	0	0	0	0	2	3	6	266	SCO2
HSP90AA1	NP_001017963.2	heat shock protein HSP 90-alpha isoform 1 [Homo sapiens]	0.00024705	0.00149149	0.00200643	0.00128179	0	0.00024928	0.00065869	0.00280953	0.00132206	0.0007331	0.00084355	0.00198829	0.0795676	0.702987	0.709604	1.318	13.3417	0	7.09091	2.5	24	39.1128	0	3.23077	9.5	71.7391	16.5667	52.6164	55.8333	108.625	854	HSP90AA1
MYBL2	NP_001265539.1	0 genes:. 2 proteins in this group did not match any genes. NP_001265539.1:myb-related protein B isoform 2 [Homo sapiens] ;NP_002457.1:myb-related protein B isoform 1 [Homo sapiens] ;	0	0	0	0	0	0	0	0	0	7.041e-05	9.543e-05	4.625e-05	1.27041	0.00204569	0.0039319	1.317	3.0882	0.136674	0	0	0	0	0	0	0	0	0	4	5	2	676	MYBL2
LRIF1	NP_060842.3	ligand-dependent nuclear receptor-interacting factor 1 isoform 1 [Homo sapiens]	0	0	0	0	0	0	0	0	0	9.284e-05	6.711e-05	0	1.16098	0.00314965	0.00534917	1.316	2.9521	0.152482	0	0	0	0	0	0	0	0	0	6	4	0	769	LRIF1
C19orf25	NP_689695.2	UPF0449 protein C19orf25 [Homo sapiens]	0	0	0	0	0	0	0	0	0	0.00060502	0	0.00052989	2.01777	0.000180886	0.00167273	1.316	2.7971	0.171575	0	0	0	0	0	0	0	0	0	6	0	4	118	C19orf25
NFKBIL1	NP_001138433.1	0 genes:. 4 proteins in this group did not match any genes. NP_001138433.1:NF-kappa-B inhibitor-like protein 1 isoform 2 [Homo sapiens] ;NP_001138434.1:NF-kappa-B inhibitor-like protein 1 isoform 3 [Homo sapiens] ;NP_001138435.1:NF-kappa-B inhibitor-like protein 1 isoform 4 [Homo sapiens] ;NP_004998.3:NF-kappa-B inhibitor-like protein 1 isoform 1 [Homo sapiens] ;	0	0	0	0	0	0	0	0	0	0.00026008	7.051e-05	0	1.46292	0.000919347	0.00240781	1.315	2.8203	0.167689	0	0	0	0	0	0	0	0	0	8	2	0	366	NFKBIL1
STK39	NP_037365.2	STE20/SPS1-related proline-alanine-rich protein kinase [Homo sapiens]	0	0	0	0	0	0	0	0	0	0.00013099	9.47e-05	0	1.30298	0.00178834	0.00359176	1.315	2.7689	0.174177	0	0	0	0	0	0	0	0	0	6	4	0	545	STK39
PITRM1	NP_001229236.1	0 genes:. 2 proteins in this group did not match any genes. NP_001229236.1:presequence protease, mitochondrial isoform 1 precursor [Homo sapiens] ;NP_055704.2:presequence protease, mitochondrial isoform 2 precursor [Homo sapiens] ;	0	0	0	0	0	0	0	0	0	4.585e-05	4.972e-05	4.518e-05	1.0984	0.00402238	0.00638166	1.314	3.0617	0.139054	0	0	0	0	0	0	0	0	0	4	4	3	1038	PITRM1
GSPT1	NP_001123478.1	0 genes:. 2 proteins in this group did not match any genes. NP_001123478.1:eukaryotic peptide chain release factor GTP-binding subunit ERF3A isoform 2 [Homo sapiens] ;NP_002085.2:eukaryotic peptide chain release factor GTP-binding subunit ERF3A isoform 1 [Homo sapiens] ;	0	0	0	0	0	0	0	0	0	0.00013096	0	7.373e-05	1.26253	0.0021035	0.00401781	1.314	2.8874	0.160019	0	0	0	0	0	0	0	0	0	7	0	3	636	GSPT1
NEK7	NP_598001.1	serine/threonine-protein kinase Nek7 [Homo sapiens]	0	0	0	0	0	0	0	0	0	0.0002364	0.00017089	0	1.55201	0.000714219	0.00225551	1.313	2.7967	0.171575	0	0	0	0	0	0	0	0	0	6	4	0	302	NEK7
PHB	NP_002625.1	prohibitin isoform 1 [Homo sapiens]	0.00043755	0	0.00288732	0.00164629	0	0	0	0.00073776	0.00075167	0.00083116	0.00080641	0.00103445	0.260745	0.291028	0.304218	1.312	6.3969	0.00087	4	0	11	16	0	0	0	6	3	19	17	18	272	PHB
UGGT2	NP_064506.3	UDP-glucose:glycoprotein glucosyltransferase 2 precursor [Homo sapiens]	0	0	0	0	0	0	0	0	0	3.139e-05	2.553e-05	4.124e-05	0.946903	0.00805035	0.0108878	1.312	2.794	0.171574	0	0	0	0	0	0	0	0	0	4	3	4	1516	UGGT2
PLD2	NP_001230037.1	0 genes:. 2 proteins in this group did not match any genes. NP_001230037.1:phospholipase D2 isoform PLD2B [Homo sapiens] ;NP_002654.3:phospholipase D2 isoform PLD2A [Homo sapiens] ;	0	0	0	0	0	0	0	0	0	6.453e-05	6.997e-05	0	1.09001	0.00415664	0.00652231	1.312	2.788	0.171571	0	0	0	0	0	0	0	0	0	5	5	0	922	PLD2
HPS6	NP_079023.2	Hermansky-Pudlak syndrome 6 protein [Homo sapiens]	0	0	0	0	0	0	0	0	0	7.677e-05	4.995e-05	6.051e-05	1.21805	0.00245594	0.00444145	1.312	2.7721	0.174178	0	0	0	0	0	0	0	0	0	5	3	3	775	HPS6
POLD3	NP_006582.1	DNA polymerase delta subunit 3 [Homo sapiens]	0	0	0	0	0	0	0	0	0	5.107e-05	0.00019381	6.709e-05	1.43369	0.00101445	0.00249541	1.31	2.9377	0.153727	0	0	0	0	0	0	0	0	0	2	7	2	466	POLD3
RBM42	NP_001306042.1	0 genes:. 2 proteins in this group did not match any genes. NP_001306042.1:RNA-binding protein 42 isoform 2 [Homo sapiens] ;NP_077297.2:RNA-binding protein 42 isoform 1 [Homo sapiens] ;	0	0	0	0	0	0	0	0	0	0.00013191	0.00011443	6.932e-05	1.43871	0.0010014	0.00248499	1.309	2.8872	0.160019	0	0	0	0	0	0	0	0	0	5	4	2	451	RBM42
BCORL1	NP_001171701.1	BCL-6 corepressor-like protein 1 1a [Homo sapiens]	0	0	0	0	0	0	0	0	0	2.666e-05	1.446e-05	4.379e-05	0.885615	0.0110005	0.0142059	1.309	2.8227	0.16769	0	0	0	0	0	0	0	0	0	4	2	5	1785	BCORL1
[truncated: 922 more rows]

## Sheet: BRMS1_wt_5
			Control dNSAF values									Experimental dNSAF values					PLGEM	PLGEM	PLGEM	QSPEC	QSPEC	QSPEC	Control MS/MS spectra									Experimental MS/MS spectra					Protein
[truncated: 1,863 more rows]

[truncated: 5 more sheets: BRMS1_1-229, BRMS1_230-246, BRMS1_S237A, BRMS1_S237D, Sheet2]
